# Supplementary material for: Spatiotemporal transcriptomic plasticity in barley roots: unravelling water deficit responses in distinct root zones
Source: BMC Genomics. 2024 Jan 19;25:79. doi: 10.1186/s12864-024-10002-0 (PMC10799489; doi:10.1186/s12864-024-10002-0)
Supplement: Supplementary file 6 — Additional file 6: Table S2. List of significantly differentially expressed genes between control and water deficit samples after 6 h, 24 h and 48 h of treatment in three distinct root zones. [file 12864_2024_10002_MOESM6_ESM.xlsx]

## Sheet: Tabelle1
Table S2: List of significantly differentially expressed genes between control and water deficit samples after 6 h, 24 h and 48 h of treatment in three distinct root zones
identifier	root zone	time point	gene ID	log2FC	q-value	annotation
CM24	root cap and meristem	24 h	HORVU.MOREX.r3.1HG0083370	-1.07467	0.0373083	AP2/B3 transcription factor family protein
CM24	root cap and meristem	24 h	HORVU.MOREX.r3.1HG0083340	-1.15811	0.0340431	AP2/B3 transcription factor family protein
CM24	root cap and meristem	24 h	HORVU.MOREX.r3.5HG0472800	1.73715	0.00604067	Ethylene-responsive transcription factor
CM24	root cap and meristem	24 h	HORVU.MOREX.r3.2HG0134940	1.70609	0.00928454	Heat shock transcription factor
CM24	root cap and meristem	24 h	HORVU.MOREX.r3.5HG0523290	3.12118	0.0261444	MADS-box transcription factor family protein
CM24	root cap and meristem	24 h	HORVU.MOREX.r3.4HG0380990	-3.63918	0.0274888	MYB transcription factor
CM24	root cap and meristem	24 h	HORVU.MOREX.r3.5HG0494610	1.58595	0.0429597	T-box transcription factor TBX15
CM24	root cap and meristem	24 h	HORVU.MOREX.r3.4HG0410830	1.21981	0.0270757	Transcription factor
CM24	root cap and meristem	24 h	HORVU.MOREX.r3.6HG0548800	1.47047	0.0362003	transcription factor IIIA
CM24	root cap and meristem	24 h	HORVU.MOREX.r3.4HG0384470	2.85408	0.0282803	Trihelix transcription factor
CM24	root cap and meristem	24 h	HORVU.MOREX.r3.4HG0390600	3.07745	0.018548	Dynamin family protein, putative, expressed
CM24	root cap and meristem	24 h	HORVU.MOREX.r3.5HG0488860	3.0569	0.0214562	CsAtPR5
CM24	root cap and meristem	24 h	HORVU.MOREX.r3.4HG0417410	2.88723	0.0156499	Cold regulated protein 27
CM24	root cap and meristem	24 h	HORVU.MOREX.r3.4HG0408090	2.79926	0.00757664	LDLR chaperone MESD
CM24	root cap and meristem	24 h	HORVU.MOREX.r3.6HG0549770	2.73789	0.0146783	NAD(P)-binding Rossmann-fold superfamily protein
CM24	root cap and meristem	24 h	HORVU.MOREX.r3.2HG0197920	2.61696	0.0154453	BTB/POZ domain containing protein, expressed
CM24	root cap and meristem	24 h	HORVU.MOREX.r3.2HG0134640	2.59103	0.0265207	Internal alternative NAD(P)H-ubiquinone oxidoreductase A1, mitochondrial
CM24	root cap and meristem	24 h	HORVU.MOREX.r3.7HG0663140	2.57964	0.0450007	transmembrane protein
CM24	root cap and meristem	24 h	HORVU.MOREX.r3.5HG0440650	2.5311	0.0497615	Pol polyprotein
CM24	root cap and meristem	24 h	HORVU.MOREX.r3.2HG0157690	2.51369	0.0341689	Retrovirus-related Pol polyprotein LINE-1
CM24	root cap and meristem	24 h	HORVU.MOREX.r3.7HG0727090	2.48176	0.0375519	tRNA (guanine-N(7)-)-methyltransferase
CM24	root cap and meristem	24 h	HORVU.MOREX.r3.5HG0510970	2.47944	0.0497615	Glucan endo-1,3-beta-glucosidase 1
CM24	root cap and meristem	24 h	HORVU.MOREX.r3.5HG0480060	2.42466	0.0055128	Protein GAMETE EXPRESSED 1
CM24	root cap and meristem	24 h	HORVU.MOREX.r3.7HG0707770	2.41318	0.0494831	E3 ubiquitin-protein ligase
CM24	root cap and meristem	24 h	HORVU.MOREX.r3.4HG0339570	2.27093	0.0494831	ACT domain containing protein, expressed
CM24	root cap and meristem	24 h	HORVU.MOREX.r3.5HG0502460	2.23288	0.0328745	SAUR-like auxin-responsive protein family
CM24	root cap and meristem	24 h	HORVU.MOREX.r3.2HG0175580	2.03984	0.0154453	Aldo/keto reductase family oxidoreductase
CM24	root cap and meristem	24 h	HORVU.MOREX.r3.2HG0127360	2.01844	0.0055128	PI-PLC X domain-containing protein
CM24	root cap and meristem	24 h	HORVU.MOREX.r3.2HG0192590	1.9916	0.0485483	Ubiquitin-specific protease family C19-related protein
CM24	root cap and meristem	24 h	HORVU.MOREX.r3.7HG0736310	1.98495	0.0185141	Citrate synthase family protein
CM24	root cap and meristem	24 h	HORVU.MOREX.r3.5HG0507240	1.97737	0.0415173	Protein DETOXIFICATION
CM24	root cap and meristem	24 h	HORVU.MOREX.r3.4HG0411300	1.95789	0.0262696	dipeptide transport ATP-binding protein
CM24	root cap and meristem	24 h	HORVU.MOREX.r3.7HG0647190	1.95236	0.0142373	Enolase
CM24	root cap and meristem	24 h	HORVU.MOREX.r3.4HG0411290	1.94079	0.0281529	Late embryogenesis abundant protein At3g53040
CM24	root cap and meristem	24 h	HORVU.MOREX.r3.5HG0497890	1.93401	0.0226706	Benzyl alcohol O-benzoyltransferase
CM24	root cap and meristem	24 h	HORVU.MOREX.r3.6HG0543620	1.8791	0.0396063	Tata box-binding protein-associated factor rna polymerase i subunit b
CM24	root cap and meristem	24 h	HORVU.MOREX.r3.6HG0577120	1.85499	0.027296	Pleiotropic drug resistance ABC transporter
CM24	root cap and meristem	24 h	HORVU.MOREX.r3.5HG0433990	1.85031	0.0275858	Aminotransferase
CM24	root cap and meristem	24 h	HORVU.MOREX.r3.4HG0338670	1.84868	0.00391295	marker for oxidative stress response protein
CM24	root cap and meristem	24 h	HORVU.MOREX.r3.1HG0030730	1.83812	0.00835743	Calmodulin binding protein
CM24	root cap and meristem	24 h	HORVU.MOREX.r3.2HG0124890	1.8174	0.0124839	Sucrose synthase
CM24	root cap and meristem	24 h	HORVU.MOREX.r3.3HG0257620	1.72614	0.0230462	VQ motif-containing protein
CM24	root cap and meristem	24 h	HORVU.MOREX.r3.5HG0529820	1.68451	0.0496821	Deaminase-related family protein
CM24	root cap and meristem	24 h	HORVU.MOREX.r3.5HG0537580	1.5697	0.0103355	Potassium voltage-gated channel subfamily H member 5
CM24	root cap and meristem	24 h	HORVU.MOREX.r3.7HG0664810	1.56738	0.0296439	Heat-shock protein, putative
CM24	root cap and meristem	24 h	HORVU.MOREX.r3.5HG0464330	1.51389	0.0440064	Flagellar motor switch protein FliM
CM24	root cap and meristem	24 h	HORVU.MOREX.r3.4HG0364340	1.45951	0.0353354	nuclear pore anchor
CM24	root cap and meristem	24 h	HORVU.MOREX.r3.7HG0676180	1.3961	0.00757664	Pyrophosphate--fructose 6-phosphate 1-phosphotransferase subunit alpha
CM24	root cap and meristem	24 h	HORVU.MOREX.r3.3HG0225620	1.37423	0.0499974	F-box and associated interaction domains-containing protein
CM24	root cap and meristem	24 h	HORVU.MOREX.r3.5HG0514290	1.3477	0.0155365	Chaperone protein dnaJ, putative
CM24	root cap and meristem	24 h	HORVU.MOREX.r3.4HG0365440	1.3071	0.0376189	Phosphate translocator-related family protein
CM24	root cap and meristem	24 h	HORVU.MOREX.r3.6HG0588430	1.30363	0.0440541	Nucleobase-ascorbate transporter 12
CM24	root cap and meristem	24 h	HORVU.MOREX.r3.4HG0396570	1.30324	0.0269548	Expansin
CM24	root cap and meristem	24 h	HORVU.MOREX.r3.3HG0282720	1.26459	0.00289459	ABC transporter B family protein
CM24	root cap and meristem	24 h	HORVU.MOREX.r3.5HG0444360	1.23771	0.038471	Beta-1,3-N-Acetylglucosaminyltransferase family protein, putative
CM24	root cap and meristem	24 h	HORVU.MOREX.r3.6HG0616950	1.20093	0.0390396	Heat-shock protein, putative
CM24	root cap and meristem	24 h	HORVU.MOREX.r3.2HG0188060	1.19899	0.0221854	S-acyltransferase
CM24	root cap and meristem	24 h	HORVU.MOREX.r3.3HG0301820	1.156	0.0466873	Soul heme-binding family protein
CM24	root cap and meristem	24 h	HORVU.MOREX.r3.7HG0683940	1.12897	0.0460465	65-kDa microtubule-associated-like protein
CM24	root cap and meristem	24 h	HORVU.MOREX.r3.1HG0051800	1.12858	0.0117024	Glutathione S-transferase
CM24	root cap and meristem	24 h	HORVU.MOREX.r3.2HG0193690	1.1233	0.0104427	Ubiquinol oxidase
CM24	root cap and meristem	24 h	HORVU.MOREX.r3.6HG0569980	1.10587	0.0457842	Calmodulin binding protein
CM24	root cap and meristem	24 h	HORVU.MOREX.r3.3HG0295150	1.10067	0.0335255	DNA-(apurinic or apyrimidinic site) lyase
CM24	root cap and meristem	24 h	HORVU.MOREX.r3.1HG0093870	1.0937	0.00928454	Pathogen-related protein
CM24	root cap and meristem	24 h	HORVU.MOREX.r3.UnG0753140	1.08866	0.0154226	Receptor-like kinase
CM24	root cap and meristem	24 h	HORVU.MOREX.r3.2HG0143820	1.07932	0.0387406	Pre-mRNA-splicing factor SPP381
CM24	root cap and meristem	24 h	HORVU.MOREX.r3.4HG0413020	1.07465	0.0404766	ALA-interacting subunit 3
CM24	root cap and meristem	24 h	HORVU.MOREX.r3.2HG0161990	1.03923	0.0377145	sodium hydrogen exchanger 4
CM24	root cap and meristem	24 h	HORVU.MOREX.r3.7HG0701630	1.03704	0.0286305	External alternative NAD(P)H-ubiquinone oxidoreductase B2, mitochondrial
CM24	root cap and meristem	24 h	HORVU.MOREX.r3.2HG0181510	1.02254	0.00928454	Beta-glucosidase
CM24	root cap and meristem	24 h	HORVU.MOREX.r3.5HG0440170	-1.0196	0.0322684	ATP-dependent zinc metalloprotease FtsH
CM24	root cap and meristem	24 h	HORVU.MOREX.r3.1HG0082750	-1.04914	0.0494831	Ring finger protein, putative
CM24	root cap and meristem	24 h	HORVU.MOREX.r3.1HG0075650	-1.0525	0.0248957	transmembrane protein, putative (DUF1218)
CM24	root cap and meristem	24 h	HORVU.MOREX.r3.5HG0429180	-1.06509	0.0299166	Glycosyltransferase
CM24	root cap and meristem	24 h	HORVU.MOREX.r3.2HG0215280	-1.06704	0.00600256	Peroxidase
CM24	root cap and meristem	24 h	HORVU.MOREX.r3.4HG0409440	-1.10572	0.00311383	LysM domain GPI-anchored protein
CM24	root cap and meristem	24 h	HORVU.MOREX.r3.6HG0620540	-1.1085	0.0174232	Subtilisin-like protease
CM24	root cap and meristem	24 h	HORVU.MOREX.r3.7HG0715400	-1.1371	0.0113589	TRAF-like superfamily protein
CM24	root cap and meristem	24 h	HORVU.MOREX.r3.5HG0424520	-1.14983	0.0240007	Glycosyltransferase
CM24	root cap and meristem	24 h	HORVU.MOREX.r3.7HG0648720	-1.16732	0.00490331	Polygalacturonase-1 non-catalytic beta subunit
CM24	root cap and meristem	24 h	HORVU.MOREX.r3.6HG0547280	-1.1742	0.0165166	Peroxidase
CM24	root cap and meristem	24 h	HORVU.MOREX.r3.6HG0548410	-1.1919	0.0341981	Protein kinase family protein
CM24	root cap and meristem	24 h	HORVU.MOREX.r3.5HG0521940	-1.2008	0.000698521	phragmoplast orienting kinesin 1
CM24	root cap and meristem	24 h	HORVU.MOREX.r3.6HG0615730	-1.21015	0.0399938	Glycosyltransferase
CM24	root cap and meristem	24 h	HORVU.MOREX.r3.6HG0539020	-1.22938	0.0141314	Proteinase inhibitor type-2
CM24	root cap and meristem	24 h	HORVU.MOREX.r3.6HG0548640	-1.23905	0.000464227	Maturase K
CM24	root cap and meristem	24 h	HORVU.MOREX.r3.7HG0681950	-1.24679	0.0185141	Chorismate mutase
CM24	root cap and meristem	24 h	HORVU.MOREX.r3.7HG0667260	-1.25159	0.000836464	Trichome birefringence-like protein
CM24	root cap and meristem	24 h	HORVU.MOREX.r3.2HG0201030	-1.30078	0.00770562	O-acyltransferase (WSD1-like) family protein
CM24	root cap and meristem	24 h	HORVU.MOREX.r3.5HG0491100	-1.32583	0.0285558	plant/protein (Protein of unknown function, DUF538)
CM24	root cap and meristem	24 h	HORVU.MOREX.r3.6HG0600130	-1.32768	0.04221	F-box associated ubiquitination effector family protein
CM24	root cap and meristem	24 h	HORVU.MOREX.r3.6HG0627900	-1.34348	0.020478	Receptor-like protein kinase
CM24	root cap and meristem	24 h	HORVU.MOREX.r3.5HG0530490	-1.34606	0.0261444	Leucine-rich repeat receptor-like protein kinase
CM24	root cap and meristem	24 h	HORVU.MOREX.r3.4HG0339960	-1.34925	0.0377145	serine-type endopeptidase inhibitor
CM24	root cap and meristem	24 h	HORVU.MOREX.r3.3HG0329130	-1.35661	0.0475121	Ankyrin repeat-containing protein
CM24	root cap and meristem	24 h	HORVU.MOREX.r3.5HG0530780	-1.3653	0.0261444	Serine/threonine-protein kinase
CM24	root cap and meristem	24 h	HORVU.MOREX.r3.1HG0000950	-1.39938	0.0134715	Glucan 1,3-beta-glucosidase
CM24	root cap and meristem	24 h	HORVU.MOREX.r3.3HG0300600	-1.41974	0.0365002	Acidic endochitinase
CM24	root cap and meristem	24 h	HORVU.MOREX.r3.7HG0737210	-1.42274	0.0125429	NADH-quinone oxidoreductase subunit D
CM24	root cap and meristem	24 h	HORVU.MOREX.r3.7HG0663550	-1.42719	0.025336	Glycosyltransferase
CM24	root cap and meristem	24 h	HORVU.MOREX.r3.2HG0216680	-1.4465	0.0343533	1-deoxy-D-xylulose 5-phosphate synthase
CM24	root cap and meristem	24 h	HORVU.MOREX.r3.6HG0553280	-1.45883	0.00358963	Glycosyltransferase
CM24	root cap and meristem	24 h	HORVU.MOREX.r3.6HG0548450	-1.46584	0.00198661	LIM domain-binding protein 1
CM24	root cap and meristem	24 h	HORVU.MOREX.r3.UnG0761020	-1.49883	0.0297612	ATPase subunit 8
CM24	root cap and meristem	24 h	HORVU.MOREX.r3.2HG0138320	-1.53599	0.0156149	Dihydroxy-acid dehydratase
CM24	root cap and meristem	24 h	HORVU.MOREX.r3.1HG0091520	-1.54315	0.0055128	transmembrane protein, putative (DUF247)
CM24	root cap and meristem	24 h	HORVU.MOREX.r3.3HG0291910	-1.54834	0.0146783	Peroxidase
CM24	root cap and meristem	24 h	HORVU.MOREX.r3.3HG0318380	-1.64059	0.0376189	Leucine-rich repeat receptor-like kinase
CM24	root cap and meristem	24 h	HORVU.MOREX.r3.1HG0063330	-1.64734	0.0157739	Eukaryotic aspartyl protease family protein, putative
CM24	root cap and meristem	24 h	HORVU.MOREX.r3.5HG0481820	-1.66821	0.0484467	Glutamate receptor
CM24	root cap and meristem	24 h	HORVU.MOREX.r3.7HG0673500	-1.6979	0.00159278	Embryogenesis transmembrane protein-like
CM24	root cap and meristem	24 h	HORVU.MOREX.r3.3HG0223130	-1.69973	0.000551617	Aspartyl/glutamyl-tRNA(Asn/Gln) amidotransferase subunit B
CM24	root cap and meristem	24 h	HORVU.MOREX.r3.2HG0098680	-1.70522	0.00362218	Receptor-like protein kinase
CM24	root cap and meristem	24 h	HORVU.MOREX.r3.7HG0750850	-1.74153	0.00184582	Cellulose synthase-like protein
CM24	root cap and meristem	24 h	HORVU.MOREX.r3.6HG0557700	-1.78343	0.0314149	Receptor-like protein kinase
CM24	root cap and meristem	24 h	HORVU.MOREX.r3.6HG0545990	-1.78449	0.0357954	Cysteine-rich receptor kinase
CM24	root cap and meristem	24 h	HORVU.MOREX.r3.2HG0138760	-1.81595	0.0198262	Receptor-like protein kinase-related family protein
CM24	root cap and meristem	24 h	HORVU.MOREX.r3.UnG0753820	-1.85274	0.000497349	Ribosomal protein S3
CM24	root cap and meristem	24 h	HORVU.MOREX.r3.5HG0441080	-1.86547	0.0255258	Lectin receptor kinase
CM24	root cap and meristem	24 h	HORVU.MOREX.r3.3HG0245360	-1.87338	0.00418946	GDSL esterase/lipase
CM24	root cap and meristem	24 h	HORVU.MOREX.r3.5HG0491090	-1.91278	0.0221854	DUF538 family protein (Protein of unknown function, DUF538)
CM24	root cap and meristem	24 h	HORVU.MOREX.r3.5HG0482940	-1.91318	0.0322684	Zinc finger protein
CM24	root cap and meristem	24 h	HORVU.MOREX.r3.1HG0066610	-1.93992	0.0440703	Dirigent protein
CM24	root cap and meristem	24 h	HORVU.MOREX.r3.7HG0738120	-1.94028	0.0396063	transmembrane protein
CM24	root cap and meristem	24 h	HORVU.MOREX.r3.1HG0086540	-1.97122	0.0109257	Protein PLANT CADMIUM RESISTANCE 2
CM24	root cap and meristem	24 h	HORVU.MOREX.r3.2HG0178010	-1.97546	0.0056556	Chitinase
CM24	root cap and meristem	24 h	HORVU.MOREX.r3.6HG0539140	-1.97649	0.0156149	Proteinase inhibitor type-2
CM24	root cap and meristem	24 h	HORVU.MOREX.r3.3HG0318390	-2.00682	0.00569002	Leucine-rich repeat receptor-like kinase
CM24	root cap and meristem	24 h	HORVU.MOREX.r3.6HG0629120	-2.02481	0.0189754	transmembrane protein, putative (DUF679)
CM24	root cap and meristem	24 h	HORVU.MOREX.r3.3HG0279950	-2.04011	0.0287252	TSA: Wollemia nobilis Ref_Wollemi_Transcript_14908_3298 transcribed RNA sequence
CM24	root cap and meristem	24 h	HORVU.MOREX.r3.3HG0291900	-2.05227	0.0124839	Peroxidase
CM24	root cap and meristem	24 h	HORVU.MOREX.r3.7HG0716630	-2.11372	0.0146783	Maturase
CM24	root cap and meristem	24 h	HORVU.MOREX.r3.3HG0312560	-2.16185	0.0287252	NAD(P)H-quinone oxidoreductase subunit 1
CM24	root cap and meristem	24 h	HORVU.MOREX.r3.1HG0062940	-2.19421	0.0422335	Pyruvate, phosphate dikinase
CM24	root cap and meristem	24 h	HORVU.MOREX.r3.2HG0185240	-2.2097	0.0328185	Kinase family protein
CM24	root cap and meristem	24 h	HORVU.MOREX.r3.3HG0294800	-2.25645	0.0483914	Cleavage and polyadenylation specificity factor (CPSF) A subunit protein
CM24	root cap and meristem	24 h	HORVU.MOREX.r3.5HG0479070	-2.29364	0.0212695	Myb factor
CM24	root cap and meristem	24 h	HORVU.MOREX.r3.7HG0657870	-2.32288	0.0335255	Heparanase
CM24	root cap and meristem	24 h	HORVU.MOREX.r3.4HG0346640	-2.32964	0.00108583	Aspartic proteinase nepenthesin-1
CM24	root cap and meristem	24 h	HORVU.MOREX.r3.1HG0054160	-2.38081	0.0319515	PLAC8 family protein
CM24	root cap and meristem	24 h	HORVU.MOREX.r3.5HG0510240	-2.4022	0.0156149	Dirigent protein
CM24	root cap and meristem	24 h	HORVU.MOREX.r3.4HG0413970	-2.41085	0.0221854	Palmitoyl protein thioesterase containing protein, expressed
CM24	root cap and meristem	24 h	HORVU.MOREX.r3.4HG0397010	-2.43197	0.0440703	Beta-glucosidase
CM24	root cap and meristem	24 h	HORVU.MOREX.r3.2HG0174990	-2.54396	0.00153207	Beta-glucosidase
CM24	root cap and meristem	24 h	HORVU.MOREX.r3.3HG0298060	-2.56627	0.0432825	4,5-dioxygenase-like protein
CM24	root cap and meristem	24 h	HORVU.MOREX.r3.2HG0207700	-2.57013	0.0422651	Exocyst complex component, putative
CM24	root cap and meristem	24 h	HORVU.MOREX.r3.3HG0219640	-2.5837	0.0214858	Kinase family protein
CM24	root cap and meristem	24 h	HORVU.MOREX.r3.2HG0208710	-2.71711	0.0185141	P-loop containing nucleoside triphosphate hydrolases superfamily protein
CM24	root cap and meristem	24 h	HORVU.MOREX.r3.7HG0705300	-2.74607	0.0497544	GDSL esterase/lipase
CM24	root cap and meristem	24 h	HORVU.MOREX.r3.3HG0226370	-2.77258	0.0101814	Receptor-like kinase
CM24	root cap and meristem	24 h	HORVU.MOREX.r3.3HG0316030	-2.77862	0.0349625	Salicylate O-methyltransferase
CM24	root cap and meristem	24 h	HORVU.MOREX.r3.4HG0344940	-2.80338	0.00490331	receptor kinase 1
CM24	root cap and meristem	24 h	HORVU.MOREX.r3.1HG0093020	-2.86698	0.0113848	Kinase family protein
CM24	root cap and meristem	24 h	HORVU.MOREX.r3.2HG0204970	-2.87003	0.00835743	Leucine-rich repeat receptor-like protein kinase family protein
CM24	root cap and meristem	24 h	HORVU.MOREX.r3.6HG0630760	-3.01103	0.0233313	Leucine-rich repeat receptor-like protein kinase family protein
CM24	root cap and meristem	24 h	HORVU.MOREX.r3.7HG0672880	-3.11304	0.00819672	myosin 2
CM24	root cap and meristem	24 h	HORVU.MOREX.r3.6HG0613640	-3.19551	0.016139	Mitogen-activated protein kinase kinase kinase 1
CM24	root cap and meristem	24 h	HORVU.MOREX.r3.1HG0024050	-3.3838	0.0470044	Poly [ADP-ribose] polymerase
CM24	root cap and meristem	24 h	HORVU.MOREX.r3.5HG0510230	-3.39769	0.011642	Dirigent protein
CM24	root cap and meristem	24 h	HORVU.MOREX.r3.6HG0561150	-3.40598	0.0312553	Leucine-rich repeat receptor-like protein kinase family protein
CM24	root cap and meristem	24 h	HORVU.MOREX.r3.5HG0430620	-3.44149	0.0124769	Protein kinase
CM24	root cap and meristem	24 h	HORVU.MOREX.r3.UnG0783860	-3.66482	4.3e-06	Mitchondrion orf173
CM24	root cap and meristem	24 h	HORVU.MOREX.r3.1HG0075660	-3.67855	0.0145465	chitin synthase, putative (DUF1218)
CM24	root cap and meristem	24 h	HORVU.MOREX.r3.3HG0325130	-3.89408	0.00159278	F-box family protein
CM24	root cap and meristem	24 h	HORVU.MOREX.r3.5HG0528600	-3.90295	0.0102144	Protein PLANT CADMIUM RESISTANCE 2
CM24	root cap and meristem	24 h	HORVU.MOREX.r3.5HG0496740	-3.93345	0.0302576	Agmatine coumaroyltransferase-2
CM24	root cap and meristem	24 h	HORVU.MOREX.r3.1HG0020450	-4.07059	0.00069469	Laccase
CM24	root cap and meristem	24 h	HORVU.MOREX.r3.2HG0138660	-5.19667	0.0494831	Glucan endo-1,3-beta-glucosidase 3
CM24	root cap and meristem	24 h	HORVU.MOREX.r3.7HG0737360	-6.24538	0.00289459	Polyribonucleotide nucleotidyltransferase
CM24	root cap and meristem	24 h	HORVU.MOREX.r3.5HG0499250	-1.16411	0.0279136	Histone H2A
CM24	root cap and meristem	24 h	HORVU.MOREX.r3.2HG0112160	2.26732	0.0470044	transcription repressor
CM48	root cap and meristem	48 h	HORVU.MOREX.r3.1HG0083370	-1.16016	0.0366051	AP2/B3 transcription factor family protein
CM48	root cap and meristem	48 h	HORVU.MOREX.r3.3HG0284730	1.87231	0.0101539	B3 domain transcription factor
CM48	root cap and meristem	48 h	HORVU.MOREX.r3.6HG0607570	2.7354	0.0126493	Basic helix-loop-helix transcription factor
CM48	root cap and meristem	48 h	HORVU.MOREX.r3.2HG0114260	-2.28474	0.0482738	Ethylene-responsive transcription factor
CM48	root cap and meristem	48 h	HORVU.MOREX.r3.3HG0307400	1.1497	0.0426384	GRAS family transcription factor
CM48	root cap and meristem	48 h	HORVU.MOREX.r3.3HG0286890	3.72401	0.0232202	Heat shock transcription factor
CM48	root cap and meristem	48 h	HORVU.MOREX.r3.7HG0654930	2.03834	0.0269901	MADS box transcription factor
CM48	root cap and meristem	48 h	HORVU.MOREX.r3.3HG0256690	-1.44003	0.00972517	MYB transcription factor
CM48	root cap and meristem	48 h	HORVU.MOREX.r3.7HG0687560	2.85093	0.0397577	MYB transcription factor
CM48	root cap and meristem	48 h	HORVU.MOREX.r3.1HG0077940	-1.63097	0.048712	sequence-specific DNA binding transcription factor ATNDX
CM48	root cap and meristem	48 h	HORVU.MOREX.r3.7HG0729110	1.01931	0.033486	T-box transcription factor, putative (DUF863)
CM48	root cap and meristem	48 h	HORVU.MOREX.r3.3HG0218920	-3.64394	0.00108884	Histone-lysine N-methyltransferase SETDB1
CM48	root cap and meristem	48 h	HORVU.MOREX.r3.5HG0472040	1.33753	0.020044	Transcription factor
CM48	root cap and meristem	48 h	HORVU.MOREX.r3.2HG0199880	-1.84377	0.0108551	transcription factor-like protein
CM48	root cap and meristem	48 h	HORVU.MOREX.r3.1HG0088760	-3.83523	0.0169083	WRKY transcription factor
CM48	root cap and meristem	48 h	HORVU.MOREX.r3.4HG0333220	-2.33569	0.00581618	WRKY transcription factor
CM48	root cap and meristem	48 h	HORVU.MOREX.r3.4HG0331550	-2.58792	0.0337287	Histone H2B
CM48	root cap and meristem	48 h	HORVU.MOREX.r3.5HG0518610	-1.20825	0.00863007	Histone H2A
CM48	root cap and meristem	48 h	HORVU.MOREX.r3.7HG0640980	-1.17051	0.000277894	Histone-lysine N-methyltransferase, H3 lysine-36 specific
CM48	root cap and meristem	48 h	HORVU.MOREX.r3.3HG0219900	-4.42628	0.000161107	Transcription elongation factor SPT5
CM48	root cap and meristem	48 h	HORVU.MOREX.r3.7HG0642200	-1.05147	0.00190426	Transcription elongation factor SPT5
CM48	root cap and meristem	48 h	HORVU.MOREX.r3.5HG0444170	-6.96178	0.0333008	Pathogenesis-related protein 1
CM48	root cap and meristem	48 h	HORVU.MOREX.r3.5HG0519340	-5.32689	0.0193258	Pathogenesis-related protein 1
CM48	root cap and meristem	48 h	HORVU.MOREX.r3.3HG0219880	-5.02427	0.000188814	target of early activation tagged (EAT) 2
CM48	root cap and meristem	48 h	HORVU.MOREX.r3.1HG0085440	-4.99741	0.0387783	1-deoxy-D-xylulose 5-phosphate synthase
CM48	root cap and meristem	48 h	HORVU.MOREX.r3.6HG0616340	-4.91304	0.00154764	U-box domain-containing protein
CM48	root cap and meristem	48 h	HORVU.MOREX.r3.7HG0750850	-4.87557	9.75e-05	Cellulose synthase-like protein
CM48	root cap and meristem	48 h	HORVU.MOREX.r3.2HG0216680	-4.63936	0.00891152	1-deoxy-D-xylulose 5-phosphate synthase
CM48	root cap and meristem	48 h	HORVU.MOREX.r3.5HG0528600	-4.5131	0.00839877	Protein PLANT CADMIUM RESISTANCE 2
CM48	root cap and meristem	48 h	HORVU.MOREX.r3.5HG0444200	-4.39601	0.00743576	Pathogenesis-related protein 1
CM48	root cap and meristem	48 h	HORVU.MOREX.r3.4HG0399620	-4.3836	0.0135986	Sugar transporter family protein, expressed
CM48	root cap and meristem	48 h	HORVU.MOREX.r3.6HG0592970	-4.33649	0.0471869	Chitinase family protein
CM48	root cap and meristem	48 h	HORVU.MOREX.r3.5HG0510230	-4.31863	0.0193258	Dirigent protein
CM48	root cap and meristem	48 h	HORVU.MOREX.r3.7HG0747920	-4.30916	0.000142318	Kinase family protein
CM48	root cap and meristem	48 h	HORVU.MOREX.r3.3HG0291900	-4.22519	0.00505493	Peroxidase
CM48	root cap and meristem	48 h	HORVU.MOREX.r3.2HG0099360	-4.17018	0.0206382	Kaurene synthase
CM48	root cap and meristem	48 h	HORVU.MOREX.r3.1HG0054160	-4.09334	0.00189813	PLAC8 family protein
CM48	root cap and meristem	48 h	HORVU.MOREX.r3.5HG0444140	-4.08909	0.0262502	Major allergen d 1
CM48	root cap and meristem	48 h	HORVU.MOREX.r3.5HG0444110	-3.99242	0.0332941	Pathogenesis-related protein 1
CM48	root cap and meristem	48 h	HORVU.MOREX.r3.3HG0298060	-3.91003	0.0142597	4,5-dioxygenase-like protein
CM48	root cap and meristem	48 h	HORVU.MOREX.r3.2HG0108110	-3.872	0.0154282	Dirigent protein
CM48	root cap and meristem	48 h	HORVU.MOREX.r3.7HG0744190	-3.86723	0.0332237	Kinase, putative
CM48	root cap and meristem	48 h	HORVU.MOREX.r3.5HG0444220	-3.81615	0.0210309	Pathogenesis-related protein
CM48	root cap and meristem	48 h	HORVU.MOREX.r3.1HG0094150	-3.78926	0.0479737	Calmodulin, putative
CM48	root cap and meristem	48 h	HORVU.MOREX.r3.3HG0271430	-3.7167	0.011728	Integral membrane protein TmpA
CM48	root cap and meristem	48 h	HORVU.MOREX.r3.6HG0629120	-3.64015	0.0183458	transmembrane protein, putative (DUF679)
CM48	root cap and meristem	48 h	HORVU.MOREX.r3.5HG0444150	-3.58149	0.0454744	Pathogenesis-related protein 1
CM48	root cap and meristem	48 h	HORVU.MOREX.r3.4HG0344940	-3.58099	0.00166163	receptor kinase 1
CM48	root cap and meristem	48 h	HORVU.MOREX.r3.6HG0539140	-3.54364	0.00020809	Proteinase inhibitor type-2
CM48	root cap and meristem	48 h	HORVU.MOREX.r3.7HG0724280	-3.51015	0.00872525	Serine/threonine-protein kinase
CM48	root cap and meristem	48 h	HORVU.MOREX.r3.7HG0738120	-3.49905	0.00972517	transmembrane protein
CM48	root cap and meristem	48 h	HORVU.MOREX.r3.2HG0178020	-3.46454	0.0277997	Chitinase
CM48	root cap and meristem	48 h	HORVU.MOREX.r3.3HG0283350	-3.41747	0.00443745	High-affinity nitrate transporter 2
CM48	root cap and meristem	48 h	HORVU.MOREX.r3.7HG0731840	-3.40804	0.00926779	splicing factor PWI domain-containing protein
CM48	root cap and meristem	48 h	HORVU.MOREX.r3.3HG0320900	-3.37338	0.0379966	Carotenoid cleavage dioxygenase
CM48	root cap and meristem	48 h	HORVU.MOREX.r3.4HG0346640	-3.32362	0.00142217	Aspartic proteinase nepenthesin-1
CM48	root cap and meristem	48 h	HORVU.MOREX.r3.5HG0484810	-3.30198	0.00769886	Sulfate transporter 1
CM48	root cap and meristem	48 h	HORVU.MOREX.r3.6HG0570020	-3.28513	0.0170938	F-box plant-like protein, putative
CM48	root cap and meristem	48 h	HORVU.MOREX.r3.5HG0510240	-3.22139	0.0311916	Dirigent protein
CM48	root cap and meristem	48 h	HORVU.MOREX.r3.5HG0444490	-3.22118	0.00697309	ATP synthase subunit 1 (ChrM)
CM48	root cap and meristem	48 h	HORVU.MOREX.r3.2HG0172750	-3.19111	0.00863047	C2 calcium/lipid-binding domain, CaLB
CM48	root cap and meristem	48 h	HORVU.MOREX.r3.7HG0721890	-3.04783	0.0482084	Tryptophan decarboxylase
CM48	root cap and meristem	48 h	HORVU.MOREX.r3.1HG0041700	-3.00856	0.0330833	Mammalian uncoordinated homology 13, domain 2
CM48	root cap and meristem	48 h	HORVU.MOREX.r3.4HG0413970	-2.97859	0.0294759	Palmitoyl protein thioesterase containing protein, expressed
CM48	root cap and meristem	48 h	HORVU.MOREX.r3.6HG0574110	-2.93995	0.0322448	U-box domain-containing family protein
CM48	root cap and meristem	48 h	HORVU.MOREX.r3.1HG0086540	-2.92943	0.0212213	Protein PLANT CADMIUM RESISTANCE 2
CM48	root cap and meristem	48 h	HORVU.MOREX.r3.2HG0115000	-2.84349	0.0347681	CONSTANS-like zinc finger protein
CM48	root cap and meristem	48 h	HORVU.MOREX.r3.5HG0518220	-2.83901	0.0373609	B3 domain-containing protein
CM48	root cap and meristem	48 h	HORVU.MOREX.r3.7HG0666770	-2.80002	0.0173155	Leucine-rich repeat receptor-like protein kinase family protein
CM48	root cap and meristem	48 h	HORVU.MOREX.r3.5HG0419870	-2.78981	0.0121816	DNA polymerase delta small subunit-related family protein
CM48	root cap and meristem	48 h	HORVU.MOREX.r3.6HG0561150	-2.76393	0.0483283	Leucine-rich repeat receptor-like protein kinase family protein
CM48	root cap and meristem	48 h	HORVU.MOREX.r3.7HG0731850	-2.72423	0.00369705	Translation initiation factor IF-2
CM48	root cap and meristem	48 h	HORVU.MOREX.r3.7HG0749470	-2.69166	0.0135041	transmembrane protein, putative (DUF679)
CM48	root cap and meristem	48 h	HORVU.MOREX.r3.5HG0502020	-2.68929	0.000348457	Cation/H(+) antiporter
CM48	root cap and meristem	48 h	HORVU.MOREX.r3.5HG0530490	-2.68645	0.000345352	Leucine-rich repeat receptor-like protein kinase
CM48	root cap and meristem	48 h	HORVU.MOREX.r3.3HG0318390	-2.68487	0.0454628	Leucine-rich repeat receptor-like kinase
CM48	root cap and meristem	48 h	HORVU.MOREX.r3.6HG0553280	-2.67459	0.00150577	Glycosyltransferase
CM48	root cap and meristem	48 h	HORVU.MOREX.r3.4HG0339980	-2.65309	0.00698704	Outer membrane protein class 4
CM48	root cap and meristem	48 h	HORVU.MOREX.r3.5HG0491100	-2.62878	0.0249633	plant/protein (Protein of unknown function, DUF538)
CM48	root cap and meristem	48 h	HORVU.MOREX.r3.5HG0475790	-2.60934	0.00502267	Oxygen-dependent choline dehydrogenase
CM48	root cap and meristem	48 h	HORVU.MOREX.r3.4HG0410170	-2.59095	0.0298196	ATP-dependent RNA helicase-like protein
CM48	root cap and meristem	48 h	HORVU.MOREX.r3.3HG0291910	-2.58515	0.00374793	Peroxidase
CM48	root cap and meristem	48 h	HORVU.MOREX.r3.3HG0225830	-2.57438	0.00483813	Core-2/I-branching beta-1,6-N-acetylglucosaminyltransferase family protein, putative
CM48	root cap and meristem	48 h	HORVU.MOREX.r3.5HG0421580	-2.54605	0.0329911	F-box protein
CM48	root cap and meristem	48 h	HORVU.MOREX.r3.2HG0101720	-2.54345	0.0304329	Flowering-promoting factor 1-like protein 1
CM48	root cap and meristem	48 h	HORVU.MOREX.r3.4HG0339960	-2.52965	0.0380582	serine-type endopeptidase inhibitor
CM48	root cap and meristem	48 h	HORVU.MOREX.r3.5HG0481800	-2.52857	0.00165368	Glutamate receptor
CM48	root cap and meristem	48 h	HORVU.MOREX.r3.1HG0093020	-2.51745	0.0031872	Kinase family protein
CM48	root cap and meristem	48 h	HORVU.MOREX.r3.2HG0201030	-2.50499	0.000433558	O-acyltransferase (WSD1-like) family protein
CM48	root cap and meristem	48 h	HORVU.MOREX.r3.4HG0353070	-2.41813	0.0329609	Phototropic-responsive NPH3 family protein
CM48	root cap and meristem	48 h	HORVU.MOREX.r3.5HG0424520	-2.41105	0.00160454	Glycosyltransferase
CM48	root cap and meristem	48 h	HORVU.MOREX.r3.3HG0219850	-2.40125	5.62e-05	Teneurin-2
CM48	root cap and meristem	48 h	HORVU.MOREX.r3.2HG0199920	-2.38825	0.00353015	Serine/threonine-protein kinase
CM48	root cap and meristem	48 h	HORVU.MOREX.r3.6HG0612700	-2.37717	0.000606443	Potassium transporter
CM48	root cap and meristem	48 h	HORVU.MOREX.r3.5HG0528300	-2.33293	0.0231372	High affinity nitrate transporter
CM48	root cap and meristem	48 h	HORVU.MOREX.r3.6HG0557700	-2.32158	0.0235467	Receptor-like protein kinase
CM48	root cap and meristem	48 h	HORVU.MOREX.r3.1HG0013180	-2.27196	0.0205348	Glycosyltransferase
CM48	root cap and meristem	48 h	HORVU.MOREX.r3.5HG0451840	-2.22369	0.00955905	Fructose-bisphosphate aldolase
CM48	root cap and meristem	48 h	HORVU.MOREX.r3.4HG0414130	-2.20721	0.00844649	FAD-binding Berberine family protein, putative
CM48	root cap and meristem	48 h	HORVU.MOREX.r3.2HG0182190	-2.19668	0.0436151	Cytokinin riboside 5'-monophosphate phosphoribohydrolase
CM48	root cap and meristem	48 h	HORVU.MOREX.r3.3HG0246820	-2.17911	0.00392609	Subtilisin-like protease
CM48	root cap and meristem	48 h	HORVU.MOREX.r3.6HG0625300	-2.17409	0.00254852	Embryogenesis transmembrane protein-like
CM48	root cap and meristem	48 h	HORVU.MOREX.r3.3HG0312200	-2.16338	0.0494956	Sec14p-like phosphatidylinositol transfer family protein
CM48	root cap and meristem	48 h	HORVU.MOREX.r3.7HG0731810	-2.15257	0.00017244	CheY-like two-component responsive regulator family protein
CM48	root cap and meristem	48 h	HORVU.MOREX.r3.7HG0667260	-2.14944	9.66e-05	Trichome birefringence-like protein
CM48	root cap and meristem	48 h	HORVU.MOREX.r3.2HG0178010	-2.14438	0.00689367	Chitinase
CM48	root cap and meristem	48 h	HORVU.MOREX.r3.6HG0545990	-2.12465	0.0472816	Cysteine-rich receptor kinase
CM48	root cap and meristem	48 h	HORVU.MOREX.r3.6HG0547890	-2.1226	0.0175242	2-oxoglutarate and Fe(II)-dependent oxygenase superfamily protein, putative
CM48	root cap and meristem	48 h	HORVU.MOREX.r3.7HG0654430	-2.10873	0.0391849	ABC transporter, putative
CM48	root cap and meristem	48 h	HORVU.MOREX.r3.7HG0669230	-2.10592	0.0378515	MACPF domain-containing protein
CM48	root cap and meristem	48 h	HORVU.MOREX.r3.7HG0715400	-2.07031	0.00106539	TRAF-like superfamily protein
CM48	root cap and meristem	48 h	HORVU.MOREX.r3.2HG0182690	-2.00591	0.0278379	Glycosyltransferase
CM48	root cap and meristem	48 h	HORVU.MOREX.r3.3HG0218930	-1.98626	0.000332047	telomeric DNA binding protein 1
CM48	root cap and meristem	48 h	HORVU.MOREX.r3.1HG0017100	-1.96749	0.00205522	GDSL esterase/lipase
CM48	root cap and meristem	48 h	HORVU.MOREX.r3.7HG0673500	-1.94113	0.00105823	Embryogenesis transmembrane protein-like
CM48	root cap and meristem	48 h	HORVU.MOREX.r3.3HG0300110	-1.91698	0.038429	Acidic endochitinase
CM48	root cap and meristem	48 h	HORVU.MOREX.r3.1HG0075650	-1.86839	0.000333672	transmembrane protein, putative (DUF1218)
CM48	root cap and meristem	48 h	HORVU.MOREX.r3.7HG0722070	-1.86766	0.0103452	Ubiquitin-specific protease family C19-related protein
CM48	root cap and meristem	48 h	HORVU.MOREX.r3.7HG0659440	-1.86739	0.0087469	Anthocyanin 5-aromatic acyltransferase-like protein
CM48	root cap and meristem	48 h	HORVU.MOREX.r3.6HG0610180	-1.81423	0.0445678	DUF506 family protein
CM48	root cap and meristem	48 h	HORVU.MOREX.r3.1HG0024140	-1.80649	0.000146688	Cellulose synthase-like protein
CM48	root cap and meristem	48 h	HORVU.MOREX.r3.1HG0087150	-1.80341	0.0116967	Purple acid phosphatase
CM48	root cap and meristem	48 h	HORVU.MOREX.r3.2HG0130340	-1.80217	0.0128524	RING/U-box superfamily protein
CM48	root cap and meristem	48 h	HORVU.MOREX.r3.7HG0642150	-1.80024	0.00291742	Dynamin-3
CM48	root cap and meristem	48 h	HORVU.MOREX.r3.6HG0622330	-1.79527	0.00429031	lectin protein kinase family protein
CM48	root cap and meristem	48 h	HORVU.MOREX.r3.3HG0245360	-1.776	0.00647105	GDSL esterase/lipase
CM48	root cap and meristem	48 h	HORVU.MOREX.r3.3HG0242030	-1.76376	0.00391837	Alpha/beta-Hydrolases superfamily protein
CM48	root cap and meristem	48 h	HORVU.MOREX.r3.3HG0237460	-1.71455	9.43e-05	FAD-binding Berberine family protein
CM48	root cap and meristem	48 h	HORVU.MOREX.r3.6HG0589290	-1.69678	0.0345167	Loricrin-like protein
CM48	root cap and meristem	48 h	HORVU.MOREX.r3.5HG0504670	-1.66721	0.0460665	Acetyl-coenzyme A synthetase
CM48	root cap and meristem	48 h	HORVU.MOREX.r3.1HG0076360	-1.60628	0.000350267	suppressor of npr1-1 constitutive 4
CM48	root cap and meristem	48 h	HORVU.MOREX.r3.6HG0622400	-1.59823	0.00224835	auxin response factor 1
CM48	root cap and meristem	48 h	HORVU.MOREX.r3.3HG0218960	-1.59018	0.000109167	Cysteine/Histidine-rich C1 domain family protein
CM48	root cap and meristem	48 h	HORVU.MOREX.r3.1HG0050070	-1.58715	0.0288948	Response to low sulfur protein, putative
CM48	root cap and meristem	48 h	HORVU.MOREX.r3.6HG0547280	-1.58185	0.00084878	Peroxidase
CM48	root cap and meristem	48 h	HORVU.MOREX.r3.5HG0509200	-1.57568	0.00395452	Lipoxygenase
CM48	root cap and meristem	48 h	HORVU.MOREX.r3.5HG0534120	-1.56455	4.15e-05	Fibroin heavy chain
CM48	root cap and meristem	48 h	HORVU.MOREX.r3.5HG0427230	-1.55091	0.0459229	Ureide permease-like protein
CM48	root cap and meristem	48 h	HORVU.MOREX.r3.6HG0618540	-1.54139	0.0261242	Homeobox-leucine zipper family protein
CM48	root cap and meristem	48 h	HORVU.MOREX.r3.5HG0529630	-1.52173	0.0175821	Lipoxygenase
CM48	root cap and meristem	48 h	HORVU.MOREX.r3.2HG0123040	-1.51072	0.0379345	Purple acid phosphatase
CM48	root cap and meristem	48 h	HORVU.MOREX.r3.7HG0752090	-1.50748	3.14e-05	cysteine/histidine-rich C1 domain protein
CM48	root cap and meristem	48 h	HORVU.MOREX.r3.2HG0104400	-1.50478	0.0287057	Dirigent protein
CM48	root cap and meristem	48 h	HORVU.MOREX.r3.5HG0527260	-1.4854	0.00514731	Late embryogenesis abundant (LEA) hydroxyproline-rich glycoprotein family
CM48	root cap and meristem	48 h	HORVU.MOREX.r3.1HG0085980	-1.47779	0.0110909	GTPase-activating protein pac-1
CM48	root cap and meristem	48 h	HORVU.MOREX.r3.6HG0541410	-1.47353	0.0349142	Nitrate reductase
CM48	root cap and meristem	48 h	HORVU.MOREX.r3.6HG0634090	-1.45299	0.00251057	Protein O-linked-mannose beta-1,4-N-acetylglucosaminyltransferase 2
CM48	root cap and meristem	48 h	HORVU.MOREX.r3.4HG0333320	-1.44488	0.0347714	SAUR-like auxin-responsive protein family
CM48	root cap and meristem	48 h	HORVU.MOREX.r3.5HG0478840	-1.41556	0.000375844	Vacuolar iron transporter-like protein
CM48	root cap and meristem	48 h	HORVU.MOREX.r3.6HG0539020	-1.40034	0.0363406	Proteinase inhibitor type-2
CM48	root cap and meristem	48 h	HORVU.MOREX.r3.5HG0537490	-1.39949	0.000100536	2-oxoglutarate (2OG) and Fe(II)-dependent oxygenase superfamily protein
CM48	root cap and meristem	48 h	HORVU.MOREX.r3.6HG0596190	-1.37075	0.0145816	LIGHT-DEPENDENT SHORT HYPOCOTYLS-like protein (DUF640)
CM48	root cap and meristem	48 h	HORVU.MOREX.r3.6HG0548410	-1.35253	0.0117856	Protein kinase family protein
CM48	root cap and meristem	48 h	HORVU.MOREX.r3.4HG0413470	-1.3466	0.0366051	Peptidoglycan-binding LysM domain-containing protein
CM48	root cap and meristem	48 h	HORVU.MOREX.r3.5HG0499460	-1.31405	0.00612395	Root cap/late embryogenesis-like protein
CM48	root cap and meristem	48 h	HORVU.MOREX.r3.6HG0543600	-1.29957	0.00316566	NADPH:quinone oxidoreductase
CM48	root cap and meristem	48 h	HORVU.MOREX.r3.5HG0519910	-1.28964	0.0114596	Expansin
CM48	root cap and meristem	48 h	HORVU.MOREX.r3.3HG0301330	-1.2885	0.0396936	Wuschel-related homeobox protein
CM48	root cap and meristem	48 h	HORVU.MOREX.r3.2HG0173050	-1.28816	0.000180883	Aldose 1-epimerase
CM48	root cap and meristem	48 h	HORVU.MOREX.r3.7HG0642160	-1.27739	0.0132624	Translation initiation factor IF-2
CM48	root cap and meristem	48 h	HORVU.MOREX.r3.7HG0635270	-1.27709	0.0347777	Beta-fructofuranosidase 1
CM48	root cap and meristem	48 h	HORVU.MOREX.r3.2HG0173060	-1.27673	3.67e-05	Aldose 1-epimerase
CM48	root cap and meristem	48 h	HORVU.MOREX.r3.2HG0212970	-1.2532	0.0373922	Acyl-protein thioesterase 1
CM48	root cap and meristem	48 h	HORVU.MOREX.r3.1HG0039920	-1.25088	0.00932517	Pectate lyase
CM48	root cap and meristem	48 h	HORVU.MOREX.r3.2HG0214570	-1.23761	0.00633396	Sulfotransferase
CM48	root cap and meristem	48 h	HORVU.MOREX.r3.6HG0548400	-1.23353	0.0199149	Receptor-like protein kinase
CM48	root cap and meristem	48 h	HORVU.MOREX.r3.5HG0487860	-1.21346	0.00297422	Glutathione S-transferase
CM48	root cap and meristem	48 h	HORVU.MOREX.r3.2HG0174990	-1.21338	0.0419607	Beta-glucosidase
CM48	root cap and meristem	48 h	HORVU.MOREX.r3.2HG0211870	-1.21273	0.0212238	WAT1-related protein
CM48	root cap and meristem	48 h	HORVU.MOREX.r3.6HG0619890	-1.20702	0.0209002	Allene oxide cyclase
CM48	root cap and meristem	48 h	HORVU.MOREX.r3.3HG0219550	-1.19788	4.14e-06	Ribosomal RNA small subunit methyltransferase A
CM48	root cap and meristem	48 h	HORVU.MOREX.r3.3HG0319390	-1.1972	0.00395452	Amino acid permease
CM48	root cap and meristem	48 h	HORVU.MOREX.r3.4HG0350940	-1.19632	0.02181	Basic blue protein
CM48	root cap and meristem	48 h	HORVU.MOREX.r3.6HG0558740	-1.19626	0.00269712	Harpin inducing protein
CM48	root cap and meristem	48 h	HORVU.MOREX.r3.1HG0029890	-1.18287	0.0149328	Auxin-responsive protein
CM48	root cap and meristem	48 h	HORVU.MOREX.r3.4HG0394980	-1.17521	0.0132161	Allene oxide synthase
CM48	root cap and meristem	48 h	HORVU.MOREX.r3.7HG0660530	-1.16593	0.0283629	Hexosyltransferase
CM48	root cap and meristem	48 h	HORVU.MOREX.r3.2HG0172400	-1.16392	0.00160454	Glycosyltransferase
CM48	root cap and meristem	48 h	HORVU.MOREX.r3.2HG0166320	-1.15675	0.00515267	Coiled-coil domain-containing protein 124 homolog
CM48	root cap and meristem	48 h	HORVU.MOREX.r3.2HG0213850	-1.15304	9.8e-06	Eukaryotic aspartyl protease family protein, putative
CM48	root cap and meristem	48 h	HORVU.MOREX.r3.3HG0312250	-1.15195	0.00524941	Heavy metal transport/detoxification superfamily protein, putative
CM48	root cap and meristem	48 h	HORVU.MOREX.r3.4HG0339400	-1.15181	0.00938416	Serine/threonine-protein kinase
CM48	root cap and meristem	48 h	HORVU.MOREX.r3.2HG0206590	-1.14926	0.00935395	Cyclic nucleotide-gated cation channel alpha-3
CM48	root cap and meristem	48 h	HORVU.MOREX.r3.5HG0480220	-1.14437	0.00164108	GDSL esterase/lipase
CM48	root cap and meristem	48 h	HORVU.MOREX.r3.1HG0003780	-1.14305	0.0230106	O-methyltransferase
CM48	root cap and meristem	48 h	HORVU.MOREX.r3.2HG0201850	-1.1323	0.00926779	Transmembrane 9 superfamily member
CM48	root cap and meristem	48 h	HORVU.MOREX.r3.2HG0179790	-1.13108	0.0096766	Zinc finger ring-type protein
CM48	root cap and meristem	48 h	HORVU.MOREX.r3.5HG0455770	-1.12969	0.02648	S-adenosyl-L-methionine-dependent methyltransferases superfamily protein
CM48	root cap and meristem	48 h	HORVU.MOREX.r3.7HG0656000	-1.12477	0.0129931	Auxin-responsive protein
CM48	root cap and meristem	48 h	HORVU.MOREX.r3.5HG0512400	-1.11574	0.0338587	GDSL esterase/lipase
CM48	root cap and meristem	48 h	HORVU.MOREX.r3.7HG0737960	-1.11472	0.00374122	Glutathione S-transferase
CM48	root cap and meristem	48 h	HORVU.MOREX.r3.2HG0197540	-1.10191	0.0239709	MYB protein
CM48	root cap and meristem	48 h	HORVU.MOREX.r3.7HG0749230	-1.10159	0.000306434	O-methyltransferase
CM48	root cap and meristem	48 h	HORVU.MOREX.r3.1HG0006480	-1.09078	0.036201	Cation/H(+) antiporter
CM48	root cap and meristem	48 h	HORVU.MOREX.r3.1HG0091520	-1.08667	0.028201	transmembrane protein, putative (DUF247)
CM48	root cap and meristem	48 h	HORVU.MOREX.r3.3HG0244120	-1.08446	3.04e-05	Chitinase
CM48	root cap and meristem	48 h	HORVU.MOREX.r3.3HG0236930	-1.08229	0.00244814	Cytokinin oxidase/dehydrogenase
CM48	root cap and meristem	48 h	HORVU.MOREX.r3.5HG0514930	-1.07545	9.18e-05	RNA polymerase II elongation factor
CM48	root cap and meristem	48 h	HORVU.MOREX.r3.6HG0551190	-1.07147	0.0429063	RNA-binding (RRM/RBD/RNP motifs) family protein
CM48	root cap and meristem	48 h	HORVU.MOREX.r3.3HG0248990	-1.07085	0.0253118	5'-methylthioadenosine/S-adenosylhomocysteine nucleosidase
CM48	root cap and meristem	48 h	HORVU.MOREX.r3.4HG0401500	-1.06674	4.06e-07	Phosphoserine aminotransferase
CM48	root cap and meristem	48 h	HORVU.MOREX.r3.4HG0403010	-1.06518	0.00270492	Amine oxidase
CM48	root cap and meristem	48 h	HORVU.MOREX.r3.6HG0540580	-1.06341	0.0231284	transmembrane protein, putative (DUF247)
CM48	root cap and meristem	48 h	HORVU.MOREX.r3.3HG0324070	-1.06142	0.00552352	Beta-1,3-glucanase
CM48	root cap and meristem	48 h	HORVU.MOREX.r3.3HG0222540	-1.05023	0.00807653	Bowman-Birk type trypsin inhibitor
CM48	root cap and meristem	48 h	HORVU.MOREX.r3.7HG0644220	-1.04827	0.0349691	Arginine decarboxylase
CM48	root cap and meristem	48 h	HORVU.MOREX.r3.2HG0109300	-1.04817	0.0027751	Receptor-like kinase
CM48	root cap and meristem	48 h	HORVU.MOREX.r3.1HG0067090	-1.04757	0.0477777	Phospholipase A1
CM48	root cap and meristem	48 h	HORVU.MOREX.r3.3HG0219890	-1.0431	0.0116026	Auxin-binding protein 1
CM48	root cap and meristem	48 h	HORVU.MOREX.r3.2HG0115780	-1.0324	0.0363565	FAD-binding Berberine family protein, putative
CM48	root cap and meristem	48 h	HORVU.MOREX.r3.5HG0534140	-1.03128	0.00381329	Glycine rich protein 3
CM48	root cap and meristem	48 h	HORVU.MOREX.r3.5HG0436920	-1.02196	0.0149946	RING/U-box superfamily protein
CM48	root cap and meristem	48 h	HORVU.MOREX.r3.6HG0555500	-1.01679	0.0335919	Subtilisin-like protease
CM48	root cap and meristem	48 h	HORVU.MOREX.r3.4HG0414960	-1.01483	0.0305144	Apyrase
CM48	root cap and meristem	48 h	HORVU.MOREX.r3.1HG0029730	-1.0133	0.0412213	Malic enzyme
CM48	root cap and meristem	48 h	HORVU.MOREX.r3.4HG0408570	-1.00835	0.000541369	Cyclin dependent kinase inhibitor
CM48	root cap and meristem	48 h	HORVU.MOREX.r3.1HG0040880	-1.0076	0.00586381	Zinc finger (C3HC4-type RING finger) protein family-like
CM48	root cap and meristem	48 h	HORVU.MOREX.r3.4HG0331390	-1.00594	0.0108046	Anthocyanin 5-aromatic acyltransferase
CM48	root cap and meristem	48 h	HORVU.MOREX.r3.1HG0040360	-1.004	0.00352604	Xyloglucan galactosyltransferase KATAMARI1-like protein
CM48	root cap and meristem	48 h	HORVU.MOREX.r3.7HG0722730	-1.00274	0.0284289	Expansin
CM48	root cap and meristem	48 h	HORVU.MOREX.r3.2HG0118060	1.01163	0.0417367	Lipase
CM48	root cap and meristem	48 h	HORVU.MOREX.r3.2HG0175350	1.01318	0.00253245	C2 and GRAM domain-containing protein
CM48	root cap and meristem	48 h	HORVU.MOREX.r3.3HG0280670	1.0168	0.00398052	Uridine kinase
CM48	root cap and meristem	48 h	HORVU.MOREX.r3.3HG0235190	1.017	0.00469052	Protein phosphatase 2C
CM48	root cap and meristem	48 h	HORVU.MOREX.r3.7HG0720800	1.01759	0.00407995	Calcium-binding family protein
CM48	root cap and meristem	48 h	HORVU.MOREX.r3.7HG0722320	1.01878	0.0107125	extracellular ligand-gated ion channel protein (DUF3537)
CM48	root cap and meristem	48 h	HORVU.MOREX.r3.7HG0751360	1.02526	0.0105963	Ricin B lectin domain-containing protein
CM48	root cap and meristem	48 h	HORVU.MOREX.r3.2HG0113270	1.02868	0.0213968	Hypoxia-responsive family protein-like
CM48	root cap and meristem	48 h	HORVU.MOREX.r3.3HG0275330	1.02911	0.00773974	Tat pathway signal sequence family protein
CM48	root cap and meristem	48 h	HORVU.MOREX.r3.6HG0569940	1.03022	0.0366492	LRR and NB-ARC domains-containing disease resistance protein
CM48	root cap and meristem	48 h	HORVU.MOREX.r3.4HG0418340	1.03029	0.014957	RING/U-box superfamily protein
CM48	root cap and meristem	48 h	HORVU.MOREX.r3.2HG0167400	1.03074	0.0358964	WD-repeat protein, putative
CM48	root cap and meristem	48 h	HORVU.MOREX.r3.5HG0532570	1.03104	0.00034901	YacP-like NYN domain protein
CM48	root cap and meristem	48 h	HORVU.MOREX.r3.7HG0654830	1.03134	0.0192878	TOM1-like protein 2
CM48	root cap and meristem	48 h	HORVU.MOREX.r3.6HG0607560	1.0325	0.000247805	Adenine nucleotide alpha hydrolases-like superfamily protein
CM48	root cap and meristem	48 h	HORVU.MOREX.r3.2HG0208940	1.03266	0.00922955	Exocyst complex component, putative
CM48	root cap and meristem	48 h	HORVU.MOREX.r3.7HG0704720	1.03576	0.00704497	E3 ubiquitin-protein ligase SINA-like 10
CM48	root cap and meristem	48 h	HORVU.MOREX.r3.3HG0284860	1.03599	0.0108957	Gag-Pol polyprotein
CM48	root cap and meristem	48 h	HORVU.MOREX.r3.3HG0236880	1.03984	2.41e-05	2-oxoglutarate (2OG) and Fe(II)-dependent oxygenase superfamily protein
CM48	root cap and meristem	48 h	HORVU.MOREX.r3.2HG0194230	1.04057	0.013432	Kinase, putative
CM48	root cap and meristem	48 h	HORVU.MOREX.r3.6HG0559230	1.04189	9.03e-05	4/1 protein
CM48	root cap and meristem	48 h	HORVU.MOREX.r3.3HG0254400	1.04387	0.00405897	S7-RNase
CM48	root cap and meristem	48 h	HORVU.MOREX.r3.3HG0240960	1.05084	0.00386433	Ankyrin repeat protein-like
CM48	root cap and meristem	48 h	HORVU.MOREX.r3.3HG0257660	1.0584	0.0299813	Chaperone protein dnaJ
CM48	root cap and meristem	48 h	HORVU.MOREX.r3.7HG0720070	1.05998	0.00824138	Tetratricopeptide repeat (TPR)-like superfamily protein
CM48	root cap and meristem	48 h	HORVU.MOREX.r3.7HG0720750	1.07218	0.00143658	E3 ubiquitin-protein ligase RGLG2
CM48	root cap and meristem	48 h	HORVU.MOREX.r3.2HG0153380	1.07435	0.0202226	XH/XS domain-containing protein
CM48	root cap and meristem	48 h	HORVU.MOREX.r3.2HG0209880	1.07534	0.00385576	Disease resistance protein (TIR-NBS-LRR class) family
CM48	root cap and meristem	48 h	HORVU.MOREX.r3.6HG0629840	1.08218	0.0224573	NAC domain protein
CM48	root cap and meristem	48 h	HORVU.MOREX.r3.7HG0736920	1.08293	0.000468599	OTU domain-containing protein
CM48	root cap and meristem	48 h	HORVU.MOREX.r3.3HG0227720	1.08402	4.02e-06	Repressor of RNA polymerase III transcription
CM48	root cap and meristem	48 h	HORVU.MOREX.r3.3HG0291670	1.08653	0.0293719	Transmembrane protein 56
CM48	root cap and meristem	48 h	HORVU.MOREX.r3.3HG0249400	1.0875	0.0150306	Plasma membrane-associated cation-binding protein 1
CM48	root cap and meristem	48 h	HORVU.MOREX.r3.2HG0202640	1.09438	0.0107904	Universal stress family protein
CM48	root cap and meristem	48 h	HORVU.MOREX.r3.5HG0515000	1.09464	0.000165106	Fatty acid 2-hydroxylase
CM48	root cap and meristem	48 h	HORVU.MOREX.r3.2HG0174620	1.09595	0.0104843	Amino acid permease
CM48	root cap and meristem	48 h	HORVU.MOREX.r3.7HG0676180	1.09957	0.0238953	Pyrophosphate--fructose 6-phosphate 1-phosphotransferase subunit alpha
CM48	root cap and meristem	48 h	HORVU.MOREX.r3.3HG0267000	1.10161	0.000618466	Regulator of chromosome condensation (RCC1) family protein
CM48	root cap and meristem	48 h	HORVU.MOREX.r3.7HG0669120	1.10348	0.00515499	Potassium channel
CM48	root cap and meristem	48 h	HORVU.MOREX.r3.2HG0205100	1.10583	0.0125954	Leucine-rich repeat receptor-like protein kinase family protein
CM48	root cap and meristem	48 h	HORVU.MOREX.r3.3HG0298210	1.10592	7.55e-05	RNA binding protein, putative
CM48	root cap and meristem	48 h	HORVU.MOREX.r3.3HG0304720	1.11297	0.00202452	RING finger protein
CM48	root cap and meristem	48 h	HORVU.MOREX.r3.2HG0106640	1.11369	0.0332941	Acetyltransferase component of pyruvate dehydrogenase complex
CM48	root cap and meristem	48 h	HORVU.MOREX.r3.6HG0581200	1.11431	0.0328829	Pentatricopeptide repeat-containing protein
CM48	root cap and meristem	48 h	HORVU.MOREX.r3.7HG0735470	1.11738	0.00760241	3-hydroxyisobutyrate dehydrogenase
CM48	root cap and meristem	48 h	HORVU.MOREX.r3.3HG0250610	1.11905	0.000284368	DUF1685 family protein
CM48	root cap and meristem	48 h	HORVU.MOREX.r3.2HG0183830	1.11907	0.011728	E3 ubiquitin-protein ligase
CM48	root cap and meristem	48 h	HORVU.MOREX.r3.4HG0394960	1.12107	0.0110909	Non-symbiotic hemoglobin
CM48	root cap and meristem	48 h	HORVU.MOREX.r3.1HG0014580	1.12315	0.00179897	p-loop containing nucleoside triphosphate hydrolases superfamily protein
CM48	root cap and meristem	48 h	HORVU.MOREX.r3.2HG0208880	1.125	0.000757478	Phosphatidylinositol 4-kinase
CM48	root cap and meristem	48 h	HORVU.MOREX.r3.2HG0177420	1.12891	0.000232355	Protoporphyrinogen oxidase
CM48	root cap and meristem	48 h	HORVU.MOREX.r3.7HG0721450	1.13061	0.0434912	Peroxidase
CM48	root cap and meristem	48 h	HORVU.MOREX.r3.6HG0580100	1.13607	0.00147198	Protein phosphatase-2c, putative
CM48	root cap and meristem	48 h	HORVU.MOREX.r3.5HG0486750	1.13834	0.0247283	Phosphatase 2C family protein
CM48	root cap and meristem	48 h	HORVU.MOREX.r3.2HG0208890	1.13947	0.0173155	Thiol-disulfide oxidoreductase DCC
CM48	root cap and meristem	48 h	HORVU.MOREX.r3.1HG0007200	1.14761	3.55e-06	Glucose-6-phosphate isomerase
CM48	root cap and meristem	48 h	HORVU.MOREX.r3.2HG0113540	1.15009	0.0352014	E3 ubiquitin-protein ligase
CM48	root cap and meristem	48 h	HORVU.MOREX.r3.2HG0176400	1.15221	0.026094	Sushi, von Willebrand factor type A, EGF and pentraxin domain-containing protein 1
CM48	root cap and meristem	48 h	HORVU.MOREX.r3.5HG0431170	1.15612	0.0318599	Glucan 1,3-beta-glucosidase
CM48	root cap and meristem	48 h	HORVU.MOREX.r3.6HG0609760	1.15809	0.0323505	F-box protein-like
CM48	root cap and meristem	48 h	HORVU.MOREX.r3.5HG0526590	1.16502	0.00742142	NAD(P)-binding rossmann-fold protein
CM48	root cap and meristem	48 h	HORVU.MOREX.r3.5HG0517330	1.16535	0.000188806	Aldehyde oxidase, putative
CM48	root cap and meristem	48 h	HORVU.MOREX.r3.1HG0062700	1.16928	0.0130375	Transducin/WD-like repeat-protein
CM48	root cap and meristem	48 h	HORVU.MOREX.r3.1HG0069460	1.17276	0.035493	Glutamate formiminotransferase 1
CM48	root cap and meristem	48 h	HORVU.MOREX.r3.5HG0501600	1.17335	0.000419347	Protein kinase, putative
CM48	root cap and meristem	48 h	HORVU.MOREX.r3.6HG0565670	1.17709	0.000618466	Zinc-finger domain of monoamine-oxidase A repressor R1 protein
CM48	root cap and meristem	48 h	HORVU.MOREX.r3.5HG0492400	1.17727	0.00356999	F-box protein
CM48	root cap and meristem	48 h	HORVU.MOREX.r3.2HG0114380	1.18304	0.0193586	Metalloproteinase inhibitor 1
CM48	root cap and meristem	48 h	HORVU.MOREX.r3.3HG0307410	1.18434	0.030866	DNA ligase-like
CM48	root cap and meristem	48 h	HORVU.MOREX.r3.1HG0078330	1.1848	0.00146751	Thioredoxin-like protein 4A
CM48	root cap and meristem	48 h	HORVU.MOREX.r3.5HG0459240	1.19272	0.0197511	Stem-specific protein TSJT1
CM48	root cap and meristem	48 h	HORVU.MOREX.r3.5HG0444810	1.19479	0.0197417	ATP-dependent 6-phosphofructokinase
CM48	root cap and meristem	48 h	HORVU.MOREX.r3.6HG0553900	1.19486	0.00691277	Endoglucanase 11
CM48	root cap and meristem	48 h	HORVU.MOREX.r3.1HG0062710	1.1984	0.0265813	LEC14B
CM48	root cap and meristem	48 h	HORVU.MOREX.r3.7HG0731790	1.19937	0.0462354	Calcium lipid binding protein, putative
CM48	root cap and meristem	48 h	HORVU.MOREX.r3.6HG0600460	1.20298	0.0208506	Alpha/beta-hydrolase superfamily protein
CM48	root cap and meristem	48 h	HORVU.MOREX.r3.2HG0139300	1.20354	0.000760962	PPDK regulatory protein
CM48	root cap and meristem	48 h	HORVU.MOREX.r3.4HG0404500	1.21012	0.00328869	N-acetyltransferase, putative
CM48	root cap and meristem	48 h	HORVU.MOREX.r3.4HG0411760	1.22187	0.0243904	Serine carboxypeptidase, putative
CM48	root cap and meristem	48 h	HORVU.MOREX.r3.1HG0019260	1.22534	3.02e-05	Aminotransferase
CM48	root cap and meristem	48 h	HORVU.MOREX.r3.5HG0522090	1.23506	0.00543945	Exocyst complex component EXO84B
CM48	root cap and meristem	48 h	HORVU.MOREX.r3.7HG0728610	1.23548	0.00956972	F-box protein
CM48	root cap and meristem	48 h	HORVU.MOREX.r3.3HG0304020	1.23798	0.0468837	Sorting and assembly machinery component 50-like protein
CM48	root cap and meristem	48 h	HORVU.MOREX.r3.1HG0082230	1.24419	0.0153218	Ubiquitin domain-containing protein
CM48	root cap and meristem	48 h	HORVU.MOREX.r3.6HG0541440	1.24531	0.0183963	Glycosyltransferase
CM48	root cap and meristem	48 h	HORVU.MOREX.r3.6HG0549530	1.25492	0.044777	Leucine-rich repeat receptor-like protein kinase family protein
CM48	root cap and meristem	48 h	HORVU.MOREX.r3.5HG0497800	1.26196	0.0121112	F-box protein PP2-A13
CM48	root cap and meristem	48 h	HORVU.MOREX.r3.4HG0378360	1.26412	0.0382968	Poly (A) RNA polymerase cid14
CM48	root cap and meristem	48 h	HORVU.MOREX.r3.5HG0438180	1.26866	0.00797358	B3 domain-containing protein
CM48	root cap and meristem	48 h	HORVU.MOREX.r3.1HG0092370	1.2782	0.0234777	transmembrane protein, putative (DUF594)
CM48	root cap and meristem	48 h	HORVU.MOREX.r3.5HG0430870	1.27987	2.44e-06	Sulfurtransferase
CM48	root cap and meristem	48 h	HORVU.MOREX.r3.4HG0379720	1.28465	0.00248481	Thioredoxin, putative
CM48	root cap and meristem	48 h	HORVU.MOREX.r3.7HG0668560	1.29664	0.014568	Pyruvate dehydrogenase E1 component subunit alpha
CM48	root cap and meristem	48 h	HORVU.MOREX.r3.3HG0287630	1.30207	0.000419484	Dual specificity protein phosphatase family protein
CM48	root cap and meristem	48 h	HORVU.MOREX.r3.3HG0299950	1.30552	0.0389632	Early response to dehydration 15-like protein
CM48	root cap and meristem	48 h	HORVU.MOREX.r3.5HG0475170	1.31264	0.00337792	Hypersensitive-induced response protein 1
CM48	root cap and meristem	48 h	HORVU.MOREX.r3.7HG0650940	1.3142	8.54e-05	Acetyl-coenzyme A carboxylase carboxyl transferase subunit alpha
CM48	root cap and meristem	48 h	HORVU.MOREX.r3.1HG0055430	1.31728	0.045552	RING/FYVE/PHD zinc finger superfamily protein
CM48	root cap and meristem	48 h	HORVU.MOREX.r3.2HG0201420	1.31771	0.0130722	Protein kinase
CM48	root cap and meristem	48 h	HORVU.MOREX.r3.1HG0083630	1.32727	0.00361839	RING/U-box superfamily protein
CM48	root cap and meristem	48 h	HORVU.MOREX.r3.7HG0718200	1.32876	0.00727134	Kinesin-like protein
CM48	root cap and meristem	48 h	HORVU.MOREX.r3.4HG0417410	1.32885	0.0345625	Cold regulated protein 27
CM48	root cap and meristem	48 h	HORVU.MOREX.r3.5HG0478700	1.33653	0.0249647	Type I inositol-1,4,5-trisphosphate 5-phosphatase
CM48	root cap and meristem	48 h	HORVU.MOREX.r3.1HG0061280	1.34175	0.000337874	Flagellar biosynthesis protein flhA
CM48	root cap and meristem	48 h	HORVU.MOREX.r3.2HG0191580	1.34195	0.00920652	Oxygen-dependent coproporphyrinogen-III oxidase
CM48	root cap and meristem	48 h	HORVU.MOREX.r3.3HG0237480	1.34464	0.000341213	FACT complex subunit SSRP1
CM48	root cap and meristem	48 h	HORVU.MOREX.r3.2HG0140180	1.35092	0.0316424	Major facilitator superfamily protein
CM48	root cap and meristem	48 h	HORVU.MOREX.r3.3HG0247650	1.3511	0.00143469	Mitochondrial carrier protein, putative
CM48	root cap and meristem	48 h	HORVU.MOREX.r3.3HG0295030	1.35926	0.00571601	MORC family CW-type zinc finger protein 4
CM48	root cap and meristem	48 h	HORVU.MOREX.r3.1HG0045370	1.36168	0.0410981	Disease resistance protein RPM1
CM48	root cap and meristem	48 h	HORVU.MOREX.r3.5HG0495810	1.36452	0.0250102	Histidine protein methyltransferase 1 like
CM48	root cap and meristem	48 h	HORVU.MOREX.r3.2HG0180040	1.3664	0.0355835	Trichome birefringence
CM48	root cap and meristem	48 h	HORVU.MOREX.r3.2HG0212690	1.3672	0.00791249	Cyclopropane-fatty-acyl-phospholipid synthase
CM48	root cap and meristem	48 h	HORVU.MOREX.r3.4HG0376750	1.37238	0.0157937	Arginine-glutamic acid dipeptide repeats protein
CM48	root cap and meristem	48 h	HORVU.MOREX.r3.2HG0195510	1.38193	0.0434085	Eukaryotic translation initiation factor 3 subunit G
CM48	root cap and meristem	48 h	HORVU.MOREX.r3.4HG0341300	1.39622	0.0232104	DNA-directed RNA polymerase III subunit RPC4
CM48	root cap and meristem	48 h	HORVU.MOREX.r3.4HG0339930	1.39751	0.00184271	Endoplasmic reticulum oxidoreductin-1
CM48	root cap and meristem	48 h	HORVU.MOREX.r3.3HG0307960	1.39814	0.0476578	Zinc finger protein
CM48	root cap and meristem	48 h	HORVU.MOREX.r3.3HG0281000	1.39854	9.83e-06	F-box protein
CM48	root cap and meristem	48 h	HORVU.MOREX.r3.7HG0732770	1.40573	0.0454628	Chaperone protein dnaJ, putative
CM48	root cap and meristem	48 h	HORVU.MOREX.r3.6HG0602620	1.40657	0.00298194	Mechanosensitive ion channel family protein
CM48	root cap and meristem	48 h	HORVU.MOREX.r3.5HG0490580	1.41469	0.00841878	Zinc finger A20 and AN1 domain stress-associated protein
CM48	root cap and meristem	48 h	HORVU.MOREX.r3.2HG0193180	1.42187	0.0043528	Pectin acetylesterase
CM48	root cap and meristem	48 h	HORVU.MOREX.r3.2HG0165370	1.42301	0.0320011	Target of rapamycin complex 2 subunit MAPKAP1
CM48	root cap and meristem	48 h	HORVU.MOREX.r3.5HG0431990	1.42327	0.00124999	Acetyl-CoA carboxylase, putative
CM48	root cap and meristem	48 h	HORVU.MOREX.r3.7HG0658050	1.42748	0.00420106	Acyl-coenzyme A oxidase
CM48	root cap and meristem	48 h	HORVU.MOREX.r3.5HG0442430	1.43453	0.00304277	UNC93-like protein
CM48	root cap and meristem	48 h	HORVU.MOREX.r3.1HG0049460	1.44111	9.8e-06	Electron transfer flavoprotein-ubiquinone oxidoreductase, mitochondrial
CM48	root cap and meristem	48 h	HORVU.MOREX.r3.1HG0012580	1.44539	0.0199833	Chymotrypsin inhibitor
CM48	root cap and meristem	48 h	HORVU.MOREX.r3.3HG0236540	1.45852	0.0095707	Zinc finger CCCH domain-containing protein
CM48	root cap and meristem	48 h	HORVU.MOREX.r3.4HG0335910	1.46424	0.02363	Haloacid dehalogenase-like hydrolase
CM48	root cap and meristem	48 h	HORVU.MOREX.r3.2HG0184180	1.47929	4.55e-05	Remorin
CM48	root cap and meristem	48 h	HORVU.MOREX.r3.3HG0321720	1.49769	0.00027241	NADPH:quinone oxidoreductase, putative
CM48	root cap and meristem	48 h	HORVU.MOREX.r3.6HG0566420	1.50271	6.65e-05	Glutathione S-transferase
CM48	root cap and meristem	48 h	HORVU.MOREX.r3.2HG0124630	1.50935	0.0272742	Cold regulated protein 27
CM48	root cap and meristem	48 h	HORVU.MOREX.r3.7HG0637360	1.51043	0.048712	NBS-LRR resistance-like protein
CM48	root cap and meristem	48 h	HORVU.MOREX.r3.2HG0161720	1.51427	0.000804424	SNF1-related protein kinase regulatory subunit gamma 1
CM48	root cap and meristem	48 h	HORVU.MOREX.r3.7HG0713010	1.51557	0.0232936	NAD(P)-binding Rossmann-fold superfamily protein
CM48	root cap and meristem	48 h	HORVU.MOREX.r3.1HG0042620	1.52971	0.03711	Polyubiquitin
CM48	root cap and meristem	48 h	HORVU.MOREX.r3.1HG0011880	1.54988	0.00508271	Voltage-dependent T-type calcium channel subunit alpha-1G
CM48	root cap and meristem	48 h	HORVU.MOREX.r3.6HG0543140	1.55033	0.0141426	Protein kinase
CM48	root cap and meristem	48 h	HORVU.MOREX.r3.3HG0285310	1.55363	0.000295045	RING finger and CHY zinc finger protein
CM48	root cap and meristem	48 h	HORVU.MOREX.r3.5HG0480040	1.55854	0.0011604	MTD1
CM48	root cap and meristem	48 h	HORVU.MOREX.r3.5HG0446420	1.57283	0.0293901	GDSL esterase/lipase
CM48	root cap and meristem	48 h	HORVU.MOREX.r3.1HG0090320	1.58078	0.0011604	G-box binding factor
CM48	root cap and meristem	48 h	HORVU.MOREX.r3.4HG0388720	1.5811	0.00205522	Hsp70 nucleotide exchange factor fes1
CM48	root cap and meristem	48 h	HORVU.MOREX.r3.5HG0523900	1.58194	0.00284203	Receptor lectin kinase
CM48	root cap and meristem	48 h	HORVU.MOREX.r3.7HG0649540	1.59776	0.00317919	Early nodulin 93
CM48	root cap and meristem	48 h	HORVU.MOREX.r3.4HG0408730	1.60054	0.0450106	2-oxoglutarate (2OG) and Fe(II)-dependent oxygenase superfamily protein
CM48	root cap and meristem	48 h	HORVU.MOREX.r3.1HG0060600	1.60195	0.00236301	Transducin/WD40 repeat-like superfamily protein
CM48	root cap and meristem	48 h	HORVU.MOREX.r3.2HG0120650	1.60596	0.00106939	Peroxidase
CM48	root cap and meristem	48 h	HORVU.MOREX.r3.2HG0179640	1.60824	0.00117948	Leucine-rich repeat (LRR) family protein
CM48	root cap and meristem	48 h	HORVU.MOREX.r3.3HG0283480	1.60992	0.0188923	Kelch repeat-containing F-box-like protein
CM48	root cap and meristem	48 h	HORVU.MOREX.r3.7HG0752370	1.64028	0.0236954	NBS-LRR-like resistance protein
CM48	root cap and meristem	48 h	HORVU.MOREX.r3.5HG0491450	1.66649	0.0267792	NAD(P)-binding Rossmann-fold superfamily protein
CM48	root cap and meristem	48 h	HORVU.MOREX.r3.5HG0512890	1.67659	0.000156305	Nuclear pore complex protein NUP58
CM48	root cap and meristem	48 h	HORVU.MOREX.r3.6HG0631650	1.69874	0.0228212	RING/U-box superfamily protein
CM48	root cap and meristem	48 h	HORVU.MOREX.r3.3HG0243690	1.70122	0.025988	beta-carotene isomerase D27
CM48	root cap and meristem	48 h	HORVU.MOREX.r3.2HG0117780	1.70803	0.0346389	Sentrin-specific protease 1
CM48	root cap and meristem	48 h	HORVU.MOREX.r3.3HG0297880	1.73922	0.018464	BAG family molecular chaperone regulator 2
CM48	root cap and meristem	48 h	HORVU.MOREX.r3.4HG0405990	1.75481	0.020666	Transmembrane protein, putative
CM48	root cap and meristem	48 h	HORVU.MOREX.r3.1HG0091430	1.76129	0.0052634	Kinase family protein
CM48	root cap and meristem	48 h	HORVU.MOREX.r3.5HG0532140	1.79591	0.0387886	Expansin
CM48	root cap and meristem	48 h	HORVU.MOREX.r3.3HG0285100	1.80201	9.03e-05	Type I inositol-1,4,5-trisphosphate 5-phosphatase 1
CM48	root cap and meristem	48 h	HORVU.MOREX.r3.4HG0403530	1.80481	0.0431678	NAD(P)-linked oxidoreductase-like protein
CM48	root cap and meristem	48 h	HORVU.MOREX.r3.3HG0296630	1.81005	0.000418064	NAC domain-containing protein
CM48	root cap and meristem	48 h	HORVU.MOREX.r3.7HG0721610	1.81927	0.00190483	senescence-associated family protein (DUF581)
CM48	root cap and meristem	48 h	HORVU.MOREX.r3.1HG0066590	1.83435	0.00101595	F-box family protein
CM48	root cap and meristem	48 h	HORVU.MOREX.r3.1HG0051780	1.84104	0.036705	Leucine-rich repeat receptor-like protein kinase family protein
CM48	root cap and meristem	48 h	HORVU.MOREX.r3.3HG0297870	1.84277	0.00975052	BAG family molecular chaperone regulator 2
CM48	root cap and meristem	48 h	HORVU.MOREX.r3.5HG0484220	1.84455	1.06e-05	2-oxoglutarate (2OG) and Fe(II)-dependent oxygenase superfamily protein
CM48	root cap and meristem	48 h	HORVU.MOREX.r3.3HG0233990	1.84728	0.000411905	Xyloglucan endotransglucosylase/hydrolase
CM48	root cap and meristem	48 h	HORVU.MOREX.r3.5HG0525270	1.86345	0.0329609	CASP-like protein
CM48	root cap and meristem	48 h	HORVU.MOREX.r3.1HG0027590	1.86823	0.00699317	Plant/MSJ11-3 protein, putative
CM48	root cap and meristem	48 h	HORVU.MOREX.r3.3HG0307360	1.87318	0.000665882	F-box family protein
CM48	root cap and meristem	48 h	HORVU.MOREX.r3.3HG0293490	1.88937	0.0166788	Expansin
CM48	root cap and meristem	48 h	HORVU.MOREX.r3.4HG0345760	1.90218	3.59e-05	Alcohol dehydrogenase
CM48	root cap and meristem	48 h	HORVU.MOREX.r3.2HG0138550	1.90652	0.0201278	Receptor-like protein kinase, putative,expressed
CM48	root cap and meristem	48 h	HORVU.MOREX.r3.5HG0483990	1.91046	0.0182217	Non-specific serine/threonine protein kinase
CM48	root cap and meristem	48 h	HORVU.MOREX.r3.6HG0606370	1.94419	0.0333764	ADP-ribosylation factor
CM48	root cap and meristem	48 h	HORVU.MOREX.r3.1HG0090640	1.94465	0.000180883	Chondroitin sulfate proteoglycan 5
CM48	root cap and meristem	48 h	HORVU.MOREX.r3.7HG0666740	1.94511	0.0436151	Glycosyltransferase
CM48	root cap and meristem	48 h	HORVU.MOREX.r3.3HG0287360	1.96336	0.0334228	Cysteine proteinase inhibitor
CM48	root cap and meristem	48 h	HORVU.MOREX.r3.1HG0051740	1.97241	5.25e-05	Glutathione s-transferase, putative
CM48	root cap and meristem	48 h	HORVU.MOREX.r3.5HG0464580	1.98719	3.38e-05	Non-specific serine/threonine protein kinase
CM48	root cap and meristem	48 h	HORVU.MOREX.r3.7HG0665750	1.99019	0.043862	Sodium/calcium exchanger family protein / calcium-binding EF hand family protein
CM48	root cap and meristem	48 h	HORVU.MOREX.r3.3HG0248290	1.99504	9.8e-06	ATP-dependent zinc metalloprotease FtsH 1
CM48	root cap and meristem	48 h	HORVU.MOREX.r3.UnG0753310	2.01481	0.00316566	Oxidative stress 3, putative isoform 2
CM48	root cap and meristem	48 h	HORVU.MOREX.r3.6HG0622700	2.02141	0.00402702	Protein CYPRO4
CM48	root cap and meristem	48 h	HORVU.MOREX.r3.6HG0575010	2.0286	0.00740748	Box C/D snoRNA protein 1
CM48	root cap and meristem	48 h	HORVU.MOREX.r3.5HG0497890	2.03577	0.0211507	Benzyl alcohol O-benzoyltransferase
CM48	root cap and meristem	48 h	HORVU.MOREX.r3.4HG0351320	2.04053	0.022936	F-box protein-like
CM48	root cap and meristem	48 h	HORVU.MOREX.r3.3HG0290280	2.06493	0.00305519	Sentrin-specific protease 1
CM48	root cap and meristem	48 h	HORVU.MOREX.r3.6HG0618180	2.06627	0.0116291	Universal stress protein family protein
CM48	root cap and meristem	48 h	HORVU.MOREX.r3.5HG0463450	2.08836	0.0104396	NAC domain protein
CM48	root cap and meristem	48 h	HORVU.MOREX.r3.2HG0103700	2.10184	0.0404897	Kelch repeat and BTB domain-containing protein 1
CM48	root cap and meristem	48 h	HORVU.MOREX.r3.5HG0465360	2.11993	0.000586877	Nodulin-like / Major Facilitator Superfamily protein
CM48	root cap and meristem	48 h	HORVU.MOREX.r3.4HG0345740	2.12036	0.000357374	Alcohol dehydrogenase
CM48	root cap and meristem	48 h	HORVU.MOREX.r3.5HG0474380	2.1371	0.00727738	Protein kinase, putative
CM48	root cap and meristem	48 h	HORVU.MOREX.r3.5HG0480710	2.14044	0.00743576	Hypersensitive-induced response protein 1
CM48	root cap and meristem	48 h	HORVU.MOREX.r3.7HG0685370	2.14238	0.0448447	Stress up-regulated Nod 19 protein
CM48	root cap and meristem	48 h	HORVU.MOREX.r3.5HG0437090	2.1445	0.0211176	HVA22-like protein
CM48	root cap and meristem	48 h	HORVU.MOREX.r3.2HG0188200	2.1548	0.00278818	Calcium-dependent protein kinase
CM48	root cap and meristem	48 h	HORVU.MOREX.r3.5HG0512640	2.16224	0.0302685	K+ uptake permease 9
CM48	root cap and meristem	48 h	HORVU.MOREX.r3.2HG0120240	2.16876	4.08e-05	Pyrrolidone-carboxylate peptidase
CM48	root cap and meristem	48 h	HORVU.MOREX.r3.2HG0172120	2.16998	0.0250102	Dihydrofolate reductase
CM48	root cap and meristem	48 h	HORVU.MOREX.r3.5HG0465810	2.18483	0.0382968	Calcium-binding protein
CM48	root cap and meristem	48 h	HORVU.MOREX.r3.4HG0380120	2.21011	0.00218303	Chaperone protein DnaJ
CM48	root cap and meristem	48 h	HORVU.MOREX.r3.4HG0411110	2.21247	0.00212014	Galactose mutarotase-like superfamily protein
CM48	root cap and meristem	48 h	HORVU.MOREX.r3.5HG0468600	2.217	9.83e-06	ATP-dependent DNA helicase
CM48	root cap and meristem	48 h	HORVU.MOREX.r3.7HG0660850	2.22363	0.00235097	LL-diaminopimelate aminotransferase
CM48	root cap and meristem	48 h	HORVU.MOREX.r3.3HG0239110	2.22714	0.000481029	Glycosyltransferase
CM48	root cap and meristem	48 h	HORVU.MOREX.r3.1HG0065130	2.23162	0.00492462	NAC domain-containing protein
CM48	root cap and meristem	48 h	HORVU.MOREX.r3.5HG0532150	2.23667	0.0159569	Expansin
CM48	root cap and meristem	48 h	HORVU.MOREX.r3.1HG0014530	2.2422	1.88e-05	Acyl-CoA dehydrogenase
CM48	root cap and meristem	48 h	HORVU.MOREX.r3.1HG0084120	2.24627	0.0391515	Protein unc-80 homolog
CM48	root cap and meristem	48 h	HORVU.MOREX.r3.5HG0507880	2.2573	0.025614	RING/U-box superfamily protein
CM48	root cap and meristem	48 h	HORVU.MOREX.r3.4HG0393690	2.27077	0.000586708	Glutamate decarboxylase
CM48	root cap and meristem	48 h	HORVU.MOREX.r3.5HG0513090	2.30241	0.0367038	binding protein
CM48	root cap and meristem	48 h	HORVU.MOREX.r3.1HG0068020	2.31097	0.025774	Receptor kinase
CM48	root cap and meristem	48 h	HORVU.MOREX.r3.3HG0302060	2.31409	0.000153793	Gamma-glutamyl phosphate reductase
CM48	root cap and meristem	48 h	HORVU.MOREX.r3.3HG0248980	2.33863	0.0202758	Transducin/WD40 repeat-like superfamily protein
CM48	root cap and meristem	48 h	HORVU.MOREX.r3.5HG0439530	2.35756	9.76e-05	Pyrophosphate--fructose 6-phosphate 1-phosphotransferase subunit alpha
CM48	root cap and meristem	48 h	HORVU.MOREX.r3.3HG0240970	2.3608	0.0294759	Plant/MSJ11-3 protein, putative
CM48	root cap and meristem	48 h	HORVU.MOREX.r3.5HG0496880	2.40324	0.00721464	Glycosyltransferase
CM48	root cap and meristem	48 h	HORVU.MOREX.r3.5HG0516710	2.40383	0.00877851	Glutathione-S-transferase
CM48	root cap and meristem	48 h	HORVU.MOREX.r3.3HG0234000	2.40644	0.0198451	Xyloglucan endotransglucosylase/hydrolase
CM48	root cap and meristem	48 h	HORVU.MOREX.r3.5HG0437580	2.4134	0.00272695	SIT4 phosphatase-associated family protein
CM48	root cap and meristem	48 h	HORVU.MOREX.r3.1HG0040790	2.42592	0.00235097	Plant/T7N9-9 protein
CM48	root cap and meristem	48 h	HORVU.MOREX.r3.6HG0628760	2.43143	0.026135	Receptor-kinase, putative
CM48	root cap and meristem	48 h	HORVU.MOREX.r3.4HG0400950	2.45835	5.44e-05	3-hydroxybenzoate 6-hydroxylase 1
CM48	root cap and meristem	48 h	HORVU.MOREX.r3.5HG0517740	2.46934	0.014231	Peroxidase
CM48	root cap and meristem	48 h	HORVU.MOREX.r3.3HG0309380	2.49617	9.03e-05	Protein kinase family protein, putative, expressed
CM48	root cap and meristem	48 h	HORVU.MOREX.r3.7HG0750000	2.50769	0.027629	Disease resistance protein
CM48	root cap and meristem	48 h	HORVU.MOREX.r3.1HG0077030	2.5079	0.0170058	ATP-dependent chaperone ClpB
CM48	root cap and meristem	48 h	HORVU.MOREX.r3.2HG0099870	2.52175	0.0304764	Heat shock protein 90
CM48	root cap and meristem	48 h	HORVU.MOREX.r3.6HG0579710	2.53182	0.0433423	Interferon-related developmental regulator 1
CM48	root cap and meristem	48 h	HORVU.MOREX.r3.5HG0479000	2.53739	0.0224573	Alcohol dehydrogenase, putative
CM48	root cap and meristem	48 h	HORVU.MOREX.r3.1HG0041510	2.53887	0.040019	Receptor protein kinase, putative
CM48	root cap and meristem	48 h	HORVU.MOREX.r3.4HG0408060	2.55706	0.000194524	Glycosyltransferase
CM48	root cap and meristem	48 h	HORVU.MOREX.r3.5HG0510780	2.55792	0.00699633	Universal stress protein family protein
CM48	root cap and meristem	48 h	HORVU.MOREX.r3.3HG0307280	2.56226	0.00861198	Short-chain dehydrogenase/reductase family protein
CM48	root cap and meristem	48 h	HORVU.MOREX.r3.3HG0296120	2.57546	0.0416238	Late embryogenesis abundant (LEA) hydroxyproline-rich glycoprotein family
CM48	root cap and meristem	48 h	HORVU.MOREX.r3.3HG0311610	2.58975	0.0113812	Glutathione S-transferase
CM48	root cap and meristem	48 h	HORVU.MOREX.r3.6HG0599310	2.59243	0.00470269	Aldehyde dehydrogenase
CM48	root cap and meristem	48 h	HORVU.MOREX.r3.3HG0293420	2.62121	0.0277861	Expansin
CM48	root cap and meristem	48 h	HORVU.MOREX.r3.6HG0596750	2.62606	0.0349473	Senescence regulator
CM48	root cap and meristem	48 h	HORVU.MOREX.r3.2HG0207140	2.63776	0.0415748	NBS-LRR-like resistance protein
CM48	root cap and meristem	48 h	HORVU.MOREX.r3.7HG0666020	2.63977	0.00859217	Transposase
CM48	root cap and meristem	48 h	HORVU.MOREX.r3.5HG0475520	2.64808	0.0302685	DNA helicase homolog, putative
CM48	root cap and meristem	48 h	HORVU.MOREX.r3.3HG0311140	2.65556	0.0243571	Transmembrane protein, putative
CM48	root cap and meristem	48 h	HORVU.MOREX.r3.1HG0055240	2.67848	0.0172918	Acetyl-coenzyme A carboxylase carboxyl transferase subunit beta
CM48	root cap and meristem	48 h	HORVU.MOREX.r3.2HG0176250	2.75401	0.00165368	BTB/POZ and TAZ domain protein
CM48	root cap and meristem	48 h	HORVU.MOREX.r3.4HG0382720	2.76949	0.00184921	Universal stress protein family protein, expressed
CM48	root cap and meristem	48 h	HORVU.MOREX.r3.7HG0685760	2.77304	0.0240102	Pol polyprotein
CM48	root cap and meristem	48 h	HORVU.MOREX.r3.6HG0615860	2.7815	0.0139922	ATP synthase subunit b
CM48	root cap and meristem	48 h	HORVU.MOREX.r3.3HG0285240	2.79146	0.0193804	Ribonuclease HIII
CM48	root cap and meristem	48 h	HORVU.MOREX.r3.6HG0557950	2.83853	0.0046858	Galactokinase
CM48	root cap and meristem	48 h	HORVU.MOREX.r3.3HG0313430	2.84211	0.0440549	Valine--tRNA ligase
CM48	root cap and meristem	48 h	HORVU.MOREX.r3.5HG0496890	2.85465	0.000466762	Glycosyltransferase
CM48	root cap and meristem	48 h	HORVU.MOREX.r3.5HG0529160	2.85579	0.0290248	LINE-1 reverse transcriptase
CM48	root cap and meristem	48 h	HORVU.MOREX.r3.5HG0441930	2.85586	0.00035264	Thaumatin-like protein
CM48	root cap and meristem	48 h	HORVU.MOREX.r3.5HG0430240	2.86273	0.0396478	E3 ubiquitin-protein ligase
CM48	root cap and meristem	48 h	HORVU.MOREX.r3.1HG0014520	2.86942	0.00267153	Kinase family protein
CM48	root cap and meristem	48 h	HORVU.MOREX.r3.5HG0510190	2.8869	0.00190483	choice-of-anchor C domain protein, putative (Protein of unknown function, DUF642)
CM48	root cap and meristem	48 h	HORVU.MOREX.r3.4HG0389490	2.92385	0.0175812	Maternal effect embryo arrest 59
CM48	root cap and meristem	48 h	HORVU.MOREX.r3.5HG0526090	2.92856	0.0236954	Zinc finger protein
CM48	root cap and meristem	48 h	HORVU.MOREX.r3.6HG0612920	2.93005	0.0404472	Bifunctional cytochrome P450/NADPH--P450 reductase 2
CM48	root cap and meristem	48 h	HORVU.MOREX.r3.2HG0185880	2.94152	0.00267153	Purine nucleoside phosphorylase DeoD-type
CM48	root cap and meristem	48 h	HORVU.MOREX.r3.2HG0113330	2.94167	0.0407118	Ultraviolet-B-repressible protein
CM48	root cap and meristem	48 h	HORVU.MOREX.r3.7HG0677600	2.97224	0.00101046	E3 ubiquitin-protein ligase RGLG2
CM48	root cap and meristem	48 h	HORVU.MOREX.r3.3HG0234010	2.98186	0.0213991	Xyloglucan endotransglucosylase/hydrolase
CM48	root cap and meristem	48 h	HORVU.MOREX.r3.3HG0291430	2.98208	0.0349048	Sister chromatid cohesion protein PDS5 homolog A
CM48	root cap and meristem	48 h	HORVU.MOREX.r3.7HG0729050	2.98504	0.0441417	La-related protein 6 isoform 1
CM48	root cap and meristem	48 h	HORVU.MOREX.r3.3HG0235720	2.99647	8.75e-05	FMN-dependent NADPH-azoreductase
CM48	root cap and meristem	48 h	HORVU.MOREX.r3.4HG0391180	3.00034	0.00253946	CC-NBS-LRR family disease resistance protein
CM48	root cap and meristem	48 h	HORVU.MOREX.r3.4HG0408650	3.04596	0.0274588	Replicase polyprotein 1a
CM48	root cap and meristem	48 h	HORVU.MOREX.r3.6HG0564660	3.06807	0.0122355	SNF1-related protein kinase regulatory subunit gamma-like PV42a
CM48	root cap and meristem	48 h	HORVU.MOREX.r3.2HG0175580	3.07243	0.000186038	Aldo/keto reductase family oxidoreductase
CM48	root cap and meristem	48 h	HORVU.MOREX.r3.7HG0687930	3.15928	0.039359	DUF241 domain protein
CM48	root cap and meristem	48 h	HORVU.MOREX.r3.5HG0534590	3.31522	0.0167628	Acetaldehyde dehydrogenase
CM48	root cap and meristem	48 h	HORVU.MOREX.r3.2HG0150570	3.3751	0.0181729	Oxygen-evolving enhancer protein 1
CM48	root cap and meristem	48 h	HORVU.MOREX.r3.3HG0269330	3.40752	0.00270492	Protein kinase superfamily protein
CM48	root cap and meristem	48 h	HORVU.MOREX.r3.7HG0649510	3.5219	0.0356977	Early nodulin 93
CM48	root cap and meristem	48 h	HORVU.MOREX.r3.1HG0082960	3.53805	0.000226595	Alcohol dehydrogenase
CM48	root cap and meristem	48 h	HORVU.MOREX.r3.5HG0489830	3.5403	0.00269712	Heat shock protein, putative
CM48	root cap and meristem	48 h	HORVU.MOREX.r3.7HG0649590	3.58965	0.00980479	Early nodulin 93
CM48	root cap and meristem	48 h	HORVU.MOREX.r3.5HG0525370	3.62189	0.0303738	Helicase-like protein
CM48	root cap and meristem	48 h	HORVU.MOREX.r3.5HG0467780	3.7489	0.000541466	nodulin MtN21 /EamA-like transporter family protein
CM48	root cap and meristem	48 h	HORVU.MOREX.r3.3HG0321010	3.82462	0.00157384	Rapid alkalinization factor
CM48	root cap and meristem	48 h	HORVU.MOREX.r3.5HG0522160	3.89235	0.00209479	Calcium-binding EF-hand
CM48	root cap and meristem	48 h	HORVU.MOREX.r3.3HG0276740	4.02767	0.00614077	Protein phosphatase 2c, putative
CM48	root cap and meristem	48 h	HORVU.MOREX.r3.3HG0283640	4.17903	0.0294759	Late embryogenesis abundant protein
CM48	root cap and meristem	48 h	HORVU.MOREX.r3.4HG0386090	4.21788	0.0248642	Glutathione-S-transferase
CM48	root cap and meristem	48 h	HORVU.MOREX.r3.2HG0130620	4.21841	0.0108963	Aldehyde dehydrogenase
CM48	root cap and meristem	48 h	HORVU.MOREX.r3.4HG0378780	4.24179	0.00394646	TPX2 (targeting protein for Xklp2) protein family
CM48	root cap and meristem	48 h	HORVU.MOREX.r3.7HG0717950	4.46812	0.031739	Oxidative stress 3, putative isoform 1
CM48	root cap and meristem	48 h	HORVU.MOREX.r3.2HG0209260	4.59053	0.00304112	Beta-fructofuranosidase, insoluble protein
CM48	root cap and meristem	48 h	HORVU.MOREX.r3.7HG0637810	4.96094	0.0300854	Seed maturation protein
CM48	root cap and meristem	48 h	HORVU.MOREX.r3.3HG0237700	4.98479	0.00020809	Heat shock protein
CM48	root cap and meristem	48 h	HORVU.MOREX.r3.4HG0386900	5.41332	0.000142318	Plant protein 1589 of Uncharacterized protein function
CM48	root cap and meristem	48 h	HORVU.MOREX.r3.7HG0721200	5.51156	0.0454064	Alpha-amylase
CM48	root cap and meristem	48 h	HORVU.MOREX.r3.5HG0516830	5.70269	0.0275243	Dehydrin
CM48	root cap and meristem	48 h	HORVU.MOREX.r3.6HG0628090	6.43395	0.0198619	Cinnamoyl CoA reductase
CM48	root cap and meristem	48 h	HORVU.MOREX.r3.2HG0113390	6.97573	0.00274527	Universal stress protein
CM48	root cap and meristem	48 h	HORVU.MOREX.r3.6HG0558870	-1.04317	0.00010764	Histone H2A
CM48	root cap and meristem	48 h	HORVU.MOREX.r3.3HG0323240	1.92412	0.0352014	Histone-lysine N-methyltransferase
CM48	root cap and meristem	48 h	HORVU.MOREX.r3.7HG0644480	2.06689	2.58e-05	Histone H1
CM48	root cap and meristem	48 h	HORVU.MOREX.r3.6HG0571630	2.93697	0.00872525	Histone superfamily protein
CM6	root cap and meristem	6 h	HORVU.MOREX.r3.7HG0655210	5.36725	0.0199418	Peroxidase
CM6	root cap and meristem	6 h	HORVU.MOREX.r3.2HG0208170	5.14085	0.0236333	Non-specific serine/threonine protein kinase
CM6	root cap and meristem	6 h	HORVU.MOREX.r3.2HG0109350	5.07266	0.000158051	Wound-induced protein 1, putative, expressed
CM6	root cap and meristem	6 h	HORVU.MOREX.r3.1HG0092860	5.05074	0.00318625	S-type anion channel
CM6	root cap and meristem	6 h	HORVU.MOREX.r3.7HG0737340	5.02225	0.0312122	GDA1/CD39 nucleoside phosphatase family protein
CM6	root cap and meristem	6 h	HORVU.MOREX.r3.1HG0067970	4.93782	0.00149449	Peroxidase
CM6	root cap and meristem	6 h	HORVU.MOREX.r3.7HG0746540	4.86498	0.0193706	Dirigent protein
CM6	root cap and meristem	6 h	HORVU.MOREX.r3.6HG0549860	4.81217	0.00792812	Inhibitor protein
CM6	root cap and meristem	6 h	HORVU.MOREX.r3.5HG0484660	4.78398	0.00820192	Vacuolar-processing enzyme
CM6	root cap and meristem	6 h	HORVU.MOREX.r3.4HG0413740	4.72204	0.00113543	12-oxophytodienoate reductase-like protein
CM6	root cap and meristem	6 h	HORVU.MOREX.r3.5HG0508880	4.70716	0.00715681	Leucine-rich repeat protein kinase family protein
CM6	root cap and meristem	6 h	HORVU.MOREX.r3.1HG0005700	4.65266	0.00249416	L-ascorbate oxidase
CM6	root cap and meristem	6 h	HORVU.MOREX.r3.2HG0196630	4.51042	0.000310598	Invertase/pectin methylesterase inhibitor family protein
CM6	root cap and meristem	6 h	HORVU.MOREX.r3.4HG0403620	4.50148	0.00550143	Sucrose transporter
CM6	root cap and meristem	6 h	HORVU.MOREX.r3.3HG0226110	4.49998	0.00740022	Heat shock protein
CM6	root cap and meristem	6 h	HORVU.MOREX.r3.5HG0480740	4.49781	0.000278738	sulfate transporter 1
CM6	root cap and meristem	6 h	HORVU.MOREX.r3.7HG0681260	4.47631	0.00122856	Manganese-dependent ADP-ribose/CDP-alcohol diphosphatase
CM6	root cap and meristem	6 h	HORVU.MOREX.r3.7HG0749090	4.35472	0.00072565	Expansin-like protein
CM6	root cap and meristem	6 h	HORVU.MOREX.r3.4HG0346830	4.32218	0.0035309	WEB family protein
CM6	root cap and meristem	6 h	HORVU.MOREX.r3.2HG0174750	4.24916	0.00992788	Fasciclin-like arabinogalactan protein
CM6	root cap and meristem	6 h	HORVU.MOREX.r3.3HG0234010	4.23228	6.01e-05	Xyloglucan endotransglucosylase/hydrolase
CM6	root cap and meristem	6 h	HORVU.MOREX.r3.4HG0351890	4.22163	0.0424687	Peroxidase
CM6	root cap and meristem	6 h	HORVU.MOREX.r3.2HG0217090	4.21359	0.0119652	C2 calcium/lipid-binding and GRAM domain protein
CM6	root cap and meristem	6 h	HORVU.MOREX.r3.4HG0384780	4.19474	0.0154117	Trichome birefringence-like protein
CM6	root cap and meristem	6 h	HORVU.MOREX.r3.3HG0298180	4.19472	0.0139887	F-box protein-like
CM6	root cap and meristem	6 h	HORVU.MOREX.r3.4HG0398470	4.18506	0.00309199	basic helix-loop-helix (bHLH) DNA-binding superfamily protein
CM6	root cap and meristem	6 h	HORVU.MOREX.r3.4HG0337950	4.13329	0.000810133	65-kDa microtubule-associated-like protein
CM6	root cap and meristem	6 h	HORVU.MOREX.r3.7HG0667390	4.12302	3.78e-05	D-ribose-binding periplasmic
CM6	root cap and meristem	6 h	HORVU.MOREX.r3.2HG0174010	4.10994	0.00504653	MLP protein
CM6	root cap and meristem	6 h	HORVU.MOREX.r3.5HG0424860	4.10702	0.0240271	Cation calcium exchanger
CM6	root cap and meristem	6 h	HORVU.MOREX.r3.4HG0409230	4.10625	0.0168131	IQ domain-containing protein
CM6	root cap and meristem	6 h	HORVU.MOREX.r3.4HG0411730	4.09162	0.0235842	Mechanosensitive ion channel
CM6	root cap and meristem	6 h	HORVU.MOREX.r3.5HG0424600	4.0853	0.000703297	Cation calcium exchanger
CM6	root cap and meristem	6 h	HORVU.MOREX.r3.1HG0056620	4.06084	1.55e-05	Expansin protein
CM6	root cap and meristem	6 h	HORVU.MOREX.r3.6HG0560140	4.04321	0.00722173	Endoglucanase
CM6	root cap and meristem	6 h	HORVU.MOREX.r3.3HG0243300	4.02445	0.0174971	AGAMOUS-like MADS-box protein
CM6	root cap and meristem	6 h	HORVU.MOREX.r3.5HG0526170	4.00392	0.0438057	Actin depolymerizing factor
CM6	root cap and meristem	6 h	HORVU.MOREX.r3.1HG0055240	4.00021	0.00052327	Acetyl-coenzyme A carboxylase carboxyl transferase subunit beta
CM6	root cap and meristem	6 h	HORVU.MOREX.r3.3HG0295640	3.99372	0.00991753	Protein MIZU-KUSSEI 1
CM6	root cap and meristem	6 h	HORVU.MOREX.r3.2HG0119630	3.98524	4.19e-05	Peroxidase
CM6	root cap and meristem	6 h	HORVU.MOREX.r3.6HG0633900	3.95565	0.0233225	Calcium-dependent protein kinase
CM6	root cap and meristem	6 h	HORVU.MOREX.r3.2HG0119650	3.91369	6.35e-05	Peroxidase
CM6	root cap and meristem	6 h	HORVU.MOREX.r3.7HG0636890	3.87972	0.0161924	Expansin-like protein
CM6	root cap and meristem	6 h	HORVU.MOREX.r3.3HG0235350	3.87764	0.0208857	Pollen Ole e 1 allergen and extensin family protein
CM6	root cap and meristem	6 h	HORVU.MOREX.r3.4HG0351750	3.86517	0.0198687	BTB/POZ domain-containing protein
CM6	root cap and meristem	6 h	HORVU.MOREX.r3.5HG0488040	3.86478	0.00264104	Blue copper protein
CM6	root cap and meristem	6 h	HORVU.MOREX.r3.3HG0255490	3.85445	0.00272961	RING finger protein
CM6	root cap and meristem	6 h	HORVU.MOREX.r3.6HG0569780	3.84973	0.0133551	Glutamine dumper, putative
CM6	root cap and meristem	6 h	HORVU.MOREX.r3.5HG0491120	3.83413	0.00107671	plant/protein (Protein of unknown function, DUF538)
CM6	root cap and meristem	6 h	HORVU.MOREX.r3.6HG0620940	3.83267	0.0156315	Lipid transfer protein
CM6	root cap and meristem	6 h	HORVU.MOREX.r3.5HG0457310	3.8128	0.00579892	Exocyst complex component, putative
CM6	root cap and meristem	6 h	HORVU.MOREX.r3.7HG0726730	3.79798	0.00455931	Laccase
CM6	root cap and meristem	6 h	HORVU.MOREX.r3.2HG0120470	3.7859	0.00684739	Peroxidase
CM6	root cap and meristem	6 h	HORVU.MOREX.r3.4HG0412780	3.78461	0.00292378	DUF538 family protein (Protein of unknown function, DUF538)
CM6	root cap and meristem	6 h	HORVU.MOREX.r3.7HG0650530	3.77643	0.0476228	2-oxoglutarate (2OG) and Fe(II)-dependent oxygenase superfamily protein
CM6	root cap and meristem	6 h	HORVU.MOREX.r3.5HG0491080	3.76559	6.91e-06	DUF538 family protein (Protein of unknown function, DUF538)
CM6	root cap and meristem	6 h	HORVU.MOREX.r3.5HG0512490	3.75964	0.0184038	Peroxidase
CM6	root cap and meristem	6 h	HORVU.MOREX.r3.1HG0017280	3.74756	0.0450582	Peroxidase
CM6	root cap and meristem	6 h	HORVU.MOREX.r3.1HG0075710	3.74399	4.36e-05	zinc-ribbon domain protein
CM6	root cap and meristem	6 h	HORVU.MOREX.r3.2HG0117830	3.73947	0.00993277	Protein trichome birefringence
CM6	root cap and meristem	6 h	HORVU.MOREX.r3.7HG0730510	3.73694	0.00542539	Germin-like protein 1
CM6	root cap and meristem	6 h	HORVU.MOREX.r3.2HG0205330	3.72874	0.0146822	CRIB domain-containing protein RIC10
CM6	root cap and meristem	6 h	HORVU.MOREX.r3.5HG0524350	3.71725	0.0102874	Protein MIZU-KUSSEI 1
CM6	root cap and meristem	6 h	HORVU.MOREX.r3.7HG0749700	3.70376	0.0101829	NBS-LRR-like resistance protein
CM6	root cap and meristem	6 h	HORVU.MOREX.r3.7HG0641030	3.69743	0.00271155	Serpin family protein
CM6	root cap and meristem	6 h	HORVU.MOREX.r3.5HG0486200	3.68364	0.0030117	Mitochondrial carrier family
CM6	root cap and meristem	6 h	HORVU.MOREX.r3.4HG0412370	3.67797	0.00377899	Homeobox protein knotted-1, putative
CM6	root cap and meristem	6 h	HORVU.MOREX.r3.5HG0514670	3.67452	0.00468507	Calmodulin-binding protein, putative, expressed
CM6	root cap and meristem	6 h	HORVU.MOREX.r3.5HG0486660	3.65942	0.00855522	Calcium-binding protein
CM6	root cap and meristem	6 h	HORVU.MOREX.r3.4HG0402730	3.64499	0.00252632	Homeobox protein BEL1 like
CM6	root cap and meristem	6 h	HORVU.MOREX.r3.5HG0467780	3.63601	0.00400149	nodulin MtN21 /EamA-like transporter family protein
CM6	root cap and meristem	6 h	HORVU.MOREX.r3.6HG0622110	3.62103	0.00170826	Pathogenesis-related protein 1
CM6	root cap and meristem	6 h	HORVU.MOREX.r3.1HG0067980	3.61836	0.00954706	Peroxidase
CM6	root cap and meristem	6 h	HORVU.MOREX.r3.7HG0653380	3.61355	0.000111506	GDSL esterase/lipase
CM6	root cap and meristem	6 h	HORVU.MOREX.r3.5HG0525360	3.61065	0.0239279	Trichome birefringence-like protein
CM6	root cap and meristem	6 h	HORVU.MOREX.r3.7HG0661830	3.6069	0.0241999	GPI-anchored adhesin-like protein
CM6	root cap and meristem	6 h	HORVU.MOREX.r3.6HG0542050	3.60281	0.000100772	Acid beta-fructofuranosidase
CM6	root cap and meristem	6 h	HORVU.MOREX.r3.2HG0181680	3.58837	0.00908628	CASP-like protein
CM6	root cap and meristem	6 h	HORVU.MOREX.r3.3HG0276740	3.57375	0.0198287	Protein phosphatase 2c, putative
CM6	root cap and meristem	6 h	HORVU.MOREX.r3.7HG0641870	3.56695	0.00437702	Late embryogenesis abundant (LEA) hydroxyproline-rich glycoprotein family
CM6	root cap and meristem	6 h	HORVU.MOREX.r3.3HG0288710	3.56665	0.0105888	GDSL esterase/lipase
CM6	root cap and meristem	6 h	HORVU.MOREX.r3.7HG0718930	3.56061	0.000777505	Peroxidase
CM6	root cap and meristem	6 h	HORVU.MOREX.r3.4HG0408270	3.55997	0.0178308	LOB domain-containing protein, putative
CM6	root cap and meristem	6 h	HORVU.MOREX.r3.2HG0189530	3.55506	0.00265604	Expansin protein
CM6	root cap and meristem	6 h	HORVU.MOREX.r3.3HG0311600	3.52883	0.00951836	Glutathione S-transferase
CM6	root cap and meristem	6 h	HORVU.MOREX.r3.3HG0252250	3.50329	0.0152374	Expansin
CM6	root cap and meristem	6 h	HORVU.MOREX.r3.7HG0737890	3.49851	0.00073166	Peroxidase
CM6	root cap and meristem	6 h	HORVU.MOREX.r3.1HG0082550	3.49502	0.00377899	Glycosyltransferase
CM6	root cap and meristem	6 h	HORVU.MOREX.r3.4HG0417710	3.49434	0.0262923	Protease inhibitor/seed storage/lipid transfer protein family protein
CM6	root cap and meristem	6 h	HORVU.MOREX.r3.4HG0383780	3.48779	0.0158673	Laccase
CM6	root cap and meristem	6 h	HORVU.MOREX.r3.6HG0553580	3.47985	0.0255136	Methionine--tRNA ligase
CM6	root cap and meristem	6 h	HORVU.MOREX.r3.4HG0390450	3.47603	0.0210643	Phospholipase A2
CM6	root cap and meristem	6 h	HORVU.MOREX.r3.5HG0490520	3.47071	0.0180407	Tonoplast dicarboxylate transporter
CM6	root cap and meristem	6 h	HORVU.MOREX.r3.1HG0010340	3.4704	0.0080569	Non-specific lipid-transfer protein-like protein
CM6	root cap and meristem	6 h	HORVU.MOREX.r3.4HG0405920	3.46604	0.00084346	Hexosyltransferase
CM6	root cap and meristem	6 h	HORVU.MOREX.r3.7HG0662380	3.45803	0.0365185	Pathogenesis-related protein 10.1
CM6	root cap and meristem	6 h	HORVU.MOREX.r3.3HG0219750	3.45456	0.016654	Disease resistance protein (NBS-LRR class) family
CM6	root cap and meristem	6 h	HORVU.MOREX.r3.6HG0595190	3.45442	0.00135391	GDSL esterase/lipase
CM6	root cap and meristem	6 h	HORVU.MOREX.r3.3HG0276130	3.42774	0.000898472	Phospholipase A1
CM6	root cap and meristem	6 h	HORVU.MOREX.r3.6HG0606360	3.42742	0.0300219	Peptide transporter
CM6	root cap and meristem	6 h	HORVU.MOREX.r3.2HG0209330	3.42737	0.000465194	Receptor-like kinase
CM6	root cap and meristem	6 h	HORVU.MOREX.r3.7HG0664850	3.42606	0.0230057	Heat-shock protein, putative
CM6	root cap and meristem	6 h	HORVU.MOREX.r3.2HG0096540	3.4173	0.0367958	Glycosyltransferase
CM6	root cap and meristem	6 h	HORVU.MOREX.r3.2HG0125920	3.41533	0.0104566	Alpha/beta-hydrolase superfamily protein
CM6	root cap and meristem	6 h	HORVU.MOREX.r3.2HG0189670	3.4137	0.0490206	Aquaporin-like protein
CM6	root cap and meristem	6 h	HORVU.MOREX.r3.3HG0290950	3.40527	0.0265257	Chlororespiratory reduction 7
CM6	root cap and meristem	6 h	HORVU.MOREX.r3.6HG0547050	3.39819	0.00808389	NBS-LRR-like resistance protein
CM6	root cap and meristem	6 h	HORVU.MOREX.r3.2HG0166270	3.38256	0.00845952	Transport Sec24 family protein
CM6	root cap and meristem	6 h	HORVU.MOREX.r3.4HG0382610	3.37587	0.0439899	cytochrome P450, family 705, subfamily A, polypeptide 21
CM6	root cap and meristem	6 h	HORVU.MOREX.r3.7HG0751300	3.37424	0.0161747	Phosphatidylinositol N-acetyglucosaminlytransferase subunit P-like protein
CM6	root cap and meristem	6 h	HORVU.MOREX.r3.2HG0205990	3.36793	0.0232987	Glutaredoxin family protein, putative
CM6	root cap and meristem	6 h	HORVU.MOREX.r3.7HG0672960	3.36203	0.00164587	U-box domain-containing family protein
CM6	root cap and meristem	6 h	HORVU.MOREX.r3.2HG0120490	3.3588	0.00996106	Peroxidase
CM6	root cap and meristem	6 h	HORVU.MOREX.r3.3HG0224540	3.35647	0.00406491	GDSL esterase/lipase
CM6	root cap and meristem	6 h	HORVU.MOREX.r3.7HG0685300	3.34859	0.000807356	transmembrane protein, putative (DUF247)
CM6	root cap and meristem	6 h	HORVU.MOREX.r3.6HG0600000	3.33755	0.00664261	Blue copper protein
CM6	root cap and meristem	6 h	HORVU.MOREX.r3.6HG0616850	3.33546	0.0309405	Blue copper protein
CM6	root cap and meristem	6 h	HORVU.MOREX.r3.2HG0210630	3.313	0.00474235	Heat shock protein
CM6	root cap and meristem	6 h	HORVU.MOREX.r3.2HG0111630	3.31051	0.00294668	carboxyl-terminal peptidase (DUF239)
CM6	root cap and meristem	6 h	HORVU.MOREX.r3.5HG0420830	3.30201	0.00824884	cycling DOF factor 1
CM6	root cap and meristem	6 h	HORVU.MOREX.r3.5HG0465030	3.30112	0.000951752	Plant cadmium resistance protein
CM6	root cap and meristem	6 h	HORVU.MOREX.r3.2HG0109330	3.29893	0.00218963	U-box domain-containing protein kinase family protein
CM6	root cap and meristem	6 h	HORVU.MOREX.r3.5HG0517760	3.29437	0.0240683	Zinc finger A20 and AN1 domain-containing stress-associated protein
CM6	root cap and meristem	6 h	HORVU.MOREX.r3.2HG0140380	3.28519	0.0370616	CTD small phosphatase-like protein 2, putative
CM6	root cap and meristem	6 h	HORVU.MOREX.r3.2HG0192410	3.27956	0.0135779	Peroxidase
CM6	root cap and meristem	6 h	HORVU.MOREX.r3.5HG0533260	3.27519	0.013966	RNA binding protein
CM6	root cap and meristem	6 h	HORVU.MOREX.r3.1HG0073550	3.27194	0.0217694	Laccase
CM6	root cap and meristem	6 h	HORVU.MOREX.r3.2HG0100750	3.26798	0.0127676	Dirigent protein
CM6	root cap and meristem	6 h	HORVU.MOREX.r3.5HG0465400	3.26442	0.000853507	Trichome birefringence-like protein
CM6	root cap and meristem	6 h	HORVU.MOREX.r3.6HG0599090	3.26233	0.0158748	Vacuolar iron transporter
CM6	root cap and meristem	6 h	HORVU.MOREX.r3.2HG0120560	3.25011	0.00775226	Peroxidase
CM6	root cap and meristem	6 h	HORVU.MOREX.r3.6HG0615780	3.2487	0.00171955	Cell wall protein
CM6	root cap and meristem	6 h	HORVU.MOREX.r3.3HG0293310	3.24847	0.00789359	Protein upstream of flc
CM6	root cap and meristem	6 h	HORVU.MOREX.r3.3HG0321010	3.23718	0.00317125	Rapid alkalinization factor
CM6	root cap and meristem	6 h	HORVU.MOREX.r3.7HG0723590	3.22629	0.000798318	Cinnamoyl-CoA reductase 4
CM6	root cap and meristem	6 h	HORVU.MOREX.r3.3HG0237580	3.2252	0.0388101	Heat-shock protein, putative
CM6	root cap and meristem	6 h	HORVU.MOREX.r3.2HG0127260	3.2176	0.00351194	COBRA-like protein
CM6	root cap and meristem	6 h	HORVU.MOREX.r3.2HG0096230	3.21029	0.00366488	Phosphatidylinositol 3- and 4-kinase family protein
CM6	root cap and meristem	6 h	HORVU.MOREX.r3.5HG0497490	3.20989	0.00677609	SPX domain-like protein
CM6	root cap and meristem	6 h	HORVU.MOREX.r3.4HG0417010	3.20897	0.031203	Receptor protein kinase, putative
CM6	root cap and meristem	6 h	HORVU.MOREX.r3.3HG0303250	3.18959	0.0131515	Membrane-associated kinase regulator-like protein, putative
CM6	root cap and meristem	6 h	HORVU.MOREX.r3.5HG0421310	3.18826	0.00226369	Receptor protein kinase, putative
CM6	root cap and meristem	6 h	HORVU.MOREX.r3.3HG0326330	3.18151	0.000923466	Rho GTPase-activating protein
CM6	root cap and meristem	6 h	HORVU.MOREX.r3.6HG0601180	3.1655	5.12e-07	Expansin protein
CM6	root cap and meristem	6 h	HORVU.MOREX.r3.2HG0122190	3.1644	0.0138286	RING/U-box superfamily protein
CM6	root cap and meristem	6 h	HORVU.MOREX.r3.4HG0342680	3.15872	0.00832609	Branchpoint-bridging protein
CM6	root cap and meristem	6 h	HORVU.MOREX.r3.2HG0187450	3.14352	0.000777557	Rhomboid-like protein
CM6	root cap and meristem	6 h	HORVU.MOREX.r3.2HG0104080	3.13454	0.00194458	Glycosyltransferase
CM6	root cap and meristem	6 h	HORVU.MOREX.r3.7HG0664720	3.13349	3.79e-05	Blue copper protein
CM6	root cap and meristem	6 h	HORVU.MOREX.r3.3HG0252170	3.13265	0.00742064	DUF1685 family protein
CM6	root cap and meristem	6 h	HORVU.MOREX.r3.7HG0653480	3.12472	0.0330489	Short chain dehydrogenase/reductase
CM6	root cap and meristem	6 h	HORVU.MOREX.r3.4HG0418700	3.11871	0.0121005	Pterin-4-alpha-carbinolamine dehydratase, putative
CM6	root cap and meristem	6 h	HORVU.MOREX.r3.1HG0059220	3.11432	0.00608667	Arf GTPase activating protein
CM6	root cap and meristem	6 h	HORVU.MOREX.r3.6HG0613430	3.11128	0.00478369	RNA-dependent RNA polymerase
CM6	root cap and meristem	6 h	HORVU.MOREX.r3.6HG0542040	3.10081	0.000238626	Acid beta-fructofuranosidase
CM6	root cap and meristem	6 h	HORVU.MOREX.r3.3HG0245060	3.076	0.0360956	Protein DJ-1
CM6	root cap and meristem	6 h	HORVU.MOREX.r3.7HG0748690	3.07122	0.00950761	Heme oxygenase 1
CM6	root cap and meristem	6 h	HORVU.MOREX.r3.3HG0320180	3.06609	0.00416093	Dirigent protein
CM6	root cap and meristem	6 h	HORVU.MOREX.r3.1HG0065130	3.06291	0.000769169	NAC domain-containing protein
CM6	root cap and meristem	6 h	HORVU.MOREX.r3.6HG0598900	3.05585	0.00474435	NAC domain protein,
CM6	root cap and meristem	6 h	HORVU.MOREX.r3.2HG0156430	3.04906	0.00474289	Peroxidase
CM6	root cap and meristem	6 h	HORVU.MOREX.r3.7HG0722820	3.04071	0.0468022	Glutamine dumper, putative
CM6	root cap and meristem	6 h	HORVU.MOREX.r3.4HG0349940	3.03707	0.0121889	Heavy metal transport/detoxification superfamily protein
CM6	root cap and meristem	6 h	HORVU.MOREX.r3.1HG0068010	3.03268	0.0157606	Peroxidase
CM6	root cap and meristem	6 h	HORVU.MOREX.r3.3HG0309780	3.03248	0.0077501	RING/U-box superfamily protein
CM6	root cap and meristem	6 h	HORVU.MOREX.r3.5HG0488050	3.01932	0.0387753	Blue copper protein
CM6	root cap and meristem	6 h	HORVU.MOREX.r3.6HG0605130	3.01908	0.00204685	Invertase inhibitor
CM6	root cap and meristem	6 h	HORVU.MOREX.r3.2HG0108380	3.01846	0.0221982	Pyruvate decarboxylase
CM6	root cap and meristem	6 h	HORVU.MOREX.r3.4HG0347570	3.00509	0.0104082	Methylsterol monooxygenase 1-2
CM6	root cap and meristem	6 h	HORVU.MOREX.r3.5HG0536200	2.99536	0.00215381	Xyloglucan endotransglucosylase/hydrolase
CM6	root cap and meristem	6 h	HORVU.MOREX.r3.7HG0674680	2.99354	0.0244646	Peroxidase
CM6	root cap and meristem	6 h	HORVU.MOREX.r3.6HG0610500	2.99199	8.92e-06	Eukaryotic aspartyl protease family protein
CM6	root cap and meristem	6 h	HORVU.MOREX.r3.2HG0127550	2.98756	0.025247	IgA FC receptor
CM6	root cap and meristem	6 h	HORVU.MOREX.r3.3HG0329870	2.97168	0.0468568	Pectin acetylesterase
CM6	root cap and meristem	6 h	HORVU.MOREX.r3.7HG0667620	2.97082	0.00093918	Peroxidase
CM6	root cap and meristem	6 h	HORVU.MOREX.r3.5HG0512250	2.96242	0.0314992	Receptor-like kinase, putative
CM6	root cap and meristem	6 h	HORVU.MOREX.r3.7HG0707160	2.96216	8.24e-05	NAC domain-containing protein, putative
CM6	root cap and meristem	6 h	HORVU.MOREX.r3.4HG0347210	2.9617	0.00742448	RING/U-box superfamily protein
CM6	root cap and meristem	6 h	HORVU.MOREX.r3.5HG0501480	2.95986	0.0229611	Receptor-like protein kinase, putative,expressed
CM6	root cap and meristem	6 h	HORVU.MOREX.r3.1HG0071460	2.95123	0.0247026	Proline-rich family protein
CM6	root cap and meristem	6 h	HORVU.MOREX.r3.5HG0532120	2.94243	0.00145882	Expansin
CM6	root cap and meristem	6 h	HORVU.MOREX.r3.4HG0394870	2.93709	0.0353043	Formin-like protein
CM6	root cap and meristem	6 h	HORVU.MOREX.r3.6HG0631710	2.93093	1.3e-05	Aquaporin
CM6	root cap and meristem	6 h	HORVU.MOREX.r3.3HG0236780	2.93021	0.00209262	Auxin-responsive protein
CM6	root cap and meristem	6 h	HORVU.MOREX.r3.1HG0070730	2.92642	0.0014492	Glycosyltransferase
CM6	root cap and meristem	6 h	HORVU.MOREX.r3.3HG0303180	2.92408	0.0353152	Dirigent protein
CM6	root cap and meristem	6 h	HORVU.MOREX.r3.4HG0348250	2.92133	0.0486222	arginine N-methyltransferase, putative (DUF688)
CM6	root cap and meristem	6 h	HORVU.MOREX.r3.5HG0511710	2.92086	0.00574116	UDP-glycosyltransferase
CM6	root cap and meristem	6 h	HORVU.MOREX.r3.3HG0309900	2.9146	0.000463529	ROP-interactive CRIB motif protein
CM6	root cap and meristem	6 h	HORVU.MOREX.r3.5HG0518560	2.91239	0.00385619	Leucine-rich repeat protein kinase family protein
CM6	root cap and meristem	6 h	HORVU.MOREX.r3.2HG0168070	2.90678	0.000200666	Peroxidase
CM6	root cap and meristem	6 h	HORVU.MOREX.r3.3HG0304120	2.89103	0.0169341	LIGHT-DEPENDENT SHORT HYPOCOTYLS-like protein (DUF640)
CM6	root cap and meristem	6 h	HORVU.MOREX.r3.5HG0537000	2.88755	0.00653336	Oxidoreductase/transition metal ion-binding protein
CM6	root cap and meristem	6 h	HORVU.MOREX.r3.2HG0100080	2.88586	0.000611887	Plant invertase/pectin methylesterase inhibitor superfamily protein, putative
CM6	root cap and meristem	6 h	HORVU.MOREX.r3.3HG0279100	2.88554	0.00230251	Serine/threonine-protein kinase
CM6	root cap and meristem	6 h	HORVU.MOREX.r3.3HG0233990	2.87883	9.42e-08	Xyloglucan endotransglucosylase/hydrolase
CM6	root cap and meristem	6 h	HORVU.MOREX.r3.2HG0196460	2.8761	0.00653336	senescence-associated family protein (DUF581)
CM6	root cap and meristem	6 h	HORVU.MOREX.r3.3HG0234000	2.85562	9.21e-05	Xyloglucan endotransglucosylase/hydrolase
CM6	root cap and meristem	6 h	HORVU.MOREX.r3.7HG0702830	2.84851	0.019546	Zinc finger protein LSD1
CM6	root cap and meristem	6 h	HORVU.MOREX.r3.3HG0234030	2.84843	0.00598549	Xyloglucan galactosyltransferase KATAMARI1-like protein
CM6	root cap and meristem	6 h	HORVU.MOREX.r3.1HG0055590	2.84462	0.00849296	RING/U-box superfamily protein
CM6	root cap and meristem	6 h	HORVU.MOREX.r3.3HG0246670	2.84302	0.00115286	DUF4228 domain protein
CM6	root cap and meristem	6 h	HORVU.MOREX.r3.7HG0749470	2.8426	0.00456807	transmembrane protein, putative (DUF679)
CM6	root cap and meristem	6 h	HORVU.MOREX.r3.4HG0401310	2.8425	0.0453439	Expansin
CM6	root cap and meristem	6 h	HORVU.MOREX.r3.7HG0724060	2.84193	0.010195	U-box domain-containing protein
CM6	root cap and meristem	6 h	HORVU.MOREX.r3.5HG0537840	2.83126	0.000427036	Disease resistance protein (NBS-LRR class) family
CM6	root cap and meristem	6 h	HORVU.MOREX.r3.2HG0190560	2.82532	0.00514941	Heavy metal transport/detoxification superfamily protein
CM6	root cap and meristem	6 h	HORVU.MOREX.r3.3HG0304490	2.81505	0.0186884	Myosin IC heavy chain
CM6	root cap and meristem	6 h	HORVU.MOREX.r3.6HG0598750	2.8148	0.00038514	Remorin
CM6	root cap and meristem	6 h	HORVU.MOREX.r3.2HG0213750	2.80701	0.00423369	Ozone-responsive stress related protein
CM6	root cap and meristem	6 h	HORVU.MOREX.r3.2HG0165920	2.8043	0.00168343	Purple acid phosphatase
CM6	root cap and meristem	6 h	HORVU.MOREX.r3.3HG0245250	2.80368	0.0413958	Cysteine protease, putative
CM6	root cap and meristem	6 h	HORVU.MOREX.r3.2HG0176480	2.8007	0.00349402	Bag family molecular chaperone regulator 2
CM6	root cap and meristem	6 h	HORVU.MOREX.r3.6HG0615850	2.80037	0.0429467	CDP-diacylglycerol--glycerol-3-phosphate 3-phosphatidyltransferase, putative
CM6	root cap and meristem	6 h	HORVU.MOREX.r3.6HG0633960	2.79508	0.00642633	Monosaccharide-sensing protein 2
CM6	root cap and meristem	6 h	HORVU.MOREX.r3.3HG0257840	2.78721	0.00154516	S-acyltransferase
CM6	root cap and meristem	6 h	HORVU.MOREX.r3.5HG0425250	2.78528	0.0244717	Disease resistance protein RPH8A
CM6	root cap and meristem	6 h	HORVU.MOREX.r3.3HG0234240	2.78242	0.00566361	Alpha/beta-hydrolase superfamily protein
CM6	root cap and meristem	6 h	HORVU.MOREX.r3.5HG0462220	2.77808	1.7e-06	Calmodulin protein
CM6	root cap and meristem	6 h	HORVU.MOREX.r3.5HG0482670	2.77367	0.00104878	Cellulose synthase
CM6	root cap and meristem	6 h	HORVU.MOREX.r3.5HG0490610	2.76821	0.0142803	Protein kinase
CM6	root cap and meristem	6 h	HORVU.MOREX.r3.2HG0210500	2.76274	0.00540477	Endoglucanase
CM6	root cap and meristem	6 h	HORVU.MOREX.r3.4HG0339890	2.76045	0.0304334	Pollen Ole e 1 allergen and extensin family protein, putative
CM6	root cap and meristem	6 h	HORVU.MOREX.r3.6HG0565950	2.75454	0.0184998	ROP interacting CRIB motif protein
CM6	root cap and meristem	6 h	HORVU.MOREX.r3.7HG0668240	2.75399	0.0191229	Acyl-[acyl-carrier-protein] desaturase
CM6	root cap and meristem	6 h	HORVU.MOREX.r3.6HG0543180	2.7474	5.29e-07	Germin-like protein
CM6	root cap and meristem	6 h	HORVU.MOREX.r3.1HG0080180	2.7449	0.0408188	Jacalin lectin family protein
CM6	root cap and meristem	6 h	HORVU.MOREX.r3.7HG0670790	2.74349	0.000460183	Gibberellin-regulated family protein
CM6	root cap and meristem	6 h	HORVU.MOREX.r3.3HG0294950	2.73503	0.0180152	Deubiquitinase SseL
CM6	root cap and meristem	6 h	HORVU.MOREX.r3.5HG0532150	2.73274	0.00390651	Expansin
CM6	root cap and meristem	6 h	HORVU.MOREX.r3.4HG0410170	2.73077	0.0155419	ATP-dependent RNA helicase-like protein
CM6	root cap and meristem	6 h	HORVU.MOREX.r3.7HG0742080	2.72576	0.00275475	Receptor-like kinase
CM6	root cap and meristem	6 h	HORVU.MOREX.r3.6HG0540080	2.72398	0.0200465	F-box protein
CM6	root cap and meristem	6 h	HORVU.MOREX.r3.7HG0750980	2.72018	0.0419589	SPX domain-containing protein
CM6	root cap and meristem	6 h	HORVU.MOREX.r3.1HG0086390	2.7183	0.00174829	Short-chain dehydrogenase/reductase
CM6	root cap and meristem	6 h	HORVU.MOREX.r3.1HG0080020	2.71511	0.00198964	Late embryogenesis abundant protein
CM6	root cap and meristem	6 h	HORVU.MOREX.r3.7HG0688930	2.70523	0.012637	DUF868 family protein
CM6	root cap and meristem	6 h	HORVU.MOREX.r3.2HG0135210	2.70281	5.1e-07	Late embryogenesis abundant (LEA) hydroxyproline-rich glycoprotein family
CM6	root cap and meristem	6 h	HORVU.MOREX.r3.2HG0107660	2.6988	0.0222827	Ribosome production factor 2-like protein
CM6	root cap and meristem	6 h	HORVU.MOREX.r3.7HG0666740	2.69512	0.0124826	Glycosyltransferase
CM6	root cap and meristem	6 h	HORVU.MOREX.r3.5HG0470700	2.68619	0.0120771	Heavy metal transport/detoxification protein
CM6	root cap and meristem	6 h	HORVU.MOREX.r3.4HG0417670	2.68328	0.00415038	Lipid transfer protein
CM6	root cap and meristem	6 h	HORVU.MOREX.r3.2HG0200920	2.68238	0.0338906	Agmatine coumaroyltransferase-2
CM6	root cap and meristem	6 h	HORVU.MOREX.r3.3HG0230090	2.68029	0.00315219	Cysteine protease, putative
CM6	root cap and meristem	6 h	HORVU.MOREX.r3.7HG0714370	2.67723	0.0377803	CAAX amino terminal protease family protein
CM6	root cap and meristem	6 h	HORVU.MOREX.r3.3HG0254940	2.67635	1.24e-05	Peroxidase
CM6	root cap and meristem	6 h	HORVU.MOREX.r3.2HG0101720	2.67422	0.00653336	Flowering-promoting factor 1-like protein 1
CM6	root cap and meristem	6 h	HORVU.MOREX.r3.2HG0141140	2.67046	0.00429655	DUF4228 domain protein
CM6	root cap and meristem	6 h	HORVU.MOREX.r3.3HG0221180	2.67007	0.0013493	Glycosyltransferase
CM6	root cap and meristem	6 h	HORVU.MOREX.r3.6HG0610410	2.66183	0.002355	Eukaryotic aspartyl protease family protein
CM6	root cap and meristem	6 h	HORVU.MOREX.r3.3HG0231000	2.65858	0.00212362	Gamma-glutamyltranspeptidase
CM6	root cap and meristem	6 h	HORVU.MOREX.r3.2HG0160690	2.6579	0.00765123	RALF
CM6	root cap and meristem	6 h	HORVU.MOREX.r3.4HG0408080	2.65219	0.0205061	Upf0496 protein
CM6	root cap and meristem	6 h	HORVU.MOREX.r3.7HG0721690	2.64222	0.00820192	Endoglucanase
CM6	root cap and meristem	6 h	HORVU.MOREX.r3.6HG0547020	2.63809	0.0317047	disease resistance protein (TIR-NBS-LRR class)
CM6	root cap and meristem	6 h	HORVU.MOREX.r3.5HG0528240	2.63259	0.0477816	ATP synthase-coupling factor 6, mitochondrial
CM6	root cap and meristem	6 h	HORVU.MOREX.r3.1HG0055500	2.63257	0.0053428	Pollen Ole e 1 allergen and extensin family protein
CM6	root cap and meristem	6 h	HORVU.MOREX.r3.2HG0175380	2.6314	0.0222586	Sec14p-like phosphatidylinositol transfer family protein
CM6	root cap and meristem	6 h	HORVU.MOREX.r3.7HG0721320	2.6271	0.0248118	Auxin-responsive family protein
CM6	root cap and meristem	6 h	HORVU.MOREX.r3.1HG0055430	2.62648	0.000117754	RING/FYVE/PHD zinc finger superfamily protein
CM6	root cap and meristem	6 h	HORVU.MOREX.r3.5HG0491190	2.62256	0.0227818	Cinnamoyl-CoA reductase 4
CM6	root cap and meristem	6 h	HORVU.MOREX.r3.5HG0521610	2.61895	0.016099	Protein kinase
CM6	root cap and meristem	6 h	HORVU.MOREX.r3.4HG0348370	2.61455	0.0104292	Cyclic nucleotide-gated channel
CM6	root cap and meristem	6 h	HORVU.MOREX.r3.6HG0616240	2.61404	0.00564997	Endoglucanase
CM6	root cap and meristem	6 h	HORVU.MOREX.r3.7HG0648500	2.6111	0.0495338	Sugar transporter, putative
CM6	root cap and meristem	6 h	HORVU.MOREX.r3.1HG0066800	2.61088	0.0444063	Potassium channel
CM6	root cap and meristem	6 h	HORVU.MOREX.r3.1HG0054180	2.6107	0.0240206	Expansin-like protein
CM6	root cap and meristem	6 h	HORVU.MOREX.r3.3HG0226030	2.60925	0.0330574	Endo-1,4-beta-xylanase
CM6	root cap and meristem	6 h	HORVU.MOREX.r3.7HG0644400	2.60923	0.0279322	NAC domain-containing protein
CM6	root cap and meristem	6 h	HORVU.MOREX.r3.6HG0596770	2.6076	0.00093255	Aquaporin
CM6	root cap and meristem	6 h	HORVU.MOREX.r3.7HG0741800	2.60696	0.0168979	Protein SIP5
CM6	root cap and meristem	6 h	HORVU.MOREX.r3.4HG0344370	2.60254	0.0156315	Glucuronoxylan 4-O-methyltransferase
CM6	root cap and meristem	6 h	HORVU.MOREX.r3.7HG0723530	2.60083	0.00676203	Cinnamoyl-CoA reductase family protein
CM6	root cap and meristem	6 h	HORVU.MOREX.r3.7HG0738860	2.59885	0.0237652	Peptidylprolyl isomerase
CM6	root cap and meristem	6 h	HORVU.MOREX.r3.3HG0293430	2.58796	0.0370515	Expansin
CM6	root cap and meristem	6 h	HORVU.MOREX.r3.3HG0254950	2.58344	0.0075095	Peroxidase
CM6	root cap and meristem	6 h	HORVU.MOREX.r3.4HG0405130	2.57609	0.0330024	Methyl esterase
CM6	root cap and meristem	6 h	HORVU.MOREX.r3.2HG0099870	2.57554	0.0288207	Heat shock protein 90
CM6	root cap and meristem	6 h	HORVU.MOREX.r3.4HG0408060	2.57317	0.000119458	Glycosyltransferase
CM6	root cap and meristem	6 h	HORVU.MOREX.r3.3HG0293490	2.57222	0.00134312	Expansin
CM6	root cap and meristem	6 h	HORVU.MOREX.r3.3HG0296120	2.5709	0.042974	Late embryogenesis abundant (LEA) hydroxyproline-rich glycoprotein family
CM6	root cap and meristem	6 h	HORVU.MOREX.r3.7HG0644240	2.57046	0.0200279	F-box protein PP2
CM6	root cap and meristem	6 h	HORVU.MOREX.r3.5HG0519690	2.56985	0.00704429	Auxin-responsive protein
CM6	root cap and meristem	6 h	HORVU.MOREX.r3.4HG0350220	2.55585	0.00256596	BEL1-like homeodomain protein 1
CM6	root cap and meristem	6 h	HORVU.MOREX.r3.3HG0243170	2.55023	0.0178402	Fatty acid oxidation complex subunit alpha
CM6	root cap and meristem	6 h	HORVU.MOREX.r3.6HG0600910	2.54212	0.0374503	Aquaporin
CM6	root cap and meristem	6 h	HORVU.MOREX.r3.3HG0304390	2.54116	0.0424687	Heavy metal transport/detoxification superfamily protein
CM6	root cap and meristem	6 h	HORVU.MOREX.r3.2HG0157790	2.53817	0.0318458	Senescence regulator
CM6	root cap and meristem	6 h	HORVU.MOREX.r3.2HG0113990	2.53732	0.0205904	Calcium-dependent lipid-binding (CaLB domain) family protein
CM6	root cap and meristem	6 h	HORVU.MOREX.r3.3HG0302810	2.53095	0.0382433	70 kDa heat shock protein
CM6	root cap and meristem	6 h	HORVU.MOREX.r3.6HG0610980	2.52916	0.0351053	Nucleotide/sugar transporter family protein
CM6	root cap and meristem	6 h	HORVU.MOREX.r3.1HG0054190	2.52617	0.0152772	Expansin-like protein
CM6	root cap and meristem	6 h	HORVU.MOREX.r3.3HG0287690	2.52474	2.35e-06	Profilin
CM6	root cap and meristem	6 h	HORVU.MOREX.r3.4HG0388440	2.50298	0.0108725	Haloacid dehalogenase-like hydrolase family protein, putative, expressed
CM6	root cap and meristem	6 h	HORVU.MOREX.r3.3HG0292220	2.50144	0.00556513	LURP-one-like protein
CM6	root cap and meristem	6 h	HORVU.MOREX.r3.5HG0470950	2.49406	0.00333644	Seed maturation protein
CM6	root cap and meristem	6 h	HORVU.MOREX.r3.7HG0642520	2.49251	0.0374615	Peroxidase
CM6	root cap and meristem	6 h	HORVU.MOREX.r3.7HG0737470	2.4853	2.11e-05	Peroxidase
CM6	root cap and meristem	6 h	HORVU.MOREX.r3.7HG0717980	2.48153	0.0355252	Protein DETOXIFICATION
CM6	root cap and meristem	6 h	HORVU.MOREX.r3.3HG0255020	2.4787	3.17e-05	Peroxidase
CM6	root cap and meristem	6 h	HORVU.MOREX.r3.5HG0534590	2.47775	0.0154202	Acetaldehyde dehydrogenase
CM6	root cap and meristem	6 h	HORVU.MOREX.r3.3HG0278270	2.47756	0.0283238	Protein glycosylationmyb-like TTH transcriptional regulator
CM6	root cap and meristem	6 h	HORVU.MOREX.r3.4HG0391260	2.47654	2.59e-06	Clathrin heavy chain
CM6	root cap and meristem	6 h	HORVU.MOREX.r3.6HG0625830	2.46765	0.00299716	Serine-rich protein
CM6	root cap and meristem	6 h	HORVU.MOREX.r3.2HG0101950	2.46506	0.0167098	Defensin
CM6	root cap and meristem	6 h	HORVU.MOREX.r3.1HG0073350	2.45956	0.000375123	70 kDa heat shock protein
CM6	root cap and meristem	6 h	HORVU.MOREX.r3.3HG0221440	2.45938	0.000121794	Glycosyltransferase
CM6	root cap and meristem	6 h	HORVU.MOREX.r3.3HG0296990	2.45771	0.0314185	LURP-one-like protein
CM6	root cap and meristem	6 h	HORVU.MOREX.r3.2HG0201510	2.45531	0.0431431	Auxin responsive SAUR protein
CM6	root cap and meristem	6 h	HORVU.MOREX.r3.2HG0197230	2.45426	0.0101349	disease resistance protein (TIR-NBS-LRR class)
CM6	root cap and meristem	6 h	HORVU.MOREX.r3.2HG0120320	2.45274	0.000255138	Peroxidase
CM6	root cap and meristem	6 h	HORVU.MOREX.r3.3HG0327050	2.44757	0.0398055	Chaperone protein dnaJ
CM6	root cap and meristem	6 h	HORVU.MOREX.r3.7HG0711520	2.44361	0.0242427	HXXXD-type acyl-transferase family protein
CM6	root cap and meristem	6 h	HORVU.MOREX.r3.4HG0402650	2.44027	0.00471325	Annexin
CM6	root cap and meristem	6 h	HORVU.MOREX.r3.3HG0302060	2.43821	0.000186113	Gamma-glutamyl phosphate reductase
CM6	root cap and meristem	6 h	HORVU.MOREX.r3.2HG0177640	2.43145	0.0251119	B-box zinc finger protein
CM6	root cap and meristem	6 h	HORVU.MOREX.r3.4HG0409590	2.4267	0.0113199	Kinase, putative
CM6	root cap and meristem	6 h	HORVU.MOREX.r3.2HG0101810	2.42448	0.0193122	Flowering-promoting factor 1-like protein 1
CM6	root cap and meristem	6 h	HORVU.MOREX.r3.1HG0054170	2.41302	0.0182724	Expansin-like protein
CM6	root cap and meristem	6 h	HORVU.MOREX.r3.3HG0228940	2.41284	0.0145754	Sulfate adenylyltransferase subunit 2
CM6	root cap and meristem	6 h	HORVU.MOREX.r3.2HG0121670	2.41262	0.0200044	Ribosome-releasing factor 2, mitochondrial
CM6	root cap and meristem	6 h	HORVU.MOREX.r3.4HG0408090	2.4099	0.00545072	LDLR chaperone MESD
CM6	root cap and meristem	6 h	HORVU.MOREX.r3.7HG0728820	2.40843	0.0261572	Xyloglucan endotransglucosylase/hydrolase
CM6	root cap and meristem	6 h	HORVU.MOREX.r3.6HG0542030	2.40493	7.34e-05	Acid beta-fructofuranosidase
CM6	root cap and meristem	6 h	HORVU.MOREX.r3.5HG0456440	2.40011	0.0268961	Arginine--tRNA ligase, cytoplasmic
CM6	root cap and meristem	6 h	HORVU.MOREX.r3.3HG0307280	2.39981	0.00140356	Short-chain dehydrogenase/reductase family protein
CM6	root cap and meristem	6 h	HORVU.MOREX.r3.5HG0527460	2.39658	0.00300389	Pectin acetylesterase
CM6	root cap and meristem	6 h	HORVU.MOREX.r3.7HG0708450	2.38202	0.0113304	Lectin receptor kinase
CM6	root cap and meristem	6 h	HORVU.MOREX.r3.5HG0446420	2.38089	0.000298648	GDSL esterase/lipase
CM6	root cap and meristem	6 h	HORVU.MOREX.r3.2HG0201520	2.38001	0.00380139	SAUR-like auxin-responsive protein family
CM6	root cap and meristem	6 h	HORVU.MOREX.r3.2HG0105020	2.37928	1.14e-06	Aquaporin
CM6	root cap and meristem	6 h	HORVU.MOREX.r3.4HG0364700	2.37578	0.0400872	Harpin-induced protein
CM6	root cap and meristem	6 h	HORVU.MOREX.r3.4HG0335170	2.37341	0.0189437	Core-2/I-branching beta-1,6-N-acetylglucosaminyltransferase family protein
CM6	root cap and meristem	6 h	HORVU.MOREX.r3.4HG0402720	2.37138	0.0327714	DNA/RNA helicase protein
CM6	root cap and meristem	6 h	HORVU.MOREX.r3.6HG0574800	2.36332	0.0182719	RING/U-box superfamily protein
CM6	root cap and meristem	6 h	HORVU.MOREX.r3.6HG0627420	2.36143	0.000166071	Agmatine coumaroyltransferase-2
CM6	root cap and meristem	6 h	HORVU.MOREX.r3.2HG0122360	2.35789	0.000468061	Ribonuclease
CM6	root cap and meristem	6 h	HORVU.MOREX.r3.3HG0233690	2.35238	0.0332485	Serine/threonine-protein kinase
CM6	root cap and meristem	6 h	HORVU.MOREX.r3.3HG0246500	2.34877	0.000172743	Peptide-N4-(N-acetyl-beta-glucosaminyl)asparagine amidase A
CM6	root cap and meristem	6 h	HORVU.MOREX.r3.3HG0238320	2.34345	0.0314798	Protein argonaute
CM6	root cap and meristem	6 h	HORVU.MOREX.r3.5HG0472810	2.34167	0.0032094	Aquaporin
CM6	root cap and meristem	6 h	HORVU.MOREX.r3.4HG0338070	2.33922	0.00595361	Kinase family protein
CM6	root cap and meristem	6 h	HORVU.MOREX.r3.7HG0742480	2.33479	0.0378975	DNA polymerase III PolC-type
CM6	root cap and meristem	6 h	HORVU.MOREX.r3.3HG0242880	2.32989	0.00256596	Phloem protein 2-like protein
CM6	root cap and meristem	6 h	HORVU.MOREX.r3.3HG0269130	2.32939	0.000992637	Leucine-rich repeat protein kinase family protein
CM6	root cap and meristem	6 h	HORVU.MOREX.r3.1HG0023740	2.32526	0.0328618	RING/FYVE/PHD zinc finger superfamily protein
CM6	root cap and meristem	6 h	HORVU.MOREX.r3.7HG0749250	2.32484	0.025452	transmembrane protein, putative (DUF247)
CM6	root cap and meristem	6 h	HORVU.MOREX.r3.1HG0007170	2.32308	0.0468962	Protoheme IX farnesyltransferase
CM6	root cap and meristem	6 h	HORVU.MOREX.r3.2HG0145360	2.32266	0.0027222	Peroxidase
CM6	root cap and meristem	6 h	HORVU.MOREX.r3.2HG0121200	2.32227	1.52e-05	Dirigent protein
CM6	root cap and meristem	6 h	HORVU.MOREX.r3.2HG0197330	2.32161	0.0135223	S-norcoclaurine synthase 1
CM6	root cap and meristem	6 h	HORVU.MOREX.r3.3HG0277430	2.32081	0.00664116	DUF1645 family protein
CM6	root cap and meristem	6 h	HORVU.MOREX.r3.1HG0093530	2.32064	0.00581208	F-box protein
CM6	root cap and meristem	6 h	HORVU.MOREX.r3.5HG0532140	2.32027	0.0084502	Expansin
CM6	root cap and meristem	6 h	HORVU.MOREX.r3.5HG0522630	2.31671	1.29e-05	Blue copper protein
CM6	root cap and meristem	6 h	HORVU.MOREX.r3.5HG0424970	2.31358	0.0389208	FANTASTIC four-like protein (DUF3049)
CM6	root cap and meristem	6 h	HORVU.MOREX.r3.4HG0383530	2.31263	0.00245479	Pathogenesis-related protein 1
CM6	root cap and meristem	6 h	HORVU.MOREX.r3.7HG0715170	2.30459	0.0202802	Glycosyltransferase
CM6	root cap and meristem	6 h	HORVU.MOREX.r3.4HG0333500	2.30422	0.00444432	Bifunctional inhibitor/lipid-transfer protein/seed storage 2S albumin superfamily protein
CM6	root cap and meristem	6 h	HORVU.MOREX.r3.7HG0740200	2.29986	0.0267062	Pectin lyase-like superfamily protein
CM6	root cap and meristem	6 h	HORVU.MOREX.r3.7HG0647300	2.29982	0.0221869	AT hook motif DNA-binding family protein
CM6	root cap and meristem	6 h	HORVU.MOREX.r3.6HG0591360	2.29976	7.92e-05	BAG family molecular chaperone regulator 2
CM6	root cap and meristem	6 h	HORVU.MOREX.r3.7HG0649110	2.29831	0.00599517	Carbonic anhydrase
CM6	root cap and meristem	6 h	HORVU.MOREX.r3.7HG0663940	2.29644	0.00220186	Alpha/beta-Hydrolases superfamily protein, putative
CM6	root cap and meristem	6 h	HORVU.MOREX.r3.4HG0340910	2.29578	0.0466495	p-loop containing nucleoside triphosphate hydrolases superfamily protein
CM6	root cap and meristem	6 h	HORVU.MOREX.r3.2HG0197760	2.28724	0.000120253	IQ domain-containing protein
CM6	root cap and meristem	6 h	HORVU.MOREX.r3.1HG0063100	2.28682	0.0440371	Disease resistance protein (NBS-LRR class) family
CM6	root cap and meristem	6 h	HORVU.MOREX.r3.3HG0285780	2.28116	0.02858	Protein kinase, putative
CM6	root cap and meristem	6 h	HORVU.MOREX.r3.2HG0111620	2.27696	4.19e-07	Heavy metal transport/detoxification superfamily protein
CM6	root cap and meristem	6 h	HORVU.MOREX.r3.7HG0658550	2.2735	0.00144012	RING/U-box superfamily protein
CM6	root cap and meristem	6 h	HORVU.MOREX.r3.2HG0216560	2.27261	0.0201324	NAC domain-containing protein, putative
CM6	root cap and meristem	6 h	HORVU.MOREX.r3.4HG0417320	2.27124	0.00170775	Remorin
CM6	root cap and meristem	6 h	HORVU.MOREX.r3.4HG0382670	2.27101	0.000638134	Xyloglucan 6-xylosyltransferase 1
CM6	root cap and meristem	6 h	HORVU.MOREX.r3.5HG0519120	2.26927	0.00668626	CASP-like protein
CM6	root cap and meristem	6 h	HORVU.MOREX.r3.5HG0479440	2.26421	0.0327781	11S globulin seed storage protein 2
CM6	root cap and meristem	6 h	HORVU.MOREX.r3.6HG0601160	2.2632	1.94e-06	Expansin protein
CM6	root cap and meristem	6 h	HORVU.MOREX.r3.2HG0162520	2.26072	0.00614023	Chaperone protein dnaJ-related
CM6	root cap and meristem	6 h	HORVU.MOREX.r3.6HG0558410	2.25823	0.00304811	SAUR-like auxin-responsive protein family, putative
CM6	root cap and meristem	6 h	HORVU.MOREX.r3.7HG0663920	2.25417	0.0057779	Alpha/beta-Hydrolases superfamily protein, putative
CM6	root cap and meristem	6 h	HORVU.MOREX.r3.1HG0087590	2.25327	0.00951836	transmembrane protein, putative (DUF679 domain membrane protein 2)
CM6	root cap and meristem	6 h	HORVU.MOREX.r3.4HG0400520	2.2509	0.00484774	Lipid transfer protein
CM6	root cap and meristem	6 h	HORVU.MOREX.r3.2HG0213430	2.24905	0.00123185	Calcium-dependent lipid-binding domain-containing protein
CM6	root cap and meristem	6 h	HORVU.MOREX.r3.1HG0046400	2.2459	0.00254663	Plant basic secretory family protein
CM6	root cap and meristem	6 h	HORVU.MOREX.r3.6HG0615560	2.2458	0.00181759	NHL domain-containing protein, putative
CM6	root cap and meristem	6 h	HORVU.MOREX.r3.1HG0092150	2.24533	0.0142872	Glucan endo-1,3-beta-glucosidase 1
CM6	root cap and meristem	6 h	HORVU.MOREX.r3.3HG0276160	2.2444	0.0388738	GDSL esterase/lipase
CM6	root cap and meristem	6 h	HORVU.MOREX.r3.4HG0335960	2.23382	0.00599538	Haloacid dehalogenase-like hydrolase
CM6	root cap and meristem	6 h	HORVU.MOREX.r3.2HG0178480	2.233	0.0111819	RING/U-box superfamily protein
CM6	root cap and meristem	6 h	HORVU.MOREX.r3.4HG0392230	2.23209	0.00575912	RNA-binding family protein, putative
CM6	root cap and meristem	6 h	HORVU.MOREX.r3.2HG0191550	2.23173	0.00342333	transmembrane protein, putative (DUF247)
CM6	root cap and meristem	6 h	HORVU.MOREX.r3.3HG0312470	2.22773	0.0337735	Protein kinase family protein
CM6	root cap and meristem	6 h	HORVU.MOREX.r3.1HG0061390	2.22732	1.01e-06	Trichome birefringence-like protein
CM6	root cap and meristem	6 h	HORVU.MOREX.r3.6HG0634200	2.21892	0.024709	Syntaxin
CM6	root cap and meristem	6 h	HORVU.MOREX.r3.5HG0491470	2.21829	0.0475577	DUF4228 domain protein
CM6	root cap and meristem	6 h	HORVU.MOREX.r3.6HG0539870	2.21573	0.0229028	Pollen Ole e 1 allergen and extensin family protein
CM6	root cap and meristem	6 h	HORVU.MOREX.r3.6HG0614870	2.21339	8.55e-05	Peroxidase
CM6	root cap and meristem	6 h	HORVU.MOREX.r3.4HG0381790	2.20995	0.00185499	transmembrane protein, putative (DUF247)
CM6	root cap and meristem	6 h	HORVU.MOREX.r3.1HG0068020	2.20398	0.0440586	Receptor kinase
CM6	root cap and meristem	6 h	HORVU.MOREX.r3.6HG0605160	2.20293	4.31e-07	glucan synthase-like 9
CM6	root cap and meristem	6 h	HORVU.MOREX.r3.1HG0070440	2.20012	0.00306051	Patatin
CM6	root cap and meristem	6 h	HORVU.MOREX.r3.3HG0313900	2.19797	0.0261672	Methyl esterase 1
CM6	root cap and meristem	6 h	HORVU.MOREX.r3.2HG0199140	2.19653	0.0016446	Thioredoxin
CM6	root cap and meristem	6 h	HORVU.MOREX.r3.3HG0309730	2.19593	0.0386993	SHR5-receptor-like kinase
CM6	root cap and meristem	6 h	HORVU.MOREX.r3.2HG0210510	2.1953	0.00744919	Rapid alkalinization factor 1
CM6	root cap and meristem	6 h	HORVU.MOREX.r3.5HG0490170	2.18111	0.00765383	E3 ubiquitin-protein ligase
CM6	root cap and meristem	6 h	HORVU.MOREX.r3.3HG0297720	2.17878	1.35e-05	2-oxoglutarate (2OG) and Fe(II)-dependent oxygenase superfamily protein, putative
CM6	root cap and meristem	6 h	HORVU.MOREX.r3.1HG0073010	2.17818	0.00388136	Kinase family protein
CM6	root cap and meristem	6 h	HORVU.MOREX.r3.2HG0139810	2.17189	1.46e-05	Heavy metal transport/detoxification superfamily protein
CM6	root cap and meristem	6 h	HORVU.MOREX.r3.5HG0490800	2.16989	0.01002	IRK-interacting protein
CM6	root cap and meristem	6 h	HORVU.MOREX.r3.6HG0629700	2.16684	3.79e-06	Protein PLASTID MOVEMENT IMPAIRED 1
CM6	root cap and meristem	6 h	HORVU.MOREX.r3.1HG0091030	2.15893	0.00749768	S-adenosyl-L-methionine-dependent methyltransferases superfamily protein
CM6	root cap and meristem	6 h	HORVU.MOREX.r3.1HG0011880	2.15415	6.1e-06	Voltage-dependent T-type calcium channel subunit alpha-1G
CM6	root cap and meristem	6 h	HORVU.MOREX.r3.5HG0533760	2.15251	0.000456035	Glycosyltransferase
CM6	root cap and meristem	6 h	HORVU.MOREX.r3.6HG0602950	2.15038	9.2e-05	Kinase family protein
CM6	root cap and meristem	6 h	HORVU.MOREX.r3.3HG0294390	2.14797	0.0145224	Pectinesterase
CM6	root cap and meristem	6 h	HORVU.MOREX.r3.3HG0224440	2.14609	0.00778244	DUF4228 domain protein
CM6	root cap and meristem	6 h	HORVU.MOREX.r3.4HG0346070	2.14333	0.000175673	Heavy-metal-associated domain-containing protein, putative, expressed
CM6	root cap and meristem	6 h	HORVU.MOREX.r3.3HG0230870	2.14164	0.0239876	Protein TRM32
CM6	root cap and meristem	6 h	HORVU.MOREX.r3.5HG0500850	2.13771	0.0336672	Blue copper protein
CM6	root cap and meristem	6 h	HORVU.MOREX.r3.2HG0203310	2.13523	0.0466058	Zinc transporter
CM6	root cap and meristem	6 h	HORVU.MOREX.r3.7HG0667610	2.1349	0.00779452	Peroxidase
CM6	root cap and meristem	6 h	HORVU.MOREX.r3.3HG0294720	2.13181	0.00394076	Subtilisin-like protease
CM6	root cap and meristem	6 h	HORVU.MOREX.r3.4HG0341800	2.12768	0.000460183	Receptor-like kinase
CM6	root cap and meristem	6 h	HORVU.MOREX.r3.5HG0523990	2.12424	0.00137989	UBiQuitin family member
CM6	root cap and meristem	6 h	HORVU.MOREX.r3.2HG0166000	2.12012	0.0337096	Homeobox-leucine zipper protein HOX9, putative
CM6	root cap and meristem	6 h	HORVU.MOREX.r3.3HG0298080	2.10786	0.0358732	Amino acid permease
CM6	root cap and meristem	6 h	HORVU.MOREX.r3.7HG0641130	2.10702	0.0430873	Urease accessory protein UreH
CM6	root cap and meristem	6 h	HORVU.MOREX.r3.5HG0464630	2.1066	0.00256596	Peroxidase
CM6	root cap and meristem	6 h	HORVU.MOREX.r3.7HG0635300	2.09966	0.000238626	Acid invertase 1
CM6	root cap and meristem	6 h	HORVU.MOREX.r3.6HG0543300	2.09783	0.0365185	transmembrane protein, putative (DUF247)
CM6	root cap and meristem	6 h	HORVU.MOREX.r3.5HG0527270	2.09583	0.0443104	Protein NRT1/ PTR FAMILY 5.5
CM6	root cap and meristem	6 h	HORVU.MOREX.r3.6HG0615860	2.09522	0.0369905	ATP synthase subunit b
CM6	root cap and meristem	6 h	HORVU.MOREX.r3.2HG0195910	2.09383	1.32e-05	Protease inhibitor/seed storage/lipid transfer family protein
CM6	root cap and meristem	6 h	HORVU.MOREX.r3.5HG0535180	2.08624	0.0200044	Tropinone reductase-like protein
CM6	root cap and meristem	6 h	HORVU.MOREX.r3.1HG0012340	2.08356	0.00951836	Triose-phosphate transporter family protein
CM6	root cap and meristem	6 h	HORVU.MOREX.r3.2HG0176440	2.08208	0.0147172	Bag family molecular chaperone regulator 2
CM6	root cap and meristem	6 h	HORVU.MOREX.r3.4HG0341050	2.07639	0.031231	Protein DETOXIFICATION
CM6	root cap and meristem	6 h	HORVU.MOREX.r3.7HG0712750	2.07464	0.0329267	Laccase
CM6	root cap and meristem	6 h	HORVU.MOREX.r3.3HG0300190	2.07353	0.00207957	PHD finger protein 6
CM6	root cap and meristem	6 h	HORVU.MOREX.r3.6HG0601260	2.06831	0.000593589	Sulfotransferase
CM6	root cap and meristem	6 h	HORVU.MOREX.r3.3HG0303210	2.0676	0.00927101	Alpha/beta-Hydrolases superfamily protein
CM6	root cap and meristem	6 h	HORVU.MOREX.r3.2HG0170030	2.06585	0.00112729	Kinase family protein
CM6	root cap and meristem	6 h	HORVU.MOREX.r3.3HG0330200	2.06421	0.00820192	Aquaporin
CM6	root cap and meristem	6 h	HORVU.MOREX.r3.7HG0722360	2.06297	0.0395509	Receptor-like protein kinase
CM6	root cap and meristem	6 h	HORVU.MOREX.r3.2HG0115380	2.06227	0.00366488	Short-chain dehydrogenase/reductase
CM6	root cap and meristem	6 h	HORVU.MOREX.r3.5HG0528910	2.06072	0.00590004	DUF3511 domain protein
CM6	root cap and meristem	6 h	HORVU.MOREX.r3.2HG0213950	2.06006	0.034062	cytochrome P450, family 71, subfamily A, polypeptide 23
CM6	root cap and meristem	6 h	HORVU.MOREX.r3.6HG0609830	2.05744	0.000207461	Pollen-specific arabinogalacta protein BAN102
CM6	root cap and meristem	6 h	HORVU.MOREX.r3.7HG0718530	2.05322	0.000816571	Meiosis 5
CM6	root cap and meristem	6 h	HORVU.MOREX.r3.7HG0711270	2.05137	0.00474092	Xyloglucan endotransglucosylase/hydrolase
CM6	root cap and meristem	6 h	HORVU.MOREX.r3.6HG0549580	2.05008	9.91e-14	Cold shock protein
CM6	root cap and meristem	6 h	HORVU.MOREX.r3.7HG0674720	2.04671	0.034099	Epoxide hydrolase 2
CM6	root cap and meristem	6 h	HORVU.MOREX.r3.4HG0413320	2.0443	0.00511215	Subtilisin-like protease
CM6	root cap and meristem	6 h	HORVU.MOREX.r3.5HG0466520	2.04428	0.0255754	Pentatricopeptide repeat-containing protein, putative
CM6	root cap and meristem	6 h	HORVU.MOREX.r3.1HG0091080	2.04405	0.0352621	DNA-directed RNA polymerase III subunit RPC6
CM6	root cap and meristem	6 h	HORVU.MOREX.r3.3HG0285840	2.04269	0.0253517	Senescence/dehydration-associated protein-like protein
CM6	root cap and meristem	6 h	HORVU.MOREX.r3.7HG0637080	2.0401	0.0298474	Laccase
CM6	root cap and meristem	6 h	HORVU.MOREX.r3.6HG0619410	2.03592	0.0184001	Flavonol synthase
CM6	root cap and meristem	6 h	HORVU.MOREX.r3.2HG0117660	2.0336	0.0365784	Beta-glucosidase
CM6	root cap and meristem	6 h	HORVU.MOREX.r3.6HG0568910	2.03249	1.56e-05	L-gulonolactone oxidase
CM6	root cap and meristem	6 h	HORVU.MOREX.r3.7HG0662130	2.02859	0.000823416	DUF1677 family protein
CM6	root cap and meristem	6 h	HORVU.MOREX.r3.4HG0335900	2.02661	0.0314011	staurosporin and temperature sensitive 3-like A
CM6	root cap and meristem	6 h	HORVU.MOREX.r3.3HG0284530	2.0264	0.0252609	4-diphosphocytidyl-2-C-methyl-D-erythritol kinase
CM6	root cap and meristem	6 h	HORVU.MOREX.r3.4HG0379400	2.02073	0.000394838	Protein kinase-like protein
CM6	root cap and meristem	6 h	HORVU.MOREX.r3.7HG0751340	2.01976	0.0171918	Core-2/I-branching beta-1,6-N-acetylglucosaminyltransferase family protein
CM6	root cap and meristem	6 h	HORVU.MOREX.r3.4HG0406600	2.01874	0.00774197	Heavy metal transport/detoxification superfamily protein
CM6	root cap and meristem	6 h	HORVU.MOREX.r3.3HG0299990	2.01795	8.01e-05	Glutathione-S-transferase
CM6	root cap and meristem	6 h	HORVU.MOREX.r3.6HG0544290	2.01764	0.0389208	Glycerol-3-phosphate acyltransferase
CM6	root cap and meristem	6 h	HORVU.MOREX.r3.5HG0530410	2.01514	0.0286687	Late embryogenesis abundant (LEA) hydroxyproline-rich glycoprotein family
CM6	root cap and meristem	6 h	HORVU.MOREX.r3.5HG0481580	2.01186	0.0103001	Hexosyltransferase
CM6	root cap and meristem	6 h	HORVU.MOREX.r3.6HG0558430	2.00921	0.019546	SAUR-like auxin-responsive protein family, putative
CM6	root cap and meristem	6 h	HORVU.MOREX.r3.7HG0678460	2.00651	0.000240301	Heat shock protein 90
CM6	root cap and meristem	6 h	HORVU.MOREX.r3.3HG0301960	2.00392	0.024493	transmembrane protein, putative (DUF 3339)
CM6	root cap and meristem	6 h	HORVU.MOREX.r3.4HG0345140	2.0038	5.33e-07	Kinase, putative
CM6	root cap and meristem	6 h	HORVU.MOREX.r3.5HG0488450	1.98524	8.37e-06	Disease resistance protein (TIR-NBS-LRR class) family
CM6	root cap and meristem	6 h	HORVU.MOREX.r3.4HG0408730	1.98341	0.00159621	2-oxoglutarate (2OG) and Fe(II)-dependent oxygenase superfamily protein
CM6	root cap and meristem	6 h	HORVU.MOREX.r3.2HG0134640	1.97965	0.0127338	Internal alternative NAD(P)H-ubiquinone oxidoreductase A1, mitochondrial
CM6	root cap and meristem	6 h	HORVU.MOREX.r3.7HG0739120	1.97589	0.0149383	Receptor-like protein kinase
CM6	root cap and meristem	6 h	HORVU.MOREX.r3.6HG0603180	1.97567	0.0413364	Homeodomain-like superfamily protein
CM6	root cap and meristem	6 h	HORVU.MOREX.r3.5HG0536610	1.97519	9.25e-06	Gibberellin 20 oxidase
CM6	root cap and meristem	6 h	HORVU.MOREX.r3.2HG0133220	1.97014	0.000113383	Blue copper protein
CM6	root cap and meristem	6 h	HORVU.MOREX.r3.4HG0333240	1.96875	0.0408861	Ferredoxin
CM6	root cap and meristem	6 h	HORVU.MOREX.r3.3HG0292490	1.96048	0.0221928	Core-2/I-branching beta-1,6-N-acetylglucosaminyltransferase family protein, putative
CM6	root cap and meristem	6 h	HORVU.MOREX.r3.7HG0735980	1.96004	0.0131934	Transposase
CM6	root cap and meristem	6 h	HORVU.MOREX.r3.2HG0203240	1.95809	0.000120253	WAT1-related protein
CM6	root cap and meristem	6 h	HORVU.MOREX.r3.4HG0399990	1.95763	0.0177986	Auxin-induced in root cultures 12-like protein
CM6	root cap and meristem	6 h	HORVU.MOREX.r3.7HG0676690	1.9565	0.000598876	Receptor-like kinase
CM6	root cap and meristem	6 h	HORVU.MOREX.r3.6HG0585240	1.95271	0.0358406	Kinase superfamily protein
CM6	root cap and meristem	6 h	HORVU.MOREX.r3.2HG0131150	1.94386	0.00311489	Polyol transporter
CM6	root cap and meristem	6 h	HORVU.MOREX.r3.1HG0030730	1.94321	0.000236613	Calmodulin binding protein
CM6	root cap and meristem	6 h	HORVU.MOREX.r3.5HG0456500	1.93973	0.0461571	WEB family protein
CM6	root cap and meristem	6 h	HORVU.MOREX.r3.4HG0399240	1.93579	0.0472863	Homeobox protein, putative
CM6	root cap and meristem	6 h	HORVU.MOREX.r3.2HG0124850	1.92629	0.0137845	Dirigent protein
CM6	root cap and meristem	6 h	HORVU.MOREX.r3.6HG0542640	1.9261	0.0413605	Plant/F1M20-13 protein
CM6	root cap and meristem	6 h	HORVU.MOREX.r3.6HG0616950	1.92425	0.000340208	Heat-shock protein, putative
CM6	root cap and meristem	6 h	HORVU.MOREX.r3.1HG0051750	1.92358	0.00142606	Glutathione S-transferase
CM6	root cap and meristem	6 h	HORVU.MOREX.r3.4HG0412140	1.91548	0.0316047	Zinc finger (C3HC4-type RING finger) protein family-like
CM6	root cap and meristem	6 h	HORVU.MOREX.r3.4HG0385330	1.90425	4.52e-06	Glycosyltransferases
CM6	root cap and meristem	6 h	HORVU.MOREX.r3.5HG0532560	1.89872	0.0289134	Ras-related protein, expressed
CM6	root cap and meristem	6 h	HORVU.MOREX.r3.5HG0480060	1.89772	0.00456665	Protein GAMETE EXPRESSED 1
CM6	root cap and meristem	6 h	HORVU.MOREX.r3.3HG0293160	1.88298	0.0325304	3-(3-hydroxy-phenyl)propionate/3-hydroxycinnamic acid hydroxylase
CM6	root cap and meristem	6 h	HORVU.MOREX.r3.7HG0677570	1.88191	0.00211244	Glycosyltransferase
CM6	root cap and meristem	6 h	HORVU.MOREX.r3.2HG0157340	1.87866	1.33e-07	Blue copper protein
CM6	root cap and meristem	6 h	HORVU.MOREX.r3.2HG0184180	1.87639	1.3e-07	Remorin
CM6	root cap and meristem	6 h	HORVU.MOREX.r3.2HG0119560	1.876	0.000492756	Cold shock protein
CM6	root cap and meristem	6 h	HORVU.MOREX.r3.2HG0100050	1.87564	0.0439899	HXXXD-type acyl-transferase family protein
CM6	root cap and meristem	6 h	HORVU.MOREX.r3.3HG0240140	1.87371	0.00652274	Gibberellin 3-beta-hydroxylase 2
CM6	root cap and meristem	6 h	HORVU.MOREX.r3.7HG0744130	1.8693	0.0465511	Auxin efflux carrier family protein
CM6	root cap and meristem	6 h	HORVU.MOREX.r3.5HG0480830	1.86829	0.00752799	Auxin repressed/dormancy associated protein
CM6	root cap and meristem	6 h	HORVU.MOREX.r3.1HG0008610	-1.01821	0.0204949	Agamous MADS-box transcription factor
CM6	root cap and meristem	6 h	HORVU.MOREX.r3.1HG0050070	1.85681	0.00132773	Response to low sulfur protein, putative
CM6	root cap and meristem	6 h	HORVU.MOREX.r3.1HG0083640	1.85498	0.00259983	Protein PLASTID MOVEMENT IMPAIRED 2
CM6	root cap and meristem	6 h	HORVU.MOREX.r3.7HG0647190	1.85153	0.00959722	Enolase
CM6	root cap and meristem	6 h	HORVU.MOREX.r3.1HG0061280	1.85106	1.48e-05	Flagellar biosynthesis protein flhA
CM6	root cap and meristem	6 h	HORVU.MOREX.r3.3HG0239980	1.84816	0.0163386	Alpha/beta-Hydrolases superfamily protein, putative
CM6	root cap and meristem	6 h	HORVU.MOREX.r3.4HG0338020	1.84301	0.00167637	Alpha/beta-Hydrolases superfamily protein
CM6	root cap and meristem	6 h	HORVU.MOREX.r3.1HG0057860	1.83692	4.31e-07	BTB/POZ domain-containing protein
CM6	root cap and meristem	6 h	HORVU.MOREX.r3.3HG0266310	1.83617	0.0125646	Vacuolar cation/proton exchanger, putative
CM6	root cap and meristem	6 h	HORVU.MOREX.r3.5HG0477530	2.24107	0.034706	Basic helix-loop-helix transcription factor
CM6	root cap and meristem	6 h	HORVU.MOREX.r3.2HG0193490	1.83419	0.0475395	Growth-regulating factor
CM6	root cap and meristem	6 h	HORVU.MOREX.r3.5HG0465270	1.83239	3.48e-06	Laccase
CM6	root cap and meristem	6 h	HORVU.MOREX.r3.1HG0078020	1.83233	0.00721757	Carboxypeptidase
CM6	root cap and meristem	6 h	HORVU.MOREX.r3.7HG0732650	1.83177	0.000107699	Peroxidase
CM6	root cap and meristem	6 h	HORVU.MOREX.r3.1HG0002380	1.83151	4.28e-07	12-oxophytodienoate reductase-like protein
CM6	root cap and meristem	6 h	HORVU.MOREX.r3.7HG0659410	1.83136	4.69e-05	Nucleotide-diphospho-sugar transferases superfamily protein
CM6	root cap and meristem	6 h	HORVU.MOREX.r3.7HG0736000	1.83004	0.000587573	Chitinase
CM6	root cap and meristem	6 h	HORVU.MOREX.r3.5HG0514010	1.8259	0.00787937	NBS-LRR-like resistance protein
CM6	root cap and meristem	6 h	HORVU.MOREX.r3.2HG0190410	1.8254	0.00023553	transmembrane protein, putative (DUF247)
CM6	root cap and meristem	6 h	HORVU.MOREX.r3.1HG0050700	1.82507	0.0156315	ATP-dependent zinc metalloprotease FtsH
CM6	root cap and meristem	6 h	HORVU.MOREX.r3.7HG0738010	1.8234	0.00403259	VQ motif family protein
CM6	root cap and meristem	6 h	HORVU.MOREX.r3.2HG0172120	1.82214	0.0103506	Dihydrofolate reductase
CM6	root cap and meristem	6 h	HORVU.MOREX.r3.4HG0333040	1.82126	2.32e-06	Ankyrin repeat-containing protein
CM6	root cap and meristem	6 h	HORVU.MOREX.r3.2HG0100390	1.8195	0.00679078	RING/U-box superfamily protein
CM6	root cap and meristem	6 h	HORVU.MOREX.r3.3HG0310110	1.81643	0.0300092	lysine ketoglutarate reductase trans-splicing-like protein, putative (DUF707)
CM6	root cap and meristem	6 h	HORVU.MOREX.r3.7HG0728480	1.81336	0.0212131	Peroxidase
CM6	root cap and meristem	6 h	HORVU.MOREX.r3.7HG0721450	1.81059	0.000622138	Peroxidase
CM6	root cap and meristem	6 h	HORVU.MOREX.r3.2HG0157410	1.81014	0.0222064	Peroxidase
CM6	root cap and meristem	6 h	HORVU.MOREX.r3.2HG0119800	1.80928	0.0102839	GDSL esterase/lipase
CM6	root cap and meristem	6 h	HORVU.MOREX.r3.4HG0338190	1.80859	0.013806	actin cross-linking protein, putative (DUF569)
CM6	root cap and meristem	6 h	HORVU.MOREX.r3.1HG0069380	1.80547	0.00071022	Cysteine proteinase inhibitor
CM6	root cap and meristem	6 h	HORVU.MOREX.r3.6HG0624240	1.51242	0.00221864	Basic helix-loop-helix transcription factor
CM6	root cap and meristem	6 h	HORVU.MOREX.r3.4HG0410950	1.80463	0.00146306	Heavy metal transport/detoxification superfamily protein
CM6	root cap and meristem	6 h	HORVU.MOREX.r3.2HG0119270	1.80348	0.00468823	Gibberellin receptor GID1A
CM6	root cap and meristem	6 h	HORVU.MOREX.r3.4HG0383670	1.80153	0.00482087	Protein SCAR2
CM6	root cap and meristem	6 h	HORVU.MOREX.r3.3HG0283130	1.79766	0.000540672	Subtilisin-like protease
CM6	root cap and meristem	6 h	HORVU.MOREX.r3.2HG0199680	1.7968	0.0353651	basic helix-loop-helix (bHLH) DNA-binding superfamily protein
CM6	root cap and meristem	6 h	HORVU.MOREX.r3.7HG0740600	1.79673	0.00242214	CONSTANS-like protein
CM6	root cap and meristem	6 h	HORVU.MOREX.r3.2HG0204730	1.7897	0.0259623	WUSCHEL-like homeobox protein
CM6	root cap and meristem	6 h	HORVU.MOREX.r3.5HG0525290	1.78955	0.0177666	Amino acid transporter, putative
CM6	root cap and meristem	6 h	HORVU.MOREX.r3.7HG0648120	1.78102	0.0105318	Glutathione S-transferase
CM6	root cap and meristem	6 h	HORVU.MOREX.r3.3HG0294970	1.78097	3.93e-05	DNA-3-methyladenine glycosylase
CM6	root cap and meristem	6 h	HORVU.MOREX.r3.7HG0740120	1.77789	0.00342934	Nodulin-like / Major Facilitator Superfamily protein
CM6	root cap and meristem	6 h	HORVU.MOREX.r3.4HG0417160	1.77705	1.5e-06	Flavin-containing monooxygenase
CM6	root cap and meristem	6 h	HORVU.MOREX.r3.2HG0154630	1.77638	0.0433162	HTH-type transcriptional regulator
CM6	root cap and meristem	6 h	HORVU.MOREX.r3.7HG0723600	1.77466	0.000182831	Peroxidase
CM6	root cap and meristem	6 h	HORVU.MOREX.r3.2HG0109340	1.77403	0.0398712	Wound-induced protein 1, putative, expressed
CM6	root cap and meristem	6 h	HORVU.MOREX.r3.1HG0045940	1.77379	0.0418036	Trehalose 6-phosphate phosphatase
CM6	root cap and meristem	6 h	HORVU.MOREX.r3.2HG0210620	1.76895	0.000410942	Acetyl-coenzyme A synthetase
CM6	root cap and meristem	6 h	HORVU.MOREX.r3.6HG0554050	1.76585	0.017523	cyclin-dependent kinase inhibitor
CM6	root cap and meristem	6 h	HORVU.MOREX.r3.1HG0090140	1.76253	0.0114303	Short chain dehydrogenase/reductase
CM6	root cap and meristem	6 h	HORVU.MOREX.r3.6HG0622120	1.76216	2.98e-05	Pathogenesis-related protein 1
CM6	root cap and meristem	6 h	HORVU.MOREX.r3.6HG0571070	1.75901	0.0315441	VQ motif family protein
CM6	root cap and meristem	6 h	HORVU.MOREX.r3.1HG0050920	1.75539	0.000129169	Trehalase
CM6	root cap and meristem	6 h	HORVU.MOREX.r3.3HG0275040	1.75409	0.000138035	ATP-dependent zinc metalloprotease FtsH
CM6	root cap and meristem	6 h	HORVU.MOREX.r3.3HG0305440	1.75342	0.0423675	Late embryogenesis abundant protein
CM6	root cap and meristem	6 h	HORVU.MOREX.r3.5HG0462170	1.75019	0.0498649	Wall-associated receptor kinase 5
CM6	root cap and meristem	6 h	HORVU.MOREX.r3.6HG0614470	1.74974	7.82e-05	Beta-xylosidase, putative
CM6	root cap and meristem	6 h	HORVU.MOREX.r3.2HG0120650	1.74533	1.24e-05	Peroxidase
CM6	root cap and meristem	6 h	HORVU.MOREX.r3.3HG0275060	1.74258	0.0389219	Isoprenylcysteine alpha-carbonyl methylesterase ICME
CM6	root cap and meristem	6 h	HORVU.MOREX.r3.3HG0249890	1.73685	0.00824966	Auxin response factor
CM6	root cap and meristem	6 h	HORVU.MOREX.r3.6HG0615480	1.73265	0.0370278	RING/U-box superfamily protein
CM6	root cap and meristem	6 h	HORVU.MOREX.r3.6HG0596640	1.72904	0.000477854	Cyclic nucleotide-gated channel
CM6	root cap and meristem	6 h	HORVU.MOREX.r3.4HG0415510	1.72655	0.0176579	14 kDa proline-rich protein DC2.15
CM6	root cap and meristem	6 h	HORVU.MOREX.r3.2HG0205420	1.72539	0.0157247	Heavy metal transport/detoxification superfamily protein
CM6	root cap and meristem	6 h	HORVU.MOREX.r3.7HG0635380	1.7195	0.00698879	Acid invertase 1
CM6	root cap and meristem	6 h	HORVU.MOREX.r3.7HG0664780	1.71839	0.0144345	Patatin
CM6	root cap and meristem	6 h	HORVU.MOREX.r3.4HG0344630	1.71651	0.016761	Sucrose-phosphate synthase
CM6	root cap and meristem	6 h	HORVU.MOREX.r3.6HG0566190	1.71572	4.03e-07	Peroxidase
CM6	root cap and meristem	6 h	HORVU.MOREX.r3.2HG0119580	1.71362	7.82e-05	Cold shock protein
CM6	root cap and meristem	6 h	HORVU.MOREX.r3.6HG0570660	1.7113	8.99e-06	DUF581 family protein
CM6	root cap and meristem	6 h	HORVU.MOREX.r3.7HG0738460	1.70992	1.29e-05	Cortical cell-delineating protein
CM6	root cap and meristem	6 h	HORVU.MOREX.r3.6HG0605610	1.70887	7.34e-05	DUF740 family protein
CM6	root cap and meristem	6 h	HORVU.MOREX.r3.5HG0507240	1.7074	0.00105061	Protein DETOXIFICATION
CM6	root cap and meristem	6 h	HORVU.MOREX.r3.4HG0407470	1.70117	0.00599538	Serpin
CM6	root cap and meristem	6 h	HORVU.MOREX.r3.7HG0648340	1.69947	0.0133455	Late embryogenesis abundant (LEA)hydroxyproline-rich glycoprotein family
CM6	root cap and meristem	6 h	HORVU.MOREX.r3.6HG0554980	1.69854	0.00246446	Chloride channel protein
CM6	root cap and meristem	6 h	HORVU.MOREX.r3.3HG0274780	1.69724	2.11e-05	Carbonic anhydrase
CM6	root cap and meristem	6 h	HORVU.MOREX.r3.2HG0214200	1.69588	0.00048174	Dihydroflavonol 4-reductase
CM6	root cap and meristem	6 h	HORVU.MOREX.r3.2HG0173600	1.69451	0.00254663	Receptor-like kinase
CM6	root cap and meristem	6 h	HORVU.MOREX.r3.3HG0221240	1.69382	3.66e-06	Glycosyltransferase
CM6	root cap and meristem	6 h	HORVU.MOREX.r3.7HG0706690	1.69008	0.0209399	GDP-mannose transporter
CM6	root cap and meristem	6 h	HORVU.MOREX.r3.2HG0160130	1.21932	0.0026856	Basic helix-loop-helix transcription factor
CM6	root cap and meristem	6 h	HORVU.MOREX.r3.3HG0244330	1.68511	0.00142669	Avr9/Cf-9 rapidly elicited protein
CM6	root cap and meristem	6 h	HORVU.MOREX.r3.3HG0245440	1.68394	0.00427374	Cellulose synthase
CM6	root cap and meristem	6 h	HORVU.MOREX.r3.5HG0487860	1.68388	4.94e-06	Glutathione S-transferase
CM6	root cap and meristem	6 h	HORVU.MOREX.r3.5HG0493180	1.68293	0.034248	Alcohol dehydrogenase
CM6	root cap and meristem	6 h	HORVU.MOREX.r3.7HG0719170	1.67428	1.64e-05	O-fucosyltransferase-like protein
CM6	root cap and meristem	6 h	HORVU.MOREX.r3.3HG0288070	1.67405	0.000864332	2-oxoglutarate (2OG) and Fe(II)-dependent oxygenase superfamily protein, putative
CM6	root cap and meristem	6 h	HORVU.MOREX.r3.6HG0620410	1.67363	0.00282123	Xyloglucan endotransglucosylase/hydrolase
CM6	root cap and meristem	6 h	HORVU.MOREX.r3.5HG0513370	1.44033	0.0429518	Basic-leucine zipper (BZIP) transcription factor family
CM6	root cap and meristem	6 h	HORVU.MOREX.r3.7HG0663690	1.86163	4.52e-06	BZIP transcription factor family protein
CM6	root cap and meristem	6 h	HORVU.MOREX.r3.7HG0748270	1.6713	0.0446244	Blue copper protein
CM6	root cap and meristem	6 h	HORVU.MOREX.r3.1HG0090100	1.66917	0.00470319	DUF1645 family protein
CM6	root cap and meristem	6 h	HORVU.MOREX.r3.3HG0249400	1.66887	3.4e-05	Plasma membrane-associated cation-binding protein 1
CM6	root cap and meristem	6 h	HORVU.MOREX.r3.3HG0291030	1.66798	1.85e-05	Glucan endo-1,3-beta-glucosidase 1
CM6	root cap and meristem	6 h	HORVU.MOREX.r3.1HG0041280	1.66766	0.000840294	Cellulose synthase
CM6	root cap and meristem	6 h	HORVU.MOREX.r3.2HG0196470	1.66457	0.0130185	senescence-associated family protein (DUF581)
CM6	root cap and meristem	6 h	HORVU.MOREX.r3.7HG0747920	1.66312	0.0450108	Kinase family protein
CM6	root cap and meristem	6 h	HORVU.MOREX.r3.2HG0201540	1.65897	0.0171531	SAUR-like auxin-responsive protein family
CM6	root cap and meristem	6 h	HORVU.MOREX.r3.3HG0320270	1.65884	0.00133056	Glutathione S-transferase
CM6	root cap and meristem	6 h	HORVU.MOREX.r3.1HG0051900	1.65527	4.44e-05	Glutathione S-transferase
CM6	root cap and meristem	6 h	HORVU.MOREX.r3.3HG0252960	1.65449	0.0272186	Calmodulin-binding protein
CM6	root cap and meristem	6 h	HORVU.MOREX.r3.2HG0119080	1.64865	0.0051618	Endonuclease/exonuclease/phosphatase family protein
CM6	root cap and meristem	6 h	HORVU.MOREX.r3.7HG0657640	1.6427	0.00506969	2-oxoglutarate (2OG) and Fe(II)-dependent oxygenase superfamily protein
CM6	root cap and meristem	6 h	HORVU.MOREX.r3.4HG0397690	1.63764	0.00740273	Beta-xylosidase, putative
CM6	root cap and meristem	6 h	HORVU.MOREX.r3.3HG0274610	1.63717	0.00808791	Cinnamoyl-CoA reductase
CM6	root cap and meristem	6 h	HORVU.MOREX.r3.2HG0199330	1.63693	0.00640937	Anthocyanidin reductase
CM6	root cap and meristem	6 h	HORVU.MOREX.r3.5HG0480850	1.63516	5.01e-06	SAUR-like auxin-responsive protein family
CM6	root cap and meristem	6 h	HORVU.MOREX.r3.1HG0054910	1.62935	0.00349402	DUF241 domain protein (DUF241)
CM6	root cap and meristem	6 h	HORVU.MOREX.r3.7HG0659490	1.62794	0.000192415	Hydroxycinnamoyl-CoA shikimate/quinate hydroxycinnamoyltransferase
CM6	root cap and meristem	6 h	HORVU.MOREX.r3.6HG0629520	4.20679	0.00435481	Ethylene-responsive transcription factor
CM6	root cap and meristem	6 h	HORVU.MOREX.r3.5HG0497820	1.62368	0.00330376	Glucuronoxylan 4-O-methyltransferase
CM6	root cap and meristem	6 h	HORVU.MOREX.r3.2HG0120370	1.62092	0.0439899	Peroxidase
CM6	root cap and meristem	6 h	HORVU.MOREX.r3.7HG0731630	1.62055	0.00334952	DUF3511 domain protein
CM6	root cap and meristem	6 h	HORVU.MOREX.r3.5HG0511700	1.62041	0.00891178	UDP-glycosyltransferase
CM6	root cap and meristem	6 h	HORVU.MOREX.r3.7HG0701640	1.61953	0.000513254	Vesicle-associated protein 4-2
CM6	root cap and meristem	6 h	HORVU.MOREX.r3.2HG0178350	1.61668	6.3e-08	Serine/Threonine-kinase
CM6	root cap and meristem	6 h	HORVU.MOREX.r3.7HG0669580	1.61584	1.48e-05	Caleosin
CM6	root cap and meristem	6 h	HORVU.MOREX.r3.5HG0516270	1.6156	0.000938466	Cysteine-rich receptor-kinase-like protein
CM6	root cap and meristem	6 h	HORVU.MOREX.r3.7HG0654860	1.61475	0.0293845	Protein NRT1/ PTR FAMILY 2.3
CM6	root cap and meristem	6 h	HORVU.MOREX.r3.5HG0494310	1.61433	7.92e-05	Transmembrane protein, putative
CM6	root cap and meristem	6 h	HORVU.MOREX.r3.6HG0620630	1.61422	0.001998	Subtilisin-like protease
CM6	root cap and meristem	6 h	HORVU.MOREX.r3.4HG0335910	1.6126	0.0182111	Haloacid dehalogenase-like hydrolase
CM6	root cap and meristem	6 h	HORVU.MOREX.r3.2HG0178210	1.60923	0.013885	AGAMOUS-like 42
CM6	root cap and meristem	6 h	HORVU.MOREX.r3.3HG0257210	1.60708	2.29e-05	RING/U-box superfamily protein
CM6	root cap and meristem	6 h	HORVU.MOREX.r3.2HG0191440	1.60683	3.91e-05	Vacuolar sorting receptor family protein
CM6	root cap and meristem	6 h	HORVU.MOREX.r3.4HG0415590	1.60459	0.0155646	Bifunctional inhibitor/lipid-transfer protein/seed storage 2S albumin superfamily protein
CM6	root cap and meristem	6 h	HORVU.MOREX.r3.4HG0406630	1.60211	0.00298703	Classical arabinogalactan protein 5
CM6	root cap and meristem	6 h	HORVU.MOREX.r3.6HG0604660	1.59905	0.00602269	Hydroxycinnamoyl-CoA shikimate/quinate hydroxycinnamoyltransferase
CM6	root cap and meristem	6 h	HORVU.MOREX.r3.1HG0057210	1.5958	0.0256536	RING/U-box superfamily protein
CM6	root cap and meristem	6 h	HORVU.MOREX.r3.4HG0407340	1.59486	2.36e-05	Receptor-like protein kinase
CM6	root cap and meristem	6 h	HORVU.MOREX.r3.2HG0120350	1.59417	0.000173128	Peroxidase
CM6	root cap and meristem	6 h	HORVU.MOREX.r3.3HG0219410	1.59355	8.67e-07	Hydroxyproline-rich glycoprotein family protein
CM6	root cap and meristem	6 h	HORVU.MOREX.r3.1HG0093080	1.59301	1.75e-06	Amino acid transporter family protein
CM6	root cap and meristem	6 h	HORVU.MOREX.r3.3HG0293760	1.59055	0.00640937	External alternative NAD(P)H-ubiquinone oxidoreductase B2, mitochondrial
CM6	root cap and meristem	6 h	HORVU.MOREX.r3.1HG0069760	1.58599	0.00133559	Calmodulin
CM6	root cap and meristem	6 h	HORVU.MOREX.r3.5HG0511740	1.58389	0.0469689	UDP-glycosyltransferase
CM6	root cap and meristem	6 h	HORVU.MOREX.r3.5HG0497890	1.583	0.038389	Benzyl alcohol O-benzoyltransferase
CM6	root cap and meristem	6 h	HORVU.MOREX.r3.7HG0661570	1.58153	0.034099	Chaperone protein dnaJ
CM6	root cap and meristem	6 h	HORVU.MOREX.r3.4HG0338670	1.58145	0.00682272	marker for oxidative stress response protein
CM6	root cap and meristem	6 h	HORVU.MOREX.r3.4HG0402640	1.57276	0.000486968	Annexin
CM6	root cap and meristem	6 h	HORVU.MOREX.r3.3HG0244040	4.06745	0.00174829	ethylene-responsive transcription factor
CM6	root cap and meristem	6 h	HORVU.MOREX.r3.5HG0509350	1.57017	0.0496429	Dirigent protein
CM6	root cap and meristem	6 h	HORVU.MOREX.r3.2HG0169000	1.56946	0.00111977	arginine N-methyltransferase, putative (DUF688)
CM6	root cap and meristem	6 h	HORVU.MOREX.r3.6HG0560680	1.67139	0.0317104	ethylene-responsive transcription factor
CM6	root cap and meristem	6 h	HORVU.MOREX.r3.3HG0278710	1.56444	2.94e-06	Fasciclin-like arabinogalactan protein
CM6	root cap and meristem	6 h	HORVU.MOREX.r3.1HG0061660	1.56206	0.000360826	RING/FYVE/PHD zinc finger superfamily protein
CM6	root cap and meristem	6 h	HORVU.MOREX.r3.5HG0424560	1.56135	9.58e-06	Glutathione S-transferase
CM6	root cap and meristem	6 h	HORVU.MOREX.r3.5HG0504940	1.56097	0.0237782	Purine permease-related family protein
CM6	root cap and meristem	6 h	HORVU.MOREX.r3.1HG0018260	1.56008	0.000292242	Low temperature and salt responsive protein
CM6	root cap and meristem	6 h	HORVU.MOREX.r3.5HG0535760	1.55922	0.0089414	Protein BREVIS RADIX
CM6	root cap and meristem	6 h	HORVU.MOREX.r3.2HG0204820	1.27262	0.00478369	Ethylene-responsive transcription factor
CM6	root cap and meristem	6 h	HORVU.MOREX.r3.6HG0620660	1.55692	3.29e-06	Chromodomain-helicase-DNA-binding Mi-2
CM6	root cap and meristem	6 h	HORVU.MOREX.r3.3HG0221430	1.55653	1.99e-05	Glycosyltransferase
CM6	root cap and meristem	6 h	HORVU.MOREX.r3.5HG0425730	1.55489	3.07e-07	Receptor-like kinase
CM6	root cap and meristem	6 h	HORVU.MOREX.r3.6HG0541440	1.55322	0.00556086	Glycosyltransferase
CM6	root cap and meristem	6 h	HORVU.MOREX.r3.5HG0486610	1.55275	0.019681	Leucine-rich repeat receptor-like protein kinase family protein
CM6	root cap and meristem	6 h	HORVU.MOREX.r3.2HG0188290	1.55154	5.27e-08	Aquaporin
CM6	root cap and meristem	6 h	HORVU.MOREX.r3.2HG0141190	1.5514	0.0183635	senescence regulator (Protein of unknown function, DUF584)
CM6	root cap and meristem	6 h	HORVU.MOREX.r3.4HG0394330	1.54893	0.00641592	Kinase family protein
CM6	root cap and meristem	6 h	HORVU.MOREX.r3.6HG0575410	1.54751	0.000640049	Glycosyltransferase
CM6	root cap and meristem	6 h	HORVU.MOREX.r3.4HG0404740	1.54628	0.00453264	Hydrolase, alpha/beta fold family protein, expressed
CM6	root cap and meristem	6 h	HORVU.MOREX.r3.6HG0595460	1.53433	0.00240999	RmlC-like cupins superfamily protein
CM6	root cap and meristem	6 h	HORVU.MOREX.r3.7HG0736310	1.53186	0.0366601	Citrate synthase family protein
CM6	root cap and meristem	6 h	HORVU.MOREX.r3.2HG0159540	1.53028	0.00816896	Glycosyltransferase
CM6	root cap and meristem	6 h	HORVU.MOREX.r3.6HG0577120	1.52995	0.00870417	Pleiotropic drug resistance ABC transporter
CM6	root cap and meristem	6 h	HORVU.MOREX.r3.2HG0122480	1.52757	9.55e-05	Glycosyltransferase
CM6	root cap and meristem	6 h	HORVU.MOREX.r3.5HG0517250	1.52644	0.0388338	Alpha/beta-Hydrolases superfamily protein
CM6	root cap and meristem	6 h	HORVU.MOREX.r3.4HG0396230	1.52584	0.000145348	Late embryogenesis abundant protein, group 2
CM6	root cap and meristem	6 h	HORVU.MOREX.r3.1HG0067960	1.5233	0.000269918	Peroxidase
CM6	root cap and meristem	6 h	HORVU.MOREX.r3.2HG0122510	1.52247	0.000142122	Sphingoid base hydroxylase 2
CM6	root cap and meristem	6 h	HORVU.MOREX.r3.6HG0588520	1.5223	0.0439776	Rop guanine nucleotide exchange factor
CM6	root cap and meristem	6 h	HORVU.MOREX.r3.6HG0540090	1.52168	0.00648458	O-methyltransferase
CM6	root cap and meristem	6 h	HORVU.MOREX.r3.2HG0189010	1.51787	0.00176777	Glycerol-3-phosphate transporter, putative
CM6	root cap and meristem	6 h	HORVU.MOREX.r3.6HG0553820	1.51503	0.00130057	Leucine-rich repeat protein kinase family protein
CM6	root cap and meristem	6 h	HORVU.MOREX.r3.3HG0301820	1.51477	0.00151295	Soul heme-binding family protein
CM6	root cap and meristem	6 h	HORVU.MOREX.r3.3HG0319460	1.51477	7.47e-05	NAC domain-containing protein
CM6	root cap and meristem	6 h	HORVU.MOREX.r3.6HG0564460	1.11189	0.00038514	Ethylene-responsive transcription factor
CM6	root cap and meristem	6 h	HORVU.MOREX.r3.6HG0600200	1.00955	0.0313109	Ethylene-responsive transcription factor, putative
CM6	root cap and meristem	6 h	HORVU.MOREX.r3.3HG0299020	1.50755	0.0303123	Protein NRT1/ PTR FAMILY 5.5
CM6	root cap and meristem	6 h	HORVU.MOREX.r3.7HG0660850	1.50732	0.0342679	LL-diaminopimelate aminotransferase
CM6	root cap and meristem	6 h	HORVU.MOREX.r3.7HG0659390	1.50728	9.61e-05	Hydroxycinnamoyl-CoA shikimate/quinate hydroxycinnamoyltransferase
CM6	root cap and meristem	6 h	HORVU.MOREX.r3.6HG0593050	1.50685	0.0021585	C2 domain-containing protein / GRAM domain-containing protein
CM6	root cap and meristem	6 h	HORVU.MOREX.r3.2HG0131100	1.50549	2.77e-06	Polyol transporter
CM6	root cap and meristem	6 h	HORVU.MOREX.r3.5HG0524060	1.50446	0.00608667	Remorin
CM6	root cap and meristem	6 h	HORVU.MOREX.r3.1HG0023970	1.04952	0.029058	GATA transcription factor, putative
CM6	root cap and meristem	6 h	HORVU.MOREX.r3.1HG0054070	1.50076	0.0126506	CASP-like protein
CM6	root cap and meristem	6 h	HORVU.MOREX.r3.1HG0029220	1.49937	0.00613009	Ubiquitin carboxyl-terminal hydrolase 26
CM6	root cap and meristem	6 h	HORVU.MOREX.r3.2HG0104860	1.4913	0.000158747	Expansin
CM6	root cap and meristem	6 h	HORVU.MOREX.r3.6HG0548770	1.48628	0.0235842	Coatomer subunit delta
CM6	root cap and meristem	6 h	HORVU.MOREX.r3.4HG0391690	1.48441	0.0413605	Oxidoreductase/ transition metal ion binding protein
CM6	root cap and meristem	6 h	HORVU.MOREX.r3.7HG0640540	1.48343	0.00554094	Ozone-responsive stress related protein
CM6	root cap and meristem	6 h	HORVU.MOREX.r3.3HG0292020	1.4815	0.00307969	Tyrosine decarboxylase
CM6	root cap and meristem	6 h	HORVU.MOREX.r3.3HG0275440	1.48108	1.23e-05	CheY-like two-component responsive regulator family protein
CM6	root cap and meristem	6 h	HORVU.MOREX.r3.7HG0650100	1.48088	0.0263695	Embryogenesis transmembrane protein-like
CM6	root cap and meristem	6 h	HORVU.MOREX.r3.1HG0068820	1.48076	9.16e-05	Metacaspase
CM6	root cap and meristem	6 h	HORVU.MOREX.r3.2HG0201590	1.48029	0.0184197	SAUR-like auxin-responsive protein family
CM6	root cap and meristem	6 h	HORVU.MOREX.r3.1HG0085920	1.47939	0.000158821	Eukaryotic aspartyl protease family protein
CM6	root cap and meristem	6 h	HORVU.MOREX.r3.4HG0411290	1.47718	0.0202264	Late embryogenesis abundant protein At3g53040
CM6	root cap and meristem	6 h	HORVU.MOREX.r3.5HG0444880	1.47686	1.53e-05	Rapid alkalinization factor (RALF) family protein
CM6	root cap and meristem	6 h	HORVU.MOREX.r3.2HG0119330	1.47454	0.0167122	Na(+)-translocating NADH-quinone reductase subunit A
CM6	root cap and meristem	6 h	HORVU.MOREX.r3.2HG0172560	1.46954	0.000787641	Sugar transporter, putative
CM6	root cap and meristem	6 h	HORVU.MOREX.r3.7HG0712450	1.46865	0.00741358	Protein kinase-like
CM6	root cap and meristem	6 h	HORVU.MOREX.r3.2HG0135400	1.4667	7.19e-06	Membrane lipoprotein lipid attachment site-containing protein-like
CM6	root cap and meristem	6 h	HORVU.MOREX.r3.2HG0100280	1.46528	0.000652475	Subtilisin-like protease
CM6	root cap and meristem	6 h	HORVU.MOREX.r3.4HG0387870	1.46454	0.0100772	70 kDa heat shock protein
CM6	root cap and meristem	6 h	HORVU.MOREX.r3.6HG0593340	1.46227	6.3e-08	Zinc finger protein, putative
CM6	root cap and meristem	6 h	HORVU.MOREX.r3.6HG0582880	1.46148	1.73e-08	NADH dehydrogenase [ubiquinone] 1 beta subcomplex subunit 3-B
CM6	root cap and meristem	6 h	HORVU.MOREX.r3.7HG0716640	1.46063	0.000129169	Xyloglucan endotransglucosylase/hydrolase
CM6	root cap and meristem	6 h	HORVU.MOREX.r3.1HG0059170	1.45737	0.00913232	Annexin
CM6	root cap and meristem	6 h	HORVU.MOREX.r3.7HG0683280	1.45669	0.0160051	Ubiquitinyl hydrolase 1
CM6	root cap and meristem	6 h	HORVU.MOREX.r3.3HG0239110	1.45564	0.0331821	Glycosyltransferase
CM6	root cap and meristem	6 h	HORVU.MOREX.r3.7HG0642360	1.45165	2.1e-08	BAG family molecular chaperone regulator-like protein
CM6	root cap and meristem	6 h	HORVU.MOREX.r3.3HG0305900	1.45114	0.00144988	IQ domain-containing protein
CM6	root cap and meristem	6 h	HORVU.MOREX.r3.7HG0719780	1.45095	0.012009	Nucleic acid binding protein
CM6	root cap and meristem	6 h	HORVU.MOREX.r3.1HG0053910	1.45029	0.00109111	RmlC-like cupins superfamily protein
CM6	root cap and meristem	6 h	HORVU.MOREX.r3.5HG0509260	1.44786	1.49e-05	BTB/POZ domain-containing protein
CM6	root cap and meristem	6 h	HORVU.MOREX.r3.4HG0413800	1.44668	1.3e-07	Rhomboid-like protein
CM6	root cap and meristem	6 h	HORVU.MOREX.r3.5HG0485390	1.44335	0.00698526	Homeobox associated leucine zipper protein
CM6	root cap and meristem	6 h	HORVU.MOREX.r3.3HG0308560	1.44327	0.000799195	Arginine--tRNA ligase
CM6	root cap and meristem	6 h	HORVU.MOREX.r3.2HG0165730	1.44057	0.00321778	RAB6-interacting golgin (DUF662)
CM6	root cap and meristem	6 h	HORVU.MOREX.r3.3HG0234050	1.42445	0.00865798	global transcription factor group A2
CM6	root cap and meristem	6 h	HORVU.MOREX.r3.2HG0165200	1.43702	0.0170389	Short-chain dehydrogenase/reductase protein
CM6	root cap and meristem	6 h	HORVU.MOREX.r3.1HG0054280	1.43668	5.16e-07	Peroxidase
CM6	root cap and meristem	6 h	HORVU.MOREX.r3.5HG0501170	1.43604	0.000237691	Eukaryotic aspartyl protease family protein
CM6	root cap and meristem	6 h	HORVU.MOREX.r3.2HG0182400	1.43519	0.00126511	Aquaporin
CM6	root cap and meristem	6 h	HORVU.MOREX.r3.6HG0620470	1.43355	0.00478942	Subtilisin-like protease
CM6	root cap and meristem	6 h	HORVU.MOREX.r3.5HG0486800	1.43211	0.017632	Cyclin dependent kinase inhibitor
CM6	root cap and meristem	6 h	HORVU.MOREX.r3.2HG0160560	1.43068	0.000542752	Peptidylprolyl isomerase
CM6	root cap and meristem	6 h	HORVU.MOREX.r3.2HG0113290	1.42927	0.00577107	UDP-4-amino-4-deoxy-L-arabinose--oxoglutarate aminotransferase
CM6	root cap and meristem	6 h	HORVU.MOREX.r3.4HG0342720	1.42912	0.0191151	LOB domain-containing protein, putative
CM6	root cap and meristem	6 h	HORVU.MOREX.r3.7HG0724140	1.42796	0.0030745	FAD-binding Berberine family protein
CM6	root cap and meristem	6 h	HORVU.MOREX.r3.3HG0313990	1.42586	0.0127676	Methyl esterase 1, putative
CM6	root cap and meristem	6 h	HORVU.MOREX.r3.1HG0010330	1.42492	4.19e-05	cytochrome P450, family 705, subfamily A, polypeptide 1
CM6	root cap and meristem	6 h	HORVU.MOREX.r3.7HG0720900	1.19069	0.0455172	GRAS transcription factor
CM6	root cap and meristem	6 h	HORVU.MOREX.r3.7HG0749870	1.42449	0.00235734	Glucuronoxylan 4-O-methyltransferase
CM6	root cap and meristem	6 h	HORVU.MOREX.r3.3HG0273590	3.14595	0.00435481	Heat shock transcription factor
CM6	root cap and meristem	6 h	HORVU.MOREX.r3.3HG0294270	1.42304	0.0394364	Protein BIG GRAIN 1
CM6	root cap and meristem	6 h	HORVU.MOREX.r3.5HG0510640	1.42147	0.0232627	Beta-glucosidase
CM6	root cap and meristem	6 h	HORVU.MOREX.r3.2HG0200430	1.42057	0.04964	Sulfotransferase
CM6	root cap and meristem	6 h	HORVU.MOREX.r3.3HG0234710	1.41985	0.0421508	OSBP(Oxysterol binding protein)-related protein 4B
CM6	root cap and meristem	6 h	HORVU.MOREX.r3.3HG0313600	1.41914	0.0182556	Glutathione S-transferase
CM6	root cap and meristem	6 h	HORVU.MOREX.r3.6HG0605460	1.41708	0.000223579	Ring finger protein, putative
CM6	root cap and meristem	6 h	HORVU.MOREX.r3.7HG0703460	1.41685	0.0412697	Amino acid transporter, putative
CM6	root cap and meristem	6 h	HORVU.MOREX.r3.7HG0725830	1.41382	2.29e-05	Arogenate dehydrogenase
CM6	root cap and meristem	6 h	HORVU.MOREX.r3.2HG0157450	1.41141	0.0290831	Peroxidase
CM6	root cap and meristem	6 h	HORVU.MOREX.r3.1HG0092170	1.40983	0.00311489	Plant basic secretory protein family protein, putative
CM6	root cap and meristem	6 h	HORVU.MOREX.r3.7HG0655670	1.40975	7.4e-06	Harbinger transposase-derived nuclease
CM6	root cap and meristem	6 h	HORVU.MOREX.r3.1HG0056110	1.4077	0.00405474	Cortical cell-delineating protein
CM6	root cap and meristem	6 h	HORVU.MOREX.r3.1HG0075730	1.40756	0.000551572	Subtilisin-like protease
CM6	root cap and meristem	6 h	HORVU.MOREX.r3.4HG0406710	1.40727	1.58e-07	Homeobox protein, putative
CM6	root cap and meristem	6 h	HORVU.MOREX.r3.7HG0644220	1.40712	0.0010739	Arginine decarboxylase
CM6	root cap and meristem	6 h	HORVU.MOREX.r3.1HG0054540	1.40656	2.52e-05	Ring finger protein
CM6	root cap and meristem	6 h	HORVU.MOREX.r3.1HG0083780	1.40509	0.00982462	Protein kinase family protein
CM6	root cap and meristem	6 h	HORVU.MOREX.r3.1HG0066010	1.40386	0.0284018	with no lysine (K) kinase 2
CM6	root cap and meristem	6 h	HORVU.MOREX.r3.6HG0603790	1.3983	0.0401562	SPX domain-containing family protein
CM6	root cap and meristem	6 h	HORVU.MOREX.r3.2HG0193950	1.39528	0.00524639	Cytospin-A
CM6	root cap and meristem	6 h	HORVU.MOREX.r3.7HG0718540	1.51003	0.00135936	Heat shock transcription factor
CM6	root cap and meristem	6 h	HORVU.MOREX.r3.6HG0631700	1.39402	3.43e-05	Aquaporin
CM6	root cap and meristem	6 h	HORVU.MOREX.r3.5HG0430460	1.39266	0.00087513	Proline-rich family protein
CM6	root cap and meristem	6 h	HORVU.MOREX.r3.7HG0717740	1.39198	0.0366601	BEL1-like homeodomain protein
CM6	root cap and meristem	6 h	HORVU.MOREX.r3.6HG0609940	1.3919	0.0187724	BAG family molecular chaperone regulator 5
CM6	root cap and meristem	6 h	HORVU.MOREX.r3.5HG0525430	1.38914	0.00158901	Trichome birefringence-like protein
CM6	root cap and meristem	6 h	HORVU.MOREX.r3.7HG0660380	1.38578	0.0485259	Kinase
CM6	root cap and meristem	6 h	HORVU.MOREX.r3.7HG0635270	1.38479	0.00468011	Beta-fructofuranosidase 1
CM6	root cap and meristem	6 h	HORVU.MOREX.r3.3HG0303900	1.3818	1.8e-06	Trichome birefringence-like protein
CM6	root cap and meristem	6 h	HORVU.MOREX.r3.7HG0684050	1.50325	0.016831	MADS-box transcription factor
CM6	root cap and meristem	6 h	HORVU.MOREX.r3.4HG0410620	1.37792	0.0338906	MLO-like protein
CM6	root cap and meristem	6 h	HORVU.MOREX.r3.3HG0231720	1.37747	0.00167244	Major facilitator superfamily protein
CM6	root cap and meristem	6 h	HORVU.MOREX.r3.7HG0644190	1.37535	0.0186668	Glucan endo-1,3-beta-glucosidase, putative
CM6	root cap and meristem	6 h	HORVU.MOREX.r3.2HG0173120	1.36806	4.57e-05	Aldose 1-epimerase
CM6	root cap and meristem	6 h	HORVU.MOREX.r3.4HG0404700	1.36623	0.0441727	Membrane lipoprotein
CM6	root cap and meristem	6 h	HORVU.MOREX.r3.5HG0490580	1.36494	0.0225476	Zinc finger A20 and AN1 domain stress-associated protein
CM6	root cap and meristem	6 h	HORVU.MOREX.r3.7HG0737570	1.36435	0.0216907	Elongation of fatty acids protein 3-like
CM6	root cap and meristem	6 h	HORVU.MOREX.r3.7HG0685280	1.3641	0.0141605	rRNA N-glycosidase
CM6	root cap and meristem	6 h	HORVU.MOREX.r3.7HG0659400	1.36217	3.43e-05	Short-chain dehydrogenase/reductase family protein
CM6	root cap and meristem	6 h	HORVU.MOREX.r3.2HG0191560	1.35679	0.0145373	transmembrane protein, putative (DUF 3339)
CM6	root cap and meristem	6 h	HORVU.MOREX.r3.2HG0178600	1.35627	3.12e-06	auxin canalization protein (DUF828)
CM6	root cap and meristem	6 h	HORVU.MOREX.r3.6HG0605350	1.35566	0.000778621	Transcriptional factor B3 family protein
CM6	root cap and meristem	6 h	HORVU.MOREX.r3.4HG0412080	3.495	0.0282862	Myb transcription factor
CM6	root cap and meristem	6 h	HORVU.MOREX.r3.3HG0296500	1.35415	0.0073425	Ribosomal protein L34e superfamily protein
CM6	root cap and meristem	6 h	HORVU.MOREX.r3.7HG0655280	1.35212	0.0169796	Galactoside 2-alpha-L-fucosyltransferase
CM6	root cap and meristem	6 h	HORVU.MOREX.r3.6HG0631600	1.35108	0.0481822	Rop guanine nucleotide exchange factor, putative
CM6	root cap and meristem	6 h	HORVU.MOREX.r3.3HG0273160	1.35104	0.0349911	Kinase family protein
CM6	root cap and meristem	6 h	HORVU.MOREX.r3.4HG0413630	1.35052	0.0141663	Xyloglucan endotransglucosylase/hydrolase
CM6	root cap and meristem	6 h	HORVU.MOREX.r3.3HG0321580	1.34938	0.00599538	DUF4228 domain protein
CM6	root cap and meristem	6 h	HORVU.MOREX.r3.2HG0167300	1.34896	3.35e-05	Late embryogenesis abundant (LEA) hydroxyproline-rich glycoprotein family
CM6	root cap and meristem	6 h	HORVU.MOREX.r3.6HG0614110	1.34784	2.85e-05	nucleolar GTP-binding protein
CM6	root cap and meristem	6 h	HORVU.MOREX.r3.4HG0335790	1.34779	0.0323433	Lipoxygenase
CM6	root cap and meristem	6 h	HORVU.MOREX.r3.3HG0267000	1.34689	8.37e-06	Regulator of chromosome condensation (RCC1) family protein
CM6	root cap and meristem	6 h	HORVU.MOREX.r3.2HG0162560	1.34582	3.14e-05	Zinc finger family protein
CM6	root cap and meristem	6 h	HORVU.MOREX.r3.4HG0418210	1.34441	0.0177756	Methylsterol monooxygenase 1-2
CM6	root cap and meristem	6 h	HORVU.MOREX.r3.6HG0557280	1.34209	0.00038514	Glucan endo-1,3-beta-glucosidase 3
CM6	root cap and meristem	6 h	HORVU.MOREX.r3.2HG0116420	1.34178	0.0119044	Early response to dehydration 15-like protein
CM6	root cap and meristem	6 h	HORVU.MOREX.r3.4HG0401070	1.3375	3.35e-05	Expansin
CM6	root cap and meristem	6 h	HORVU.MOREX.r3.2HG0174620	1.33749	0.00338424	Amino acid permease
CM6	root cap and meristem	6 h	HORVU.MOREX.r3.4HG0403130	1.33708	7.56e-06	Major facilitator superfamily protein
CM6	root cap and meristem	6 h	HORVU.MOREX.r3.5HG0476200	1.33582	0.0120374	Glutathione S-transferase
CM6	root cap and meristem	6 h	HORVU.MOREX.r3.1HG0047110	1.33539	0.000596366	Epoxide hydrolase 2
CM6	root cap and meristem	6 h	HORVU.MOREX.r3.1HG0026190	1.33101	0.00652806	Arabinogalactan peptide-like protein
CM6	root cap and meristem	6 h	HORVU.MOREX.r3.4HG0353390	1.32983	0.0421612	Type I inositol-1,4,5-trisphosphate 5-phosphatase
CM6	root cap and meristem	6 h	HORVU.MOREX.r3.7HG0641120	1.32938	0.0495398	Glutathione S-transferase
CM6	root cap and meristem	6 h	HORVU.MOREX.r3.2HG0182210	1.3286	2.71e-05	Transporter-related family protein
CM6	root cap and meristem	6 h	HORVU.MOREX.r3.7HG0738400	1.32628	5.93e-05	Cortical cell-delineating protein
CM6	root cap and meristem	6 h	HORVU.MOREX.r3.3HG0250610	1.32398	5.05e-06	DUF1685 family protein
CM6	root cap and meristem	6 h	HORVU.MOREX.r3.2HG0133340	1.32332	3.38e-07	Aquaporin
CM6	root cap and meristem	6 h	HORVU.MOREX.r3.3HG0301930	1.32137	5.35e-05	G patch domain protein
CM6	root cap and meristem	6 h	HORVU.MOREX.r3.1HG0051580	1.31754	1.49e-05	Arogenate dehydratase
CM6	root cap and meristem	6 h	HORVU.MOREX.r3.3HG0287150	1.3163	0.0093158	UDP-glycosyltransferase
CM6	root cap and meristem	6 h	HORVU.MOREX.r3.3HG0284690	1.31517	0.000178708	Cytidine deaminase
CM6	root cap and meristem	6 h	HORVU.MOREX.r3.7HG0738410	1.3142	7.92e-05	Cortical cell-delineating protein
CM6	root cap and meristem	6 h	HORVU.MOREX.r3.2HG0203200	1.31365	1.14e-06	Hydroxycinnamoyl-CoA shikimate/quinate hydroxycinnamoyltransferase
CM6	root cap and meristem	6 h	HORVU.MOREX.r3.6HG0611780	1.31287	0.0289944	Protein trichome birefringence
CM6	root cap and meristem	6 h	HORVU.MOREX.r3.4HG0379260	1.31201	0.000992007	Calcium binding protein
CM6	root cap and meristem	6 h	HORVU.MOREX.r3.4HG0376000	1.30975	7.97e-05	Auxin-repressed/dormancy-associated protein
CM6	root cap and meristem	6 h	HORVU.MOREX.r3.5HG0531010	1.30955	0.00254663	Glutathione s-transferase
CM6	root cap and meristem	6 h	HORVU.MOREX.r3.7HG0682630	1.30864	0.0351294	Jacalin lectin family protein
CM6	root cap and meristem	6 h	HORVU.MOREX.r3.4HG0411300	1.3085	0.0385908	dipeptide transport ATP-binding protein
CM6	root cap and meristem	6 h	HORVU.MOREX.r3.5HG0485130	1.30555	0.0223982	Transmembrane protein 45B
CM6	root cap and meristem	6 h	HORVU.MOREX.r3.1HG0066850	1.30546	8.77e-08	Adenine nucleotide alpha hydrolases-like superfamily
CM6	root cap and meristem	6 h	HORVU.MOREX.r3.5HG0486680	1.30446	0.000407376	BEST plant protein match is: (TAIR:plant.1) protein, putative
CM6	root cap and meristem	6 h	HORVU.MOREX.r3.1HG0056570	1.3043	6.31e-07	Expansin protein
CM6	root cap and meristem	6 h	HORVU.MOREX.r3.7HG0656840	1.30159	0.00215112	Intracellular protein transporter USO1-like protein
CM6	root cap and meristem	6 h	HORVU.MOREX.r3.5HG0425940	1.29706	0.0104082	VQ motif family protein
CM6	root cap and meristem	6 h	HORVU.MOREX.r3.3HG0231240	1.29674	0.00854104	Short-chain dehydrogenase/reductase family protein
CM6	root cap and meristem	6 h	HORVU.MOREX.r3.5HG0444850	1.29481	0.0184467	Leucine-rich repeat protein kinase family protein
CM6	root cap and meristem	6 h	HORVU.MOREX.r3.4HG0407950	1.29208	6.69e-06	Cortical cell-delineating protein
CM6	root cap and meristem	6 h	HORVU.MOREX.r3.3HG0303030	1.29153	0.0325272	Coatomer subunit zeta
CM6	root cap and meristem	6 h	HORVU.MOREX.r3.1HG0070250	1.29095	0.0010739	Peroxidase
CM6	root cap and meristem	6 h	HORVU.MOREX.r3.5HG0498480	1.29081	0.009171	Glycosyltransferase
CM6	root cap and meristem	6 h	HORVU.MOREX.r3.6HG0604990	1.29029	0.000447957	senescence-associated family protein (DUF581)
CM6	root cap and meristem	6 h	HORVU.MOREX.r3.3HG0291040	1.28956	0.0193377	Glutathione S-transferase
CM6	root cap and meristem	6 h	HORVU.MOREX.r3.1HG0079750	3.43038	0.000445252	MYB transcription factor
CM6	root cap and meristem	6 h	HORVU.MOREX.r3.6HG0627080	1.28308	3.87e-06	Alcohol dehydrogenase, putative
CM6	root cap and meristem	6 h	HORVU.MOREX.r3.3HG0245400	1.27691	1.42e-06	GDSL esterase/lipase
CM6	root cap and meristem	6 h	HORVU.MOREX.r3.7HG0700030	1.27613	0.00127153	Nitrate transporter 1.1
CM6	root cap and meristem	6 h	HORVU.MOREX.r3.7HG0718830	1.27602	0.0240742	FAD-binding Berberine family protein, putative
CM6	root cap and meristem	6 h	HORVU.MOREX.r3.3HG0265990	1.27597	0.0233942	Vacuolar-processing enzyme
CM6	root cap and meristem	6 h	HORVU.MOREX.r3.2HG0191210	1.27507	0.0377856	Zinc transporter
CM6	root cap and meristem	6 h	HORVU.MOREX.r3.1HG0075320	3.2912	0.00066697	Myb transcription factor
CM6	root cap and meristem	6 h	HORVU.MOREX.r3.7HG0634590	1.27137	0.000110979	HXXXD-type acyl-transferase-like protein
CM6	root cap and meristem	6 h	HORVU.MOREX.r3.1HG0032200	1.27133	0.00142114	S-type anion channel
CM6	root cap and meristem	6 h	HORVU.MOREX.r3.4HG0349300	1.27081	1.58e-07	Auxin influx transporter
CM6	root cap and meristem	6 h	HORVU.MOREX.r3.4HG0333540	1.2702	0.00115682	Acetyltransferase, GNAT family protein, expressed
CM6	root cap and meristem	6 h	HORVU.MOREX.r3.1HG0059150	1.27014	0.0346083	Annexin
CM6	root cap and meristem	6 h	HORVU.MOREX.r3.1HG0014800	1.26861	0.00234983	Peptide methionine sulfoxide reductase MsrB
CM6	root cap and meristem	6 h	HORVU.MOREX.r3.5HG0485050	1.26671	0.0247169	Mitochondrial carrier-like protein
CM6	root cap and meristem	6 h	HORVU.MOREX.r3.1HG0079760	3.22693	0.00137989	MYB transcription factor
CM6	root cap and meristem	6 h	HORVU.MOREX.r3.7HG0664810	1.26506	0.049017	Heat-shock protein, putative
CM6	root cap and meristem	6 h	HORVU.MOREX.r3.5HG0497770	1.26471	2.8e-05	BAG family molecular chaperone regulator-like protein
CM6	root cap and meristem	6 h	HORVU.MOREX.r3.2HG0116830	1.26372	0.00113182	Myb domain protein 30
CM6	root cap and meristem	6 h	HORVU.MOREX.r3.6HG0604920	1.26097	4.23e-06	F-box-like protein
CM6	root cap and meristem	6 h	HORVU.MOREX.r3.6HG0622740	1.25946	8.24e-05	Protein DETOXIFICATION
CM6	root cap and meristem	6 h	HORVU.MOREX.r3.4HG0403910	1.25903	0.00488841	Cysteine proteinase inhibitor
CM6	root cap and meristem	6 h	HORVU.MOREX.r3.4HG0384390	1.25859	0.00629219	Protein kinase family protein, putative, expressed
CM6	root cap and meristem	6 h	HORVU.MOREX.r3.2HG0126450	1.25807	0.011572	Sulfotransferase
CM6	root cap and meristem	6 h	HORVU.MOREX.r3.2HG0118740	1.25601	0.0244579	Hexosyltransferase
CM6	root cap and meristem	6 h	HORVU.MOREX.r3.1HG0066610	1.25562	0.035306	Dirigent protein
CM6	root cap and meristem	6 h	HORVU.MOREX.r3.1HG0093870	1.25531	0.000129169	Pathogen-related protein
CM6	root cap and meristem	6 h	HORVU.MOREX.r3.4HG0404460	1.25466	0.000139839	Protein BIG GRAIN 1
CM6	root cap and meristem	6 h	HORVU.MOREX.r3.5HG0442430	1.25118	0.00594915	UNC93-like protein
CM6	root cap and meristem	6 h	HORVU.MOREX.r3.2HG0151240	1.25079	0.0473697	Golgi pH regulator
CM6	root cap and meristem	6 h	HORVU.MOREX.r3.6HG0617830	1.24734	6.22e-06	Cyclin-dependent kinase inhibitor
CM6	root cap and meristem	6 h	HORVU.MOREX.r3.7HG0667780	1.2473	1.2e-05	U-box domain-containing protein
CM6	root cap and meristem	6 h	HORVU.MOREX.r3.1HG0021380	1.24723	7.85e-05	Glutathione S-transferase
CM6	root cap and meristem	6 h	HORVU.MOREX.r3.2HG0201420	1.23878	0.0276596	Protein kinase
CM6	root cap and meristem	6 h	HORVU.MOREX.r3.3HG0285400	1.23773	0.015509	Copper transport protein family
CM6	root cap and meristem	6 h	HORVU.MOREX.r3.3HG0236310	1.23641	0.016099	EEIG1/EHBP1 N-terminal domain-containing protein
CM6	root cap and meristem	6 h	HORVU.MOREX.r3.2HG0108680	1.23565	0.0010165	Demethylmenaquinone methyltransferase
CM6	root cap and meristem	6 h	HORVU.MOREX.r3.2HG0162790	1.23348	0.00141508	transmembrane protein, putative (DUF 3339)
CM6	root cap and meristem	6 h	HORVU.MOREX.r3.4HG0392580	1.23341	0.000230899	Pathogenesis-related thaumatin-like protein
CM6	root cap and meristem	6 h	HORVU.MOREX.r3.4HG0414220	1.23328	0.0308236	Beta,beta-carotene 9',10'-oxygenase
CM6	root cap and meristem	6 h	HORVU.MOREX.r3.2HG0186980	1.22879	0.0465373	Vacuolar protein sorting-associated protein 53 A
CM6	root cap and meristem	6 h	HORVU.MOREX.r3.3HG0257620	1.22849	0.0232392	VQ motif-containing protein
CM6	root cap and meristem	6 h	HORVU.MOREX.r3.3HG0303150	1.22827	0.000181565	ARF GAP-like zinc finger-containing protein ZIGA4
CM6	root cap and meristem	6 h	HORVU.MOREX.r3.5HG0486750	1.22685	0.00690382	Phosphatase 2C family protein
CM6	root cap and meristem	6 h	HORVU.MOREX.r3.2HG0196340	1.22661	0.0112539	senescence-associated family protein (DUF581)
CM6	root cap and meristem	6 h	HORVU.MOREX.r3.6HG0609420	1.22578	1.92e-05	phosphoenolpyruvate carboxykinase 2
CM6	root cap and meristem	6 h	HORVU.MOREX.r3.1HG0054350	1.2253	0.00132405	Heavy metal transport/detoxification protein
CM6	root cap and meristem	6 h	HORVU.MOREX.r3.7HG0642150	1.22349	0.0323627	Dynamin-3
CM6	root cap and meristem	6 h	HORVU.MOREX.r3.1HG0049480	1.22303	5.02e-05	Kinase family protein
CM6	root cap and meristem	6 h	HORVU.MOREX.r3.4HG0349980	1.22138	0.0423675	DUF241 domain protein, putative (DUF241)
CM6	root cap and meristem	6 h	HORVU.MOREX.r3.2HG0195510	1.22012	0.0379402	Eukaryotic translation initiation factor 3 subunit G
CM6	root cap and meristem	6 h	HORVU.MOREX.r3.2HG0184080	2.81871	0.0258318	MYB transcription factor
CM6	root cap and meristem	6 h	HORVU.MOREX.r3.1HG0002450	1.21928	0.00291491	Arginine decarboxylase
CM6	root cap and meristem	6 h	HORVU.MOREX.r3.3HG0242030	1.21816	0.0108793	Alpha/beta-Hydrolases superfamily protein
CM6	root cap and meristem	6 h	HORVU.MOREX.r3.2HG0139160	1.21794	0.00996172	Aspartic proteinase nepenthesin-1
CM6	root cap and meristem	6 h	HORVU.MOREX.r3.2HG0119220	1.21613	4.12e-05	Gibberellin receptor GID1a
CM6	root cap and meristem	6 h	HORVU.MOREX.r3.3HG0237990	1.21556	0.0212372	Type I inositol-1,4,5-trisphosphate 5-phosphatase 1
CM6	root cap and meristem	6 h	HORVU.MOREX.r3.3HG0280960	1.21397	0.017252	Glycosyltransferase
CM6	root cap and meristem	6 h	HORVU.MOREX.r3.2HG0171580	1.20962	0.00741358	Protein kinase superfamily protein
CM6	root cap and meristem	6 h	HORVU.MOREX.r3.1HG0008980	1.20924	0.0155336	TOX high mobility group box protein, putative (DUF1635)
CM6	root cap and meristem	6 h	HORVU.MOREX.r3.7HG0718130	1.20872	0.0099767	Amino acid permease
CM6	root cap and meristem	6 h	HORVU.MOREX.r3.1HG0053300	1.20833	0.0343539	Calmodulin
CM6	root cap and meristem	6 h	HORVU.MOREX.r3.7HG0658930	1.2083	0.0132256	Dirigent protein
CM6	root cap and meristem	6 h	HORVU.MOREX.r3.2HG0180010	1.20178	0.0135223	Leucine-rich repeat protein kinase family protein
CM6	root cap and meristem	6 h	HORVU.MOREX.r3.7HG0706830	1.19932	5.65e-05	transmembrane protein, putative (DUF679 domain membrane protein 2)
CM6	root cap and meristem	6 h	HORVU.MOREX.r3.2HG0194460	1.1989	2.77e-06	Receptor-like kinase
CM6	root cap and meristem	6 h	HORVU.MOREX.r3.2HG0172870	1.19828	0.00100296	Receptor-like kinase
CM6	root cap and meristem	6 h	HORVU.MOREX.r3.2HG0172140	1.19824	0.0065794	RING/U-box superfamily protein, putative
CM6	root cap and meristem	6 h	HORVU.MOREX.r3.1HG0046210	1.19781	0.0223849	Receptor kinase
CM6	root cap and meristem	6 h	HORVU.MOREX.r3.2HG0112230	1.19772	0.00648458	B12D protein
CM6	root cap and meristem	6 h	HORVU.MOREX.r3.5HG0481600	1.19709	0.00325895	Hexosyltransferase
CM6	root cap and meristem	6 h	HORVU.MOREX.r3.5HG0492730	1.19691	0.00113927	Cyclin-dependent protein kinase inhibitor SMR3
CM6	root cap and meristem	6 h	HORVU.MOREX.r3.6HG0552970	1.19677	7.88e-08	NADH dehydrogenase [ubiquinone] 1 beta subcomplex subunit 3-B
CM6	root cap and meristem	6 h	HORVU.MOREX.r3.2HG0126380	1.19548	1.01e-06	Heavy metal transport/detoxification superfamily protein
CM6	root cap and meristem	6 h	HORVU.MOREX.r3.7HG0751360	1.19478	0.00171629	Ricin B lectin domain-containing protein
CM6	root cap and meristem	6 h	HORVU.MOREX.r3.2HG0179550	1.19473	0.0469543	Xylulose kinase
CM6	root cap and meristem	6 h	HORVU.MOREX.r3.3HG0255960	1.19455	0.0371463	Kinase family protein
CM6	root cap and meristem	6 h	HORVU.MOREX.r3.5HG0513730	1.19279	0.00158454	DUF1005 family protein
CM6	root cap and meristem	6 h	HORVU.MOREX.r3.5HG0472770	1.19255	8.98e-05	SIN3-like 2
CM6	root cap and meristem	6 h	HORVU.MOREX.r3.7HG0738680	1.19087	0.0093606	Vacuolar sorting receptor family protein
CM6	root cap and meristem	6 h	HORVU.MOREX.r3.2HG0121480	2.25173	3e-06	MYB transcription factor
CM6	root cap and meristem	6 h	HORVU.MOREX.r3.6HG0574990	1.19039	0.000705967	ABC transporter B family protein
CM6	root cap and meristem	6 h	HORVU.MOREX.r3.6HG0631490	1.18965	0.00154677	Zinc finger family protein
CM6	root cap and meristem	6 h	HORVU.MOREX.r3.1HG0084970	1.18955	0.0171017	Phosphatidylserine synthase 2
CM6	root cap and meristem	6 h	HORVU.MOREX.r3.7HG0644530	1.18793	9.55e-07	Peptidyl-prolyl cis-trans isomerase
CM6	root cap and meristem	6 h	HORVU.MOREX.r3.2HG0190890	1.18426	0.00029274	Armadillo/beta-catenin-like repeat family protein, expressed
CM6	root cap and meristem	6 h	HORVU.MOREX.r3.2HG0193690	1.18416	0.000832262	Ubiquinol oxidase
CM6	root cap and meristem	6 h	HORVU.MOREX.r3.4HG0357630	1.18003	0.0425323	Pathogenesis-related thaumatin family protein
CM6	root cap and meristem	6 h	HORVU.MOREX.r3.5HG0470150	1.18002	0.00355117	transmembrane protein, putative (DUF247)
CM6	root cap and meristem	6 h	HORVU.MOREX.r3.2HG0139280	1.17925	0.0225827	Late embryogenesis abundant (LEA) hydroxyproline-rich glycoprotein family
CM6	root cap and meristem	6 h	HORVU.MOREX.r3.3HG0313060	1.17915	0.00261242	Heparan-alpha-glucosaminide N-acetyltransferase
CM6	root cap and meristem	6 h	HORVU.MOREX.r3.5HG0473840	1.17776	7.24e-06	Ras-related protein, expressed
CM6	root cap and meristem	6 h	HORVU.MOREX.r3.1HG0028150	1.17415	0.000444531	Leucine-rich repeat-containing protein
CM6	root cap and meristem	6 h	HORVU.MOREX.r3.1HG0011870	1.1736	0.000100026	Protein LURE 1.5
CM6	root cap and meristem	6 h	HORVU.MOREX.r3.3HG0283250	2.04911	1.16e-05	MYB transcription factor
CM6	root cap and meristem	6 h	HORVU.MOREX.r3.2HG0210610	1.17066	0.0293038	Acetyl-coenzyme A synthetase
CM6	root cap and meristem	6 h	HORVU.MOREX.r3.1HG0074300	1.16797	0.00879144	HXXXD-type acyl-transferase family protein
CM6	root cap and meristem	6 h	HORVU.MOREX.r3.5HG0474930	1.16719	0.00318037	Histidine protein methyltransferase 1-like protein
CM6	root cap and meristem	6 h	HORVU.MOREX.r3.2HG0176400	1.16608	0.0061648	Sushi, von Willebrand factor type A, EGF and pentraxin domain-containing protein 1
CM6	root cap and meristem	6 h	HORVU.MOREX.r3.7HG0698110	1.16557	9.42e-08	Cellulose synthase-like protein
CM6	root cap and meristem	6 h	HORVU.MOREX.r3.1HG0019650	1.16505	0.000302347	extracellular ligand-gated ion channel protein (DUF3537)
CM6	root cap and meristem	6 h	HORVU.MOREX.r3.5HG0506230	1.15905	5.12e-07	Cysteine protease, putative
CM6	root cap and meristem	6 h	HORVU.MOREX.r3.3HG0315260	1.15838	0.00353907	UDP-glycosyltransferase
CM6	root cap and meristem	6 h	HORVU.MOREX.r3.1HG0057800	1.15834	9.48e-06	Protein BRANCHLESS TRICHOME
CM6	root cap and meristem	6 h	HORVU.MOREX.r3.6HG0570800	1.15778	0.00779452	Receptor protein kinase, putative
CM6	root cap and meristem	6 h	HORVU.MOREX.r3.5HG0527530	1.15627	0.0162153	Protein disulfide-isomerase
CM6	root cap and meristem	6 h	HORVU.MOREX.r3.6HG0579870	1.1557	0.0182761	CASP-like protein
CM6	root cap and meristem	6 h	HORVU.MOREX.r3.4HG0332220	1.15488	0.0428317	GDSL esterase/lipase
CM6	root cap and meristem	6 h	HORVU.MOREX.r3.6HG0612960	1.15327	1.53e-05	Nudix hydrolase-like protein
CM6	root cap and meristem	6 h	HORVU.MOREX.r3.3HG0219180	1.14967	0.000810601	Adenine nucleotide alpha hydrolases-like superfamily protein
CM6	root cap and meristem	6 h	HORVU.MOREX.r3.5HG0433990	1.14748	0.0293903	Aminotransferase
CM6	root cap and meristem	6 h	HORVU.MOREX.r3.7HG0739700	1.1472	6.46e-06	cyclin-dependent kinase inhibitor
CM6	root cap and meristem	6 h	HORVU.MOREX.r3.2HG0178620	1.14686	0.0439899	Nuclear pore localization protein NPL4
CM6	root cap and meristem	6 h	HORVU.MOREX.r3.1HG0022570	1.14677	0.00112729	Pathogenesis-related thaumatin family protein
CM6	root cap and meristem	6 h	HORVU.MOREX.r3.6HG0616140	1.14584	0.00343851	Bromo-adjacent homology (BAH) domain-containing protein
CM6	root cap and meristem	6 h	HORVU.MOREX.r3.7HG0731160	1.14516	0.0495731	Remorin
CM6	root cap and meristem	6 h	HORVU.MOREX.r3.5HG0430860	1.14364	0.0361257	Kinase, putative
CM6	root cap and meristem	6 h	HORVU.MOREX.r3.2HG0159580	1.14294	0.001998	Carboxypeptidase
CM6	root cap and meristem	6 h	HORVU.MOREX.r3.5HG0442460	1.14134	0.000143656	Protein kinase family protein
CM6	root cap and meristem	6 h	HORVU.MOREX.r3.7HG0678940	1.1396	4.46e-07	Fasciclin-like arabinogalactan protein
CM6	root cap and meristem	6 h	HORVU.MOREX.r3.7HG0674740	1.13872	0.00330822	2-oxoglutarate (2OG) and Fe(II)-dependent oxygenase superfamily protein
CM6	root cap and meristem	6 h	HORVU.MOREX.r3.3HG0313040	1.13722	0.0496708	Hydroxycinnamoyl-CoA shikimate/quinate hydroxycinnamoyltransferase
CM6	root cap and meristem	6 h	HORVU.MOREX.r3.1HG0018590	1.68618	1.55e-05	MYB transcription factor
CM6	root cap and meristem	6 h	HORVU.MOREX.r3.1HG0024740	1.13469	3.66e-06	GDSL esterase/lipase
CM6	root cap and meristem	6 h	HORVU.MOREX.r3.2HG0178930	1.13388	3.14e-06	Hydroxycinnamoyl-CoA shikimate/quinate hydroxycinnamoyltransferase
CM6	root cap and meristem	6 h	HORVU.MOREX.r3.7HG0664240	1.1338	0.00189665	12-oxophytodienoate reductase-like protein
CM6	root cap and meristem	6 h	HORVU.MOREX.r3.7HG0642160	1.13312	0.0186472	Translation initiation factor IF-2
CM6	root cap and meristem	6 h	HORVU.MOREX.r3.3HG0330020	1.13268	0.000279742	Outer-membrane lipoprotein LolB
CM6	root cap and meristem	6 h	HORVU.MOREX.r3.6HG0616130	1.12951	9.66e-07	Hexosyltransferase
CM6	root cap and meristem	6 h	HORVU.MOREX.r3.3HG0307170	1.12755	0.00916163	Receptor-like kinase
CM6	root cap and meristem	6 h	HORVU.MOREX.r3.4HG0339970	1.12703	0.0465484	serine-type endopeptidase inhibitor
CM6	root cap and meristem	6 h	HORVU.MOREX.r3.5HG0507470	1.12674	0.00086058	Arogenate dehydratase
CM6	root cap and meristem	6 h	HORVU.MOREX.r3.5HG0428250	1.12643	0.00137819	Protein ROOT PRIMORDIUM DEFECTIVE 1
CM6	root cap and meristem	6 h	HORVU.MOREX.r3.1HG0084890	1.12571	0.00716345	Protein DETOXIFICATION
CM6	root cap and meristem	6 h	HORVU.MOREX.r3.5HG0448210	1.12557	0.00134637	Heptahelical transmembrane protein 4
CM6	root cap and meristem	6 h	HORVU.MOREX.r3.1HG0092410	1.12554	0.0277371	Carboxypeptidase
CM6	root cap and meristem	6 h	HORVU.MOREX.r3.7HG0675830	1.12482	0.00259983	Protein kinase
CM6	root cap and meristem	6 h	HORVU.MOREX.r3.7HG0747080	1.12469	0.0110908	Kinase family protein
CM6	root cap and meristem	6 h	HORVU.MOREX.r3.2HG0196050	1.12271	0.0280747	Homeodomain-like superfamily protein
CM6	root cap and meristem	6 h	HORVU.MOREX.r3.5HG0469320	1.12265	0.0256971	Kelch repeat containing protein
CM6	root cap and meristem	6 h	HORVU.MOREX.r3.6HG0598590	1.55716	0.000429406	MYB transcription factor
CM6	root cap and meristem	6 h	HORVU.MOREX.r3.7HG0665190	1.12104	0.0027083	RNA-binding protein
CM6	root cap and meristem	6 h	HORVU.MOREX.r3.7HG0708840	1.11951	1.21e-05	DUF4228 domain protein
CM6	root cap and meristem	6 h	HORVU.MOREX.r3.3HG0323330	1.11836	0.00556879	RNA binding protein, putative
CM6	root cap and meristem	6 h	HORVU.MOREX.r3.5HG0441760	1.3944	0.0164659	Myb transcription factor
CM6	root cap and meristem	6 h	HORVU.MOREX.r3.6HG0568170	1.11541	0.000381185	Transmembrane protein
CM6	root cap and meristem	6 h	HORVU.MOREX.r3.4HG0333030	1.11422	0.000175264	Dehydrin family protein, expressed
CM6	root cap and meristem	6 h	HORVU.MOREX.r3.7HG0667660	1.11415	0.00317193	Peroxidase
CM6	root cap and meristem	6 h	HORVU.MOREX.r3.6HG0540160	1.11396	0.00368853	Rhodanese-related sulfurtransferase
CM6	root cap and meristem	6 h	HORVU.MOREX.r3.6HG0544390	1.12177	0.000465194	MYB transcription factor
CM6	root cap and meristem	6 h	HORVU.MOREX.r3.4HG0407580	1.11342	9.25e-06	Aquaporin
CM6	root cap and meristem	6 h	HORVU.MOREX.r3.7HG0731950	1.11269	0.000644047	U-box domain-containing protein 4
CM6	root cap and meristem	6 h	HORVU.MOREX.r3.4HG0389430	1.11225	0.0205135	Heat-shock protein, putative
CM6	root cap and meristem	6 h	HORVU.MOREX.r3.6HG0622080	1.42455	0.000325964	MYB-related transcription factor
CM6	root cap and meristem	6 h	HORVU.MOREX.r3.4HG0389360	1.11125	0.0010739	Heat-shock protein, putative
CM6	root cap and meristem	6 h	HORVU.MOREX.r3.6HG0617240	1.11104	4.28e-06	RNA-binding protein
CM6	root cap and meristem	6 h	HORVU.MOREX.r3.1HG0029890	1.11097	0.0124195	Auxin-responsive protein
CM6	root cap and meristem	6 h	HORVU.MOREX.r3.1HG0053060	1.11082	0.00577107	PLATZ transcription factor
CM6	root cap and meristem	6 h	HORVU.MOREX.r3.2HG0204520	1.10984	0.000218015	Cysteine protease
CM6	root cap and meristem	6 h	HORVU.MOREX.r3.3HG0220930	1.10702	1.46e-05	WAT1-related protein
CM6	root cap and meristem	6 h	HORVU.MOREX.r3.6HG0628660	1.10688	0.000140442	PPPDE thiol peptidase family protein, putative
CM6	root cap and meristem	6 h	HORVU.MOREX.r3.1HG0046540	1.10663	0.000276182	DUF538 family protein, putative (Protein of unknown function, DUF538)
CM6	root cap and meristem	6 h	HORVU.MOREX.r3.3HG0255080	1.10617	7.57e-05	transmembrane protein
CM6	root cap and meristem	6 h	HORVU.MOREX.r3.5HG0486980	1.10614	0.00626314	Alpha/beta-Hydrolases superfamily protein, putative
CM6	root cap and meristem	6 h	HORVU.MOREX.r3.4HG0383630	1.10593	0.00154677	Wound-induced protein 1, putative, expressed
CM6	root cap and meristem	6 h	HORVU.MOREX.r3.2HG0152110	1.10578	7.45e-06	Outer envelope membrane family protein
CM6	root cap and meristem	6 h	HORVU.MOREX.r3.7HG0667630	1.10521	0.00433446	Peroxidase
CM6	root cap and meristem	6 h	HORVU.MOREX.r3.1HG0031380	1.10499	1.07e-09	GDSL esterase/lipase
CM6	root cap and meristem	6 h	HORVU.MOREX.r3.4HG0410140	1.10391	1.33e-06	RB1-inducible coiled-coil protein 1, putative isoform 2
CM6	root cap and meristem	6 h	HORVU.MOREX.r3.7HG0690090	2.85358	0.000292852	PLATZ transcription factor family protein
CM6	root cap and meristem	6 h	HORVU.MOREX.r3.1HG0038750	1.10245	0.021302	Late embryogenesis abundant (LEA) hydroxyproline-rich glycoprotein family
CM6	root cap and meristem	6 h	HORVU.MOREX.r3.3HG0251680	1.1017	0.0453676	Aldolase-type TIM barrel
CM6	root cap and meristem	6 h	HORVU.MOREX.r3.3HG0236190	1.10128	0.0122154	Glutaredoxin
CM6	root cap and meristem	6 h	HORVU.MOREX.r3.5HG0476020	1.0983	0.00129329	Ascorbate oxidase
CM6	root cap and meristem	6 h	HORVU.MOREX.r3.2HG0133890	1.26521	0.0156898	Scarecrow transcription factor family protein
CM6	root cap and meristem	6 h	HORVU.MOREX.r3.2HG0126460	1.09626	0.0030745	Sulfotransferase
CM6	root cap and meristem	6 h	HORVU.MOREX.r3.5HG0501560	1.09625	0.00165168	Agmatine coumaroyltransferase-2
CM6	root cap and meristem	6 h	HORVU.MOREX.r3.7HG0650830	1.09417	0.000525059	Calcium uniporter protein, mitochondrial
CM6	root cap and meristem	6 h	HORVU.MOREX.r3.7HG0685970	1.09404	3.98e-06	Kinase family protein
CM6	root cap and meristem	6 h	HORVU.MOREX.r3.7HG0687640	1.09227	0.03131	coiled-coil protein
CM6	root cap and meristem	6 h	HORVU.MOREX.r3.2HG0138540	1.09143	0.00474435	Blue copper protein
CM6	root cap and meristem	6 h	HORVU.MOREX.r3.2HG0096290	1.0888	0.00702663	Late embryogenesis abundant (LEA) hydroxyproline-rich glycoprotein family member
CM6	root cap and meristem	6 h	HORVU.MOREX.r3.6HG0570040	1.08872	6.01e-05	4-coumarate CoA ligase
CM6	root cap and meristem	6 h	HORVU.MOREX.r3.4HG0333550	1.08864	0.0161371	senescence-associated family protein, putative (DUF581)
CM6	root cap and meristem	6 h	HORVU.MOREX.r3.2HG0096010	1.08802	3.95e-06	C2H2-like zinc finger protein
CM6	root cap and meristem	6 h	HORVU.MOREX.r3.7HG0659440	1.08709	0.0177386	Anthocyanin 5-aromatic acyltransferase-like protein
CM6	root cap and meristem	6 h	HORVU.MOREX.r3.3HG0312020	1.0868	1.74e-07	glycosyltransferase family exostosin protein
CM6	root cap and meristem	6 h	HORVU.MOREX.r3.3HG0301780	1.08637	0.00160653	3-oxo-5-alpha-steroid 4-dehydrogenase family protein, expressed
CM6	root cap and meristem	6 h	HORVU.MOREX.r3.7HG0725310	1.08564	1.18e-05	Plant invertase/pectin methylesterase inhibitor superfamily protein
CM6	root cap and meristem	6 h	HORVU.MOREX.r3.2HG0196390	1.08529	0.0221822	senescence-associated family protein (DUF581)
CM6	root cap and meristem	6 h	HORVU.MOREX.r3.3HG0226040	1.08518	0.00377899	Endo-1,4-beta-xylanase
CM6	root cap and meristem	6 h	HORVU.MOREX.r3.3HG0330100	1.08507	0.00151295	indeterminate(ID)-domain 11
CM6	root cap and meristem	6 h	HORVU.MOREX.r3.4HG0341130	1.08497	0.023801	RING/U-box superfamily protein
CM6	root cap and meristem	6 h	HORVU.MOREX.r3.3HG0243160	1.08492	0.00468507	Fatty acid oxidation complex subunit alpha
CM6	root cap and meristem	6 h	HORVU.MOREX.r3.5HG0537860	1.0837	0.00474289	Aquaporin
CM6	root cap and meristem	6 h	HORVU.MOREX.r3.6HG0549830	1.08321	0.00028832	F-box protein SKIP22
CM6	root cap and meristem	6 h	HORVU.MOREX.r3.2HG0141040	1.08294	0.000288789	Pyrroline-5-carboxylate reductase
CM6	root cap and meristem	6 h	HORVU.MOREX.r3.7HG0668820	1.07927	0.0151382	Endoglucanase
CM6	root cap and meristem	6 h	HORVU.MOREX.r3.5HG0460570	1.0786	0.0172762	Glycosyltransferase
CM6	root cap and meristem	6 h	HORVU.MOREX.r3.4HG0336780	1.07796	0.0172906	F-box family protein
CM6	root cap and meristem	6 h	HORVU.MOREX.r3.6HG0551380	1.07766	3.98e-06	L-gulonolactone oxidase
CM6	root cap and meristem	6 h	HORVU.MOREX.r3.1HG0063880	1.07644	0.00138406	Glycosyltransferase
CM6	root cap and meristem	6 h	HORVU.MOREX.r3.2HG0184450	1.07554	0.0348878	Acid beta-fructofuranosidase
CM6	root cap and meristem	6 h	HORVU.MOREX.r3.5HG0503010	1.0743	0.0034762	Flavin-containing monooxygenase
CM6	root cap and meristem	6 h	HORVU.MOREX.r3.4HG0401630	1.07383	0.0493235	Protein kinase
CM6	root cap and meristem	6 h	HORVU.MOREX.r3.2HG0179320	1.0735	0.00506969	BTB/POZ domain-containing protein
CM6	root cap and meristem	6 h	HORVU.MOREX.r3.7HG0723450	1.07257	0.00535439	AT hook motif DNA-binding family protein
CM6	root cap and meristem	6 h	HORVU.MOREX.r3.7HG0678040	1.07193	1.3e-07	Caffeoyl-CoA O-methyltransferase
CM6	root cap and meristem	6 h	HORVU.MOREX.r3.5HG0486830	1.07011	0.00561273	Glutamyl-tRNA(Gln) amidotransferase subunit A
CM6	root cap and meristem	6 h	HORVU.MOREX.r3.5HG0441670	1.06843	0.000265992	Microneme/rhoptry antigen
CM6	root cap and meristem	6 h	HORVU.MOREX.r3.1HG0063600	1.06747	1.33e-05	Glycine-rich protein, putative
CM6	root cap and meristem	6 h	HORVU.MOREX.r3.3HG0280120	1.0658	5.53e-05	Eukaryotic aspartyl protease family protein
CM6	root cap and meristem	6 h	HORVU.MOREX.r3.7HG0648460	1.06374	0.00824407	Glycosyltransferase
CM6	root cap and meristem	6 h	HORVU.MOREX.r3.6HG0542320	1.06206	0.0095233	Kinase family protein
CM6	root cap and meristem	6 h	HORVU.MOREX.r3.3HG0308360	1.06158	0.000111018	Cysteine-rich receptor kinase
CM6	root cap and meristem	6 h	HORVU.MOREX.r3.3HG0308630	1.06155	0.000189275	DUF868 family protein (DUF868)
CM6	root cap and meristem	6 h	HORVU.MOREX.r3.5HG0535440	1.06109	1.64e-05	Hydroxyproline-rich glycoprotein
CM6	root cap and meristem	6 h	HORVU.MOREX.r3.7HG0672590	1.06055	0.00245889	Serpin-like protein
CM6	root cap and meristem	6 h	HORVU.MOREX.r3.4HG0381750	1.06036	8.39e-05	Calmodulin
CM6	root cap and meristem	6 h	HORVU.MOREX.r3.3HG0307020	1.05983	0.00182424	mesoderm induction early response protein
CM6	root cap and meristem	6 h	HORVU.MOREX.r3.3HG0312620	1.0597	0.00147718	Kelch repeat-containing F-box protein-like
CM6	root cap and meristem	6 h	HORVU.MOREX.r3.3HG0307850	1.05967	0.00133474	Basic 7S globulin
CM6	root cap and meristem	6 h	HORVU.MOREX.r3.6HG0545460	1.05955	0.0268005	Transmembrane protein 97
CM6	root cap and meristem	6 h	HORVU.MOREX.r3.2HG0180280	1.05848	1.3e-07	Dual serine/threonine and tyrosine protein kinase
CM6	root cap and meristem	6 h	HORVU.MOREX.r3.2HG0206590	1.05834	0.00176623	Cyclic nucleotide-gated cation channel alpha-3
CM6	root cap and meristem	6 h	HORVU.MOREX.r3.2HG0100580	1.05665	1.74e-07	Glycosyltransferase
CM6	root cap and meristem	6 h	HORVU.MOREX.r3.6HG0602210	1.05601	0.00947296	Aquaporin
CM6	root cap and meristem	6 h	HORVU.MOREX.r3.1HG0067500	1.05544	3.98e-06	GDSL esterase/lipase
CM6	root cap and meristem	6 h	HORVU.MOREX.r3.4HG0390620	1.0548	5.19e-06	myosin-binding protein (Protein of unknown function, DUF593)
CM6	root cap and meristem	6 h	HORVU.MOREX.r3.3HG0232910	1.05364	0.00191956	NADP-dependent alkenal double bond reductase
CM6	root cap and meristem	6 h	HORVU.MOREX.r3.6HG0539590	1.05271	0.00527116	Protein disulfide-isomerase
CM6	root cap and meristem	6 h	HORVU.MOREX.r3.7HG0635740	1.02838	0.000343243	Scarecrow transcription factor family protein
CM6	root cap and meristem	6 h	HORVU.MOREX.r3.3HG0282740	1.04921	0.000186113	Glycosyltransferase
CM6	root cap and meristem	6 h	HORVU.MOREX.r3.7HG0651180	1.04814	3.98e-06	HXXXD-type acyl-transferase family protein
CM6	root cap and meristem	6 h	HORVU.MOREX.r3.7HG0721640	1.04786	0.0077822	Kinase family protein
CM6	root cap and meristem	6 h	HORVU.MOREX.r3.7HG0701630	1.04749	0.00121764	External alternative NAD(P)H-ubiquinone oxidoreductase B2, mitochondrial
CM6	root cap and meristem	6 h	HORVU.MOREX.r3.2HG0176200	1.04698	0.00536694	BTB/POZ and TAZ domain protein
CM6	root cap and meristem	6 h	HORVU.MOREX.r3.7HG0663950	1.04511	3.84e-05	Alpha/beta-Hydrolases superfamily protein
CM6	root cap and meristem	6 h	HORVU.MOREX.r3.2HG0117530	1.04286	6.8e-05	Carboxypeptidase
CM6	root cap and meristem	6 h	HORVU.MOREX.r3.6HG0606110	1.04263	0.00231711	4-coumarate: CoA ligase
CM6	root cap and meristem	6 h	HORVU.MOREX.r3.4HG0406580	1.04244	0.0465338	Classical arabinogalactan protein 5
CM6	root cap and meristem	6 h	HORVU.MOREX.r3.1HG0054770	1.03887	0.000432499	F-box protein SKIP22
CM6	root cap and meristem	6 h	HORVU.MOREX.r3.1HG0021360	1.03864	0.0112685	Glutathione S-transferase
CM6	root cap and meristem	6 h	HORVU.MOREX.r3.7HG0644250	1.03797	0.00223322	Xyloglucan endotransglucosylase/hydrolase
CM6	root cap and meristem	6 h	HORVU.MOREX.r3.1HG0065530	1.0363	1.45e-06	Cold shock protein
CM6	root cap and meristem	6 h	HORVU.MOREX.r3.4HG0412490	1.03493	0.0363652	2-oxoglutarate (2OG) and Fe(II)-dependent oxygenase superfamily protein
CM6	root cap and meristem	6 h	HORVU.MOREX.r3.6HG0543250	1.03476	0.000230927	Receptor-like protein kinase
CM6	root cap and meristem	6 h	HORVU.MOREX.r3.2HG0103600	1.03419	0.00737084	F-box/RNI-like superfamily protein
CM6	root cap and meristem	6 h	HORVU.MOREX.r3.1HG0017370	1.0326	0.0068745	Peroxidase
CM6	root cap and meristem	6 h	HORVU.MOREX.r3.2HG0206720	1.03192	0.0173728	Plant elicitor peptide 2
CM6	root cap and meristem	6 h	HORVU.MOREX.r3.4HG0394520	1.03164	0.000439798	Poly [ADP-ribose] polymerase
CM6	root cap and meristem	6 h	HORVU.MOREX.r3.4HG0348800	1.17211	0.00448092	TCP transcription factor
CM6	root cap and meristem	6 h	HORVU.MOREX.r3.1HG0058680	1.0285	0.00194143	NAD kinase
CM6	root cap and meristem	6 h	HORVU.MOREX.r3.6HG0615130	1.09648	0.0149317	TCP transcription factor
CM6	root cap and meristem	6 h	HORVU.MOREX.r3.3HG0319990	1.02741	0.0269531	Calmodulin-like family protein
CM6	root cap and meristem	6 h	HORVU.MOREX.r3.6HG0554970	1.02643	2.73e-05	Chloride channel protein
CM6	root cap and meristem	6 h	HORVU.MOREX.r3.4HG0388470	1.02601	0.0041174	Rotundifolia-like protein
CM6	root cap and meristem	6 h	HORVU.MOREX.r3.1HG0055250	1.0251	0.0168173	F-box family protein
CM6	root cap and meristem	6 h	HORVU.MOREX.r3.5HG0471130	1.02464	5.1e-06	Ras-related protein Rab-25
CM6	root cap and meristem	6 h	HORVU.MOREX.r3.7HG0705860	1.02456	0.000798318	Non-lysosomal glucosylceramidase
CM6	root cap and meristem	6 h	HORVU.MOREX.r3.6HG0597400	1.0245	0.0136676	Carboxypeptidase
CM6	root cap and meristem	6 h	HORVU.MOREX.r3.4HG0380360	1.0245	0.0147066	Peroxidase
CM6	root cap and meristem	6 h	HORVU.MOREX.r3.5HG0485500	1.02388	0.012134	Haloacid dehalogenase-like hydrolase family protein
CM6	root cap and meristem	6 h	HORVU.MOREX.r3.3HG0241530	1.02383	0.00337596	Metallothiol transferase fosB
CM6	root cap and meristem	6 h	HORVU.MOREX.r3.5HG0445080	1.02365	0.0027684	DNA mismatch repair protein MutL
CM6	root cap and meristem	6 h	HORVU.MOREX.r3.5HG0477420	1.0221	0.000117754	Lipoyl synthase, mitochondrial
CM6	root cap and meristem	6 h	HORVU.MOREX.r3.1HG0057610	1.01892	0.00322056	Peptide methionine sulfoxide reductase MsrA
CM6	root cap and meristem	6 h	HORVU.MOREX.r3.2HG0123970	1.0181	0.0268376	Alcohol dehydrogenase, putative
CM6	root cap and meristem	6 h	HORVU.MOREX.r3.6HG0575030	1.01789	0.000967834	RPM1-interacting 4-like protein
CM6	root cap and meristem	6 h	HORVU.MOREX.r3.6HG0593770	1.01628	1.79e-06	Hydroxycinnamoyl-CoA shikimate/quinate hydroxycinnamoyltransferase
CM6	root cap and meristem	6 h	HORVU.MOREX.r3.3HG0228040	1.01465	0.000129169	F-box family protein
CM6	root cap and meristem	6 h	HORVU.MOREX.r3.2HG0213800	1.01304	0.0318975	Late embryogenesis abundant (LEA) hydroxyproline-rich glycoprotein family
CM6	root cap and meristem	6 h	HORVU.MOREX.r3.5HG0519900	1.01279	0.00317407	PRA1 family protein
CM6	root cap and meristem	6 h	HORVU.MOREX.r3.5HG0489070	1.01269	0.00588274	RING/U-box superfamily protein, putative
CM6	root cap and meristem	6 h	HORVU.MOREX.r3.6HG0577360	1.01242	0.00642107	transmembrane protein, putative (Protein of unknown function, DUF642)
CM6	root cap and meristem	6 h	HORVU.MOREX.r3.6HG0608160	1.0117	0.0305669	Transmembrane protein, putative
CM6	root cap and meristem	6 h	HORVU.MOREX.r3.7HG0727310	1.01104	0.00690838	SAUR-like auxin-responsive family protein
CM6	root cap and meristem	6 h	HORVU.MOREX.r3.4HG0410830	1.97076	8.35e-06	Transcription factor
CM6	root cap and meristem	6 h	HORVU.MOREX.r3.2HG0200380	1.00903	0.0343374	Knotted 1-binding protein
CM6	root cap and meristem	6 h	HORVU.MOREX.r3.6HG0596480	1.00858	0.00328714	Kinase family protein
CM6	root cap and meristem	6 h	HORVU.MOREX.r3.2HG0120870	1.00803	0.00853153	tolB protein-like protein
CM6	root cap and meristem	6 h	HORVU.MOREX.r3.1HG0076120	1.00694	4.53e-06	Phosphatidylinositol transfer protein
CM6	root cap and meristem	6 h	HORVU.MOREX.r3.5HG0421460	1.00581	3.12e-09	RNA-binding protein
CM6	root cap and meristem	6 h	HORVU.MOREX.r3.7HG0677480	1.00459	4.43e-06	Protein O-linked-mannose beta-1,4-N-acetylglucosaminyltransferase 2
CM6	root cap and meristem	6 h	HORVU.MOREX.r3.4HG0399700	1.00413	0.00349155	Serine acetyltransferase 3
CM6	root cap and meristem	6 h	HORVU.MOREX.r3.5HG0517170	1.00169	4.81e-06	Fasciclin-like arabinogalactan protein
CM6	root cap and meristem	6 h	HORVU.MOREX.r3.4HG0411210	1.00157	0.00455696	Beta-carotene hydroxylase, putative, expressed
CM6	root cap and meristem	6 h	HORVU.MOREX.r3.5HG0533790	1.00144	0.0310871	RPM1-interacting protein 4
CM6	root cap and meristem	6 h	HORVU.MOREX.r3.5HG0470670	1.00126	0.000100772	Cysteine desulfuration protein SufE
CM6	root cap and meristem	6 h	HORVU.MOREX.r3.3HG0322520	1.00124	0.0315129	U-box domain-containing protein 4
CM6	root cap and meristem	6 h	HORVU.MOREX.r3.3HG0284000	1.00123	0.0192701	3'-N-debenzoyl-2'-deoxytaxol N-benzoyltransferase
CM6	root cap and meristem	6 h	HORVU.MOREX.r3.7HG0706260	-1.00075	0.010211	Auxin-responsive protein
CM6	root cap and meristem	6 h	HORVU.MOREX.r3.7HG0686670	-1.00097	0.0334842	ABC transporter family protein
CM6	root cap and meristem	6 h	HORVU.MOREX.r3.3HG0304340	-1.01499	0.000388606	DUF399 family protein, putative (DUF399 and DUF3411)
CM6	root cap and meristem	6 h	HORVU.MOREX.r3.1HG0051920	1.83449	0.00748867	Transcription factor
CM6	root cap and meristem	6 h	HORVU.MOREX.r3.3HG0237320	-1.02175	0.0140122	Protein FAR1-RELATED SEQUENCE 5
CM6	root cap and meristem	6 h	HORVU.MOREX.r3.4HG0404780	-1.02567	0.00616789	Phosphatidylinositol-4-phosphate 5-kinase family protein
CM6	root cap and meristem	6 h	HORVU.MOREX.r3.7HG0716980	-1.02653	0.00435481	Myosin
CM6	root cap and meristem	6 h	HORVU.MOREX.r3.1HG0090640	-1.0328	0.026885	Chondroitin sulfate proteoglycan 5
CM6	root cap and meristem	6 h	HORVU.MOREX.r3.2HG0127500	-1.03654	0.0282593	Dihydroflavonol-4-reductase
CM6	root cap and meristem	6 h	HORVU.MOREX.r3.7HG0752120	-1.04448	0.000178746	NBS-LRR disease resistance protein-like protein
CM6	root cap and meristem	6 h	HORVU.MOREX.r3.2HG0119460	-1.05033	4.06e-05	B3 domain-containing protein
CM6	root cap and meristem	6 h	HORVU.MOREX.r3.5HG0497400	-1.05172	0.0408025	Alpha-L-fucosidase 1
CM6	root cap and meristem	6 h	HORVU.MOREX.r3.6HG0613820	-1.07845	0.0333376	Receptor-like kinase
CM6	root cap and meristem	6 h	HORVU.MOREX.r3.3HG0293650	-1.07954	0.0112635	Ankyrin repeat protein
CM6	root cap and meristem	6 h	HORVU.MOREX.r3.7HG0634760	-1.08141	0.00617981	DNA (Cytosine-5)-methyltransferase DRM2
CM6	root cap and meristem	6 h	HORVU.MOREX.r3.6HG0567350	-1.0819	0.00119086	Transducin/WD40 repeat-like superfamily protein, putative
CM6	root cap and meristem	6 h	HORVU.MOREX.r3.2HG0111880	-1.10724	0.00301437	DNA/RNA helicase
CM6	root cap and meristem	6 h	HORVU.MOREX.r3.7HG0700460	-1.11896	0.0136028	ABC transporter ATP-binding protein
CM6	root cap and meristem	6 h	HORVU.MOREX.r3.6HG0632110	-1.12237	0.00214808	CLAVATA3/ESR (CLE)-related protein 25
CM6	root cap and meristem	6 h	HORVU.MOREX.r3.2HG0215500	-1.13154	0.0114303	Peroxidase
CM6	root cap and meristem	6 h	HORVU.MOREX.r3.1HG0002220	-1.13869	0.00407357	ATP-dependent RNA helicase mrh4, mitochondrial
CM6	root cap and meristem	6 h	HORVU.MOREX.r3.2HG0150260	-1.14579	0.00245479	HAUS augmin-like complex subunit 3
CM6	root cap and meristem	6 h	HORVU.MOREX.r3.7HG0661420	-1.15709	0.000129169	Sucrose synthase
CM6	root cap and meristem	6 h	HORVU.MOREX.r3.5HG0490190	-1.16539	0.00732992	Sodium/hydrogen exchanger
CM6	root cap and meristem	6 h	HORVU.MOREX.r3.7HG0643880	-1.20367	0.0444035	Sulfite exporter TauE/SafE family protein, putative
CM6	root cap and meristem	6 h	HORVU.MOREX.r3.5HG0480220	-1.20907	0.000513254	GDSL esterase/lipase
CM6	root cap and meristem	6 h	HORVU.MOREX.r3.4HG0410510	-1.21252	0.0253851	Bifunctional inhibitor/lipid-transfer protein/seed storage 2S albumin-like protein
CM6	root cap and meristem	6 h	HORVU.MOREX.r3.6HG0632840	-1.21524	0.00111077	NBS-LRR disease resistance protein-like protein
CM6	root cap and meristem	6 h	HORVU.MOREX.r3.3HG0232640	-1.22295	0.0313567	Phosphatidylinositol N-acetylglucosaminyltransferase GPI2 subunit
CM6	root cap and meristem	6 h	HORVU.MOREX.r3.2HG0173290	-1.23257	0.00489518	Serine protease
CM6	root cap and meristem	6 h	HORVU.MOREX.r3.5HG0444680	-1.24732	0.0206146	Methylated-DNA--protein-cysteine methyltransferase
CM6	root cap and meristem	6 h	HORVU.MOREX.r3.4HG0380300	-1.25507	0.00311748	CAP-gly domain linker
CM6	root cap and meristem	6 h	HORVU.MOREX.r3.1HG0025600	-1.27218	0.0330574	Serine/threonine-protein kinase
CM6	root cap and meristem	6 h	HORVU.MOREX.r3.1HG0021610	-1.28124	0.000129169	F-box protein
CM6	root cap and meristem	6 h	HORVU.MOREX.r3.3HG0251630	-1.28475	1.21e-06	Carboxypeptidase
CM6	root cap and meristem	6 h	HORVU.MOREX.r3.1HG0001980	-1.28661	0.00382282	transmembrane protein, putative (DUF247)
CM6	root cap and meristem	6 h	HORVU.MOREX.r3.2HG0098680	-1.29198	0.0064098	protein kinase family protein
CM6	root cap and meristem	6 h	HORVU.MOREX.r3.5HG0459240	-1.30203	0.032092	Stem-specific protein TSJT1
CM6	root cap and meristem	6 h	HORVU.MOREX.r3.1HG0079880	-1.31419	0.0466495	Pectin lyase-like superfamily protein
CM6	root cap and meristem	6 h	HORVU.MOREX.r3.5HG0465610	-1.36026	0.0080203	Receptor protein kinase, putative
CM6	root cap and meristem	6 h	HORVU.MOREX.r3.7HG0654370	-1.37912	0.0155419	ABC transporter, putative
CM6	root cap and meristem	6 h	HORVU.MOREX.r3.7HG0729670	-1.40301	0.0107527	Protein VERNALIZATION INSENSITIVE 3
CM6	root cap and meristem	6 h	HORVU.MOREX.r3.3HG0274450	-1.42909	0.021285	Polygalacturonase
CM6	root cap and meristem	6 h	HORVU.MOREX.r3.2HG0214570	-1.44101	0.00545072	Sulfotransferase
CM6	root cap and meristem	6 h	HORVU.MOREX.r3.1HG0003280	-1.44484	0.0141955	disease resistance protein (TIR-NBS-LRR class)
CM6	root cap and meristem	6 h	HORVU.MOREX.r3.5HG0526370	-1.45231	0.00448875	Disease resistance protein RGA2
CM6	root cap and meristem	6 h	HORVU.MOREX.r3.3HG0223130	-1.46153	0.00139349	Aspartyl/glutamyl-tRNA(Asn/Gln) amidotransferase subunit B
CM6	root cap and meristem	6 h	HORVU.MOREX.r3.2HG0205120	-1.46472	0.029806	Leucine-rich repeat receptor-like protein kinase family protein
CM6	root cap and meristem	6 h	HORVU.MOREX.r3.5HG0501770	-1.48546	0.00178111	ATP/DNA-binding protein
CM6	root cap and meristem	6 h	HORVU.MOREX.r3.7HG0718950	-1.51789	0.0251467	Peroxidase
CM6	root cap and meristem	6 h	HORVU.MOREX.r3.3HG0251570	1.28342	1.14e-06	Transcription factor
CM6	root cap and meristem	6 h	HORVU.MOREX.r3.1HG0006840	-1.5777	0.00357743	Receptor-like protein kinase
CM6	root cap and meristem	6 h	HORVU.MOREX.r3.5HG0536790	-1.59341	0.000415409	Ripening related protein family
CM6	root cap and meristem	6 h	HORVU.MOREX.r3.4HG0379710	-1.61475	0.016798	Zinc finger protein CONSTANS
CM6	root cap and meristem	6 h	HORVU.MOREX.r3.5HG0535960	-1.69856	0.0343539	Protein kinase
CM6	root cap and meristem	6 h	HORVU.MOREX.r3.5HG0531310	-1.78003	0.0465289	Receptor-like protein kinase
CM6	root cap and meristem	6 h	HORVU.MOREX.r3.6HG0551770	-1.8267	0.0354861	Trypsin inhibitor
CM6	root cap and meristem	6 h	HORVU.MOREX.r3.2HG0198250	-1.92524	0.0474115	B3 domain-containing protein
CM6	root cap and meristem	6 h	HORVU.MOREX.r3.7HG0646420	-1.92613	0.0199942	RNA-directed DNA polymerase (reverse transcriptase)-related family protein
CM6	root cap and meristem	6 h	HORVU.MOREX.r3.1HG0012040	-1.9649	0.028764	Homeodomain-like superfamily protein
CM6	root cap and meristem	6 h	HORVU.MOREX.r3.7HG0746930	-1.99492	0.0243465	Cytosine-specific methyltransferase
CM6	root cap and meristem	6 h	HORVU.MOREX.r3.6HG0628480	-2.0036	0.0323075	Protein kinase, putative
CM6	root cap and meristem	6 h	HORVU.MOREX.r3.3HG0247990	-2.06347	0.00512217	F-box family protein
CM6	root cap and meristem	6 h	HORVU.MOREX.r3.6HG0549370	-2.06499	0.00947927	Glutamine synthetase, putative, expressed
CM6	root cap and meristem	6 h	HORVU.MOREX.r3.6HG0615280	-2.11356	0.0285916	Aquaporin-1
CM6	root cap and meristem	6 h	HORVU.MOREX.r3.2HG0213280	-2.13217	0.00708025	Ankyrin repeat domain protein, putative
CM6	root cap and meristem	6 h	HORVU.MOREX.r3.2HG0104870	-2.25397	0.0127477	Alcohol dehydrogenase, putative
CM6	root cap and meristem	6 h	HORVU.MOREX.r3.3HG0228230	-2.27073	0.00336324	Peptide transporter
CM6	root cap and meristem	6 h	HORVU.MOREX.r3.3HG0290280	-2.28479	0.0204271	Sentrin-specific protease 1
CM6	root cap and meristem	6 h	HORVU.MOREX.r3.5HG0422540	-2.28911	0.0251089	Serine/threonine-protein kinase
CM6	root cap and meristem	6 h	HORVU.MOREX.r3.5HG0479070	-2.2934	0.0314164	Myb factor
CM6	root cap and meristem	6 h	HORVU.MOREX.r3.3HG0296150	-2.3487	0.0060978	Aquaporin-like protein
CM6	root cap and meristem	6 h	HORVU.MOREX.r3.3HG0285890	-2.38371	0.00521416	B3 domain-containing protein
CM6	root cap and meristem	6 h	HORVU.MOREX.r3.3HG0264770	1.10287	0.0171017	Transcription factor
CM6	root cap and meristem	6 h	HORVU.MOREX.r3.3HG0287370	-2.42773	0.017632	Retrovirus-related Pol polyprotein LINE-1
CM6	root cap and meristem	6 h	HORVU.MOREX.r3.1HG0093350	-2.43324	0.0320114	Protein N-methyltransferase
CM6	root cap and meristem	6 h	HORVU.MOREX.r3.4HG0400620	-2.45607	0.0209399	ubiquitin hydrolase
CM6	root cap and meristem	6 h	HORVU.MOREX.r3.3HG0253660	-2.51573	0.0255461	Pathogenesis-related thaumatin-like protein
CM6	root cap and meristem	6 h	HORVU.MOREX.r3.1HG0078690	-2.53893	0.00726958	Signal recognition particle 54 kDa protein
CM6	root cap and meristem	6 h	HORVU.MOREX.r3.2HG0117780	-2.57054	0.0276596	Sentrin-specific protease 1
CM6	root cap and meristem	6 h	HORVU.MOREX.r3.2HG0181050	-2.58541	0.0182724	Serine/threonine-protein kinase
CM6	root cap and meristem	6 h	HORVU.MOREX.r3.5HG0440680	-2.72353	0.0456103	Sentrin-specific protease 1
CM6	root cap and meristem	6 h	HORVU.MOREX.r3.7HG0649540	-2.72647	0.00228674	Early nodulin 93
CM6	root cap and meristem	6 h	HORVU.MOREX.r3.3HG0318390	-2.88135	0.0232452	Leucine-rich repeat receptor-like kinase
CM6	root cap and meristem	6 h	HORVU.MOREX.r3.2HG0186850	-2.94766	0.00482949	Subtilisin-like protease
CM6	root cap and meristem	6 h	HORVU.MOREX.r3.2HG0176010	-3.06645	0.0175059	Methyltransferase, putative
CM6	root cap and meristem	6 h	HORVU.MOREX.r3.2HG0166450	-3.16984	0.0110908	Cell wall invertase
CM6	root cap and meristem	6 h	HORVU.MOREX.r3.6HG0576370	-3.57924	0.0456103	zinc finger MYM-type-like protein
CM6	root cap and meristem	6 h	HORVU.MOREX.r3.1HG0065110	-3.67663	0.0255461	Pectinesterase
CM6	root cap and meristem	6 h	HORVU.MOREX.r3.2HG0138660	-4.87871	0.0384318	Glucan endo-1,3-beta-glucosidase 3
CM6	root cap and meristem	6 h	HORVU.MOREX.r3.7HG0652910	-6.04271	0.0293496	NBS-LRR-like resistance protein
CM6	root cap and meristem	6 h	HORVU.MOREX.r3.3HG0291890	-6.59907	0.0080203	Peroxidase
CM6	root cap and meristem	6 h	HORVU.MOREX.r3.4HG0412830	2.66711	0.000608183	Transcription factor GATA-6
CM6	root cap and meristem	6 h	HORVU.MOREX.r3.3HG0252210	3.08113	0.000135842	Transcription factor GLABRA 3
CM6	root cap and meristem	6 h	HORVU.MOREX.r3.6HG0548800	1.35442	0.0172609	transcription factor IIIA
CM6	root cap and meristem	6 h	HORVU.MOREX.r3.2HG0110130	1.11358	0.00209262	Transcription factor protein
CM6	root cap and meristem	6 h	HORVU.MOREX.r3.3HG0220910	2.39537	0.022615	Transcription factor Spt20
CM6	root cap and meristem	6 h	HORVU.MOREX.r3.4HG0381620	3.0278	0.0110434	Transcription factor, putative
CM6	root cap and meristem	6 h	HORVU.MOREX.r3.1HG0024570	1.80489	1.97e-05	Transcription factor, putative
CM6	root cap and meristem	6 h	HORVU.MOREX.r3.2HG0202180	1.67234	0.0160095	Transcription factor, putative
CM6	root cap and meristem	6 h	HORVU.MOREX.r3.6HG0632850	1.38065	6.01e-05	Transcription factor, putative
CM6	root cap and meristem	6 h	HORVU.MOREX.r3.1HG0015750	3.85449	0.00474235	transcription factor, putative (Protein of unknown function, DUF547)
CM6	root cap and meristem	6 h	HORVU.MOREX.r3.5HG0537360	3.83954	0.0024156	transcription factor, putative (Protein of unknown function, DUF547)
CM6	root cap and meristem	6 h	HORVU.MOREX.r3.2HG0199880	1.62386	0.00617981	transcription factor-like protein
CM6	root cap and meristem	6 h	HORVU.MOREX.r3.5HG0505190	3.47268	0.0265202	Trihelix transcription factor
CM6	root cap and meristem	6 h	HORVU.MOREX.r3.4HG0416970	1.03105	6.3e-08	Trihelix transcription factor GT-2
CM6	root cap and meristem	6 h	HORVU.MOREX.r3.3HG0328720	2.7785	0.0213845	WRKY transcription factor
CM6	root cap and meristem	6 h	HORVU.MOREX.r3.3HG0238240	1.13539	0.00329438	WRKY transcription factor
CM6	root cap and meristem	6 h	HORVU.MOREX.r3.2HG0158690	1.11644	0.0311607	WRKY transcription factor
CM6	root cap and meristem	6 h	HORVU.MOREX.r3.4HG0333220	-2.39567	0.00718711	WRKY transcription factor
CM6	root cap and meristem	6 h	HORVU.MOREX.r3.3HG0251770	1.57102	0.0474072	Mitochondrial transcription termination factor family protein
CM6	root cap and meristem	6 h	HORVU.MOREX.r3.6HG0618590	-1.5379	0.0342316	Transcription elongation factor SPT5
CM6	root cap and meristem	6 h	HORVU.MOREX.r3.2HG0112160	2.68887	0.000136394	transcription repressor
CM6	root cap and meristem	6 h	HORVU.MOREX.r3.3HG0297730	2.68876	0.0323075	transcription repressor
CM6	root cap and meristem	6 h	HORVU.MOREX.r3.2HG0171780	2.55302	0.00314532	transcription repressor
CM6	root cap and meristem	6 h	HORVU.MOREX.r3.2HG0185570	1.56516	0.00328529	transcription repressor
CM6	root cap and meristem	6 h	HORVU.MOREX.r3.2HG0112190	3.70328	0.00690838	Transcription repressor ofp17
CM6	root cap and meristem	6 h	HORVU.MOREX.r3.7HG0644480	1.24299	0.0195031	Histone H1
CM6	root cap and meristem	6 h	HORVU.MOREX.r3.7HG0672210	1.57453	4.48e-06	Histone H4
CM6	root cap and meristem	6 h	HORVU.MOREX.r3.6HG0571630	2.25607	0.0410826	Histone superfamily protein
DZ24	differentiation zone		HORVU.MOREX.r3.7HG0676790	-2.92067	0.0255061	Basic helix-loop-helix transcription factor
DZ24	differentiation zone		HORVU.MOREX.r3.7HG0727840	2.09656	0.0115338	BZIP transcription factor
DZ24	differentiation zone		HORVU.MOREX.r3.4HG0352930	-1.67798	0.00485232	Ethylene-responsive transcription factor, putative
DZ24	differentiation zone		HORVU.MOREX.r3.1HG0091840	-1.71016	0.0167368	GATA transcription factor, putative
DZ24	differentiation zone		HORVU.MOREX.r3.7HG0718540	-1.07267	0.0302197	Heat shock transcription factor
DZ24	differentiation zone		HORVU.MOREX.r3.6HG0557000	1.47665	0.00736324	Myb-like transcription factor family protein
DZ24	differentiation zone		HORVU.MOREX.r3.2HG0107680	-1.04139	0.00238111	Transcription factor
DZ24	differentiation zone		HORVU.MOREX.r3.2HG0207910	-1.90521	0.0262891	Transcription factor
DZ24	differentiation zone		HORVU.MOREX.r3.3HG0245560	-1.21263	0.00774467	Transcription factor, TCP
DZ24	differentiation zone		HORVU.MOREX.r3.5HG0522380	-1.26669	0.032808	Histone H2A
DZ24	differentiation zone		HORVU.MOREX.r3.7HG0730800	-1.2053	0.00949041	Histone H3
DZ24	differentiation zone		HORVU.MOREX.r3.7HG0645020	5.53074	0.000155337	Thionin
DZ24	differentiation zone		HORVU.MOREX.r3.6HG0606360	4.73208	0.00376513	Peptide transporter
DZ24	differentiation zone		HORVU.MOREX.r3.7HG0645080	4.59041	0.00097096	Thionin
DZ24	differentiation zone		HORVU.MOREX.r3.7HG0645170	3.8639	0.000190854	Thionin
DZ24	differentiation zone		HORVU.MOREX.r3.7HG0644900	3.80371	1.06e-05	Thionin
DZ24	differentiation zone		HORVU.MOREX.r3.7HG0748570	3.7429	0.0118759	Serine/threonine-protein kinase
DZ24	differentiation zone		HORVU.MOREX.r3.3HG0296700	3.67439	0.0223643	WAT1-related protein
DZ24	differentiation zone		HORVU.MOREX.r3.5HG0463050	3.32482	0.00980091	5'-3' exonuclease family protein
DZ24	differentiation zone		HORVU.MOREX.r3.7HG0645070	3.19828	0.00438591	Thionin
DZ24	differentiation zone		HORVU.MOREX.r3.6HG0624910	3.17205	0.00209606	Zinc finger, C3HC4 type (RING finger) protein
DZ24	differentiation zone		HORVU.MOREX.r3.2HG0208120	3.13203	0.0137831	Alpha/beta hydrolase, putative
DZ24	differentiation zone		HORVU.MOREX.r3.7HG0647460	2.4705	0.00134851	GDP-mannose 4,6-dehydratase
DZ24	differentiation zone		HORVU.MOREX.r3.1HG0069720	2.46123	0.0319455	Leucine-rich repeat receptor-like protein kinase family
DZ24	differentiation zone		HORVU.MOREX.r3.5HG0498820	2.45172	0.0217773	Late embryogenesis abundant (LEA) hydroxyproline-rich glycoprotein family
DZ24	differentiation zone		HORVU.MOREX.r3.6HG0622150	2.37826	0.00131119	transmembrane protein, putative (DUF594)
DZ24	differentiation zone		HORVU.MOREX.r3.7HG0748190	2.19624	1.59e-06	Disease resistance protein RPM1
DZ24	differentiation zone		HORVU.MOREX.r3.7HG0645180	2.15751	0.000933768	Peroxidase
DZ24	differentiation zone		HORVU.MOREX.r3.5HG0430020	2.10138	0.00686383	2-oxoglutarate and Fe(II)-dependent oxygenase superfamily protein, putative
DZ24	differentiation zone		HORVU.MOREX.r3.5HG0481710	2.01772	0.0270956	Glutamate receptor
DZ24	differentiation zone		HORVU.MOREX.r3.4HG0369880	1.99543	0.000221704	Flavin-binding kelch domain F box protein
DZ24	differentiation zone		HORVU.MOREX.r3.4HG0419140	1.99073	0.000228264	Germin-like protein
DZ24	differentiation zone		HORVU.MOREX.r3.6HG0633520	1.91657	0.00052669	Flavin-containing monooxygenase
DZ24	differentiation zone		HORVU.MOREX.r3.7HG0721840	1.89208	7.23e-08	Germin-like protein
DZ24	differentiation zone		HORVU.MOREX.r3.7HG0742500	1.8898	0.0428445	RNA-directed DNA polymerase (reverse transcriptase)-related family protein
DZ24	differentiation zone		HORVU.MOREX.r3.5HG0507640	1.87336	0.0398559	transmembrane protein
DZ24	differentiation zone		HORVU.MOREX.r3.5HG0536210	1.83434	0.0177808	Cell wall invertase
DZ24	differentiation zone		HORVU.MOREX.r3.5HG0420130	1.82387	0.0461217	Chalcone synthase
DZ24	differentiation zone		HORVU.MOREX.r3.2HG0185100	1.80929	0.0377136	Homeobox protein, putative
DZ24	differentiation zone		HORVU.MOREX.r3.6HG0551770	1.78447	4.15e-07	Trypsin inhibitor
DZ24	differentiation zone		HORVU.MOREX.r3.2HG0102910	1.7724	0.00940728	Serine/threonine-protein kinase
DZ24	differentiation zone		HORVU.MOREX.r3.2HG0177990	1.76711	0.0193786	Nitrate transporter 1.2
DZ24	differentiation zone		HORVU.MOREX.r3.2HG0192270	1.7019	0.0288404	Sodium transporter
DZ24	differentiation zone		HORVU.MOREX.r3.2HG0177980	1.69763	0.00223746	Nitrate transporter 1.2
DZ24	differentiation zone		HORVU.MOREX.r3.4HG0332150	1.64741	1.59e-06	O-methyltransferase
[truncated: 9,659 more rows]
