# Supplementary material for: Spatiotemporal transcriptomic plasticity in barley roots: unravelling water deficit responses in distinct root zones
Source: BMC Genomics. 2024 Jan 19;25:79. doi: 10.1186/s12864-024-10002-0 (PMC10799489; doi:10.1186/s12864-024-10002-0)
Supplement: Supplementary file 7 — Additional file 7: Table S3. List of all active genes and their assigned modules including gene significance (GS) for the water deficit treatments at 6 h, 24 h and 48 h (D6, D24 and D48) and their functional description. [file 12864_2024_10002_MOESM7_ESM.xlsx]

## Sheet: Root cap and meristem
Table S3: List of all active genes and their assigned modules including gene significance (GS) for the water deficit treatments at 6 h, 24 h and 48 h (D6, D24 and D48) and their functional description
GeneID	Module	GS_D6	GS_D24	GS_D48	description
HORVU.MOREX.r3.1HG0000030	darkseagreen4	0.0284903	0.38142	-0.394978	Serine/threonine-protein kinase ATM
HORVU.MOREX.r3.1HG0000040	navajowhite3	0.474578	-0.685927	-0.0128834	Peroxisomal membrane protein PEX14
HORVU.MOREX.r3.1HG0000050	plum	0.503762	0.261959	-0.131129	RING-finger ubiquitin ligase
HORVU.MOREX.r3.1HG0000060	darkseagreen4	0.0463075	-0.341811	0.195521	Tripartite motif-containing protein 29
HORVU.MOREX.r3.1HG0000070	darkolivegreen	0.0574872	0.43779	-0.712245	Nucleic acid-binding, OB-fold-like protein
HORVU.MOREX.r3.1HG0000080	darkolivegreen2	-0.0610131	-0.360579	-0.482606	Receptor-like kinase
HORVU.MOREX.r3.1HG0000090	antiquewhite2	-0.321448	-0.553659	-0.22552	Endoribonuclease E-like protein
HORVU.MOREX.r3.1HG0000110	darkolivegreen	-0.098589	-0.564776	0.70052	Phospholipid-transporting ATPase
HORVU.MOREX.r3.1HG0000130	darkseagreen4	0.0685517	-0.52988	0.529123	Paired amphipathic helix protein Sin3
HORVU.MOREX.r3.1HG0000140	darkorange	-0.239857	0.100079	0.192742	Glycosyltransferase-like KOBITO 1
HORVU.MOREX.r3.1HG0000210	darkseagreen4	0.173165	-0.402125	0.533874	Disease resistance protein (TIR-NBS-LRR class) family
HORVU.MOREX.r3.1HG0000220	lavenderblush1	0.314764	-0.323474	0.284339	disease resistance protein (TIR-NBS-LRR class)
HORVU.MOREX.r3.1HG0000350	darkseagreen4	-0.332062	0.372038	-0.203647	SNF1-related protein kinase regulatory subunit beta-2
HORVU.MOREX.r3.1HG0000380	darkseagreen4	0.268781	-0.804712	-0.0869071	Pectin lyase-like superfamily protein
HORVU.MOREX.r3.1HG0000420	darkseagreen4	0.324418	-0.734432	-0.127691	Pectin lyase-like superfamily protein
HORVU.MOREX.r3.1HG0000450	lavenderblush1	0.444351	-0.621909	0.0570939	Jasmonate induced protein
HORVU.MOREX.r3.1HG0000460	darkseagreen4	0.334802	-0.749489	-0.0238111	Pectin lyase-like superfamily protein
HORVU.MOREX.r3.1HG0000470	darkseagreen4	0.385742	-0.65315	-0.0512621	Jasmonate induced protein
HORVU.MOREX.r3.1HG0000590	darkorange	0.113152	-0.377195	0.0842588	TSK-associating protein 1
HORVU.MOREX.r3.1HG0000600	darkolivegreen	-0.42832	0.093659	0.563585	Receptor protein kinase, putative
HORVU.MOREX.r3.1HG0000610	lavenderblush1	0.395228	-0.675292	0.540136	Charged multivesicular body protein 5
HORVU.MOREX.r3.1HG0000630	antiquewhite2	0.0316318	-0.430663	-0.162693	RING-finger E3 ubiquitin ligase, putative
HORVU.MOREX.r3.1HG0000660	darkseagreen4	-0.0553796	-0.620672	0.44931	Transcription initiation factor TFIID subunit 6
HORVU.MOREX.r3.1HG0000670	darkseagreen4	-0.0317361	0.50769	-0.623192	translocase subunit seca
HORVU.MOREX.r3.1HG0000680	magenta2	-0.0873949	0.324551	-0.488923	APOLLO
HORVU.MOREX.r3.1HG0000850	darkolivegreen2	-0.410451	-0.42999	-0.0871541	Peptidyl-prolyl cis-trans isomerase
HORVU.MOREX.r3.1HG0000950	plum	-0.570163	0.0504195	-0.142695	Glucan 1,3-beta-glucosidase
HORVU.MOREX.r3.1HG0000990	lavenderblush1	0.482676	0.133072	-0.0326788	Pm3-like disease resistance protein
HORVU.MOREX.r3.1HG0001010	darkolivegreen	-0.600027	-0.0570537	0.80956	Pm3-like disease resistance protein
HORVU.MOREX.r3.1HG0001120	firebrick4	0.309059	-0.283916	-0.442838	MICOS complex subunit Mic25
HORVU.MOREX.r3.1HG0001130	darkolivegreen2	-0.732579	0.141347	-0.0817094	Ankyrin repeat family protein
HORVU.MOREX.r3.1HG0001140	antiquewhite2	0.0814019	0.221136	0.4368	Protein DJ-1
HORVU.MOREX.r3.1HG0001150	antiquewhite2	0.367359	0.152362	-0.370109	Protein DJ-1
HORVU.MOREX.r3.1HG0001350	slateblue	-0.162633	-0.00432151	0.0296679	transmembrane protein, putative (DUF247)
HORVU.MOREX.r3.1HG0001400	darkolivegreen	-0.161368	-0.108649	0.696449	Transmembrane protein, putative (DUF247)
HORVU.MOREX.r3.1HG0001410	darkseagreen4	-0.279965	0.240061	0.561178	Transmembrane protein, putative (DUF247)
HORVU.MOREX.r3.1HG0001450	darkseagreen4	-0.217239	0.217102	0.26575	Transmembrane protein, putative (DUF247)
HORVU.MOREX.r3.1HG0001460	darkseagreen4	0.0784965	-0.0913774	0.523299	Transmembrane protein, putative (DUF247)
HORVU.MOREX.r3.1HG0001470	darkolivegreen	-0.0222517	-0.00895182	0.45669	Pm3-like disease resistance protein
HORVU.MOREX.r3.1HG0001510	lavenderblush1	-0.523501	-0.0961773	0.214711	NBS-LRR-like resistance protein
HORVU.MOREX.r3.1HG0001980	lavenderblush1	-0.793254	0.440117	0.0882597	transmembrane protein, putative (DUF247)
HORVU.MOREX.r3.1HG0001990	lavenderblush1	0.417639	-0.117243	0.0499569	DUF247 domain protein
HORVU.MOREX.r3.1HG0002040	darkseagreen4	0.198608	0.497067	-0.454268	Glutathione S-transferase
HORVU.MOREX.r3.1HG0002080	lavenderblush1	-0.325856	0.287704	-0.271937	Serine/threonine-protein kinase
HORVU.MOREX.r3.1HG0002130	lavenderblush1	0.158876	-0.624722	0.352888	RNA binding protein
HORVU.MOREX.r3.1HG0002170	lavenderblush1	0.287022	-0.0423631	0.267556	Disease resistance protein RPM1
HORVU.MOREX.r3.1HG0002180	darkorange	-0.2048	0.306524	0.366587	Disease resistance protein
HORVU.MOREX.r3.1HG0002200	darkolivegreen	-0.286244	-0.0234444	0.340542	Disease resistance protein RPM1
HORVU.MOREX.r3.1HG0002220	darkorange	-0.615221	0.0163839	0.0540821	ATP-dependent RNA helicase mrh4, mitochondrial
HORVU.MOREX.r3.1HG0002260	deeppink	0.316719	0.226727	0.186517	12-oxophytodienoate reductase-like protein
HORVU.MOREX.r3.1HG0002280	antiquewhite2	-0.0406509	0.290401	0.167606	12-oxophytodienoate reductase-like protein
HORVU.MOREX.r3.1HG0002320	darkolivegreen	0.769062	0.152202	-0.475869	Ras-related protein, expressed
HORVU.MOREX.r3.1HG0002330	lavenderblush1	0.48952	-0.31595	0.0317578	Ras-like protein
HORVU.MOREX.r3.1HG0002340	firebrick4	-0.291031	0.224687	0.476067	Tubulin-specific chaperone cofactor E-like protein
HORVU.MOREX.r3.1HG0002350	lightcoral	0.079431	0.471097	0.21694	Chaperone protein dnaJ
HORVU.MOREX.r3.1HG0002380	lavenderblush1	0.814389	-0.0590418	-0.0787199	12-oxophytodienoate reductase-like protein
HORVU.MOREX.r3.1HG0002470	lavenderblush1	0.521067	-0.303094	0.119056	Defensin
HORVU.MOREX.r3.1HG0002530	deeppink	0.299493	-0.111662	0.237501	Defensin
HORVU.MOREX.r3.1HG0002560	navajowhite3	-0.271351	0.738103	0.285423	U-box domain-containing protein 1
HORVU.MOREX.r3.1HG0002570	lavenderblush1	0.647957	-0.32569	0.421016	GDSL esterase/lipase
HORVU.MOREX.r3.1HG0002630	darkseagreen4	-0.282092	0.00969966	-0.352579	Formin-like protein
HORVU.MOREX.r3.1HG0002640	darkseagreen4	0.470284	0.13352	-0.338896	F-box protein
HORVU.MOREX.r3.1HG0002660	darkseagreen4	0.026082	-0.400232	0.126307	Transforming growth factor-beta receptor-associated protein 1
HORVU.MOREX.r3.1HG0002800	lavenderblush1	-0.705365	-0.223878	0.370587	Powdery mildew resistance protein Pm3
HORVU.MOREX.r3.1HG0002860	darkseagreen4	-0.271871	0.405631	0.342945	transmembrane protein, putative (DUF594)
HORVU.MOREX.r3.1HG0002870	lavenderblush1	-0.436027	0.263505	0.32987	Zinc finger family protein
HORVU.MOREX.r3.1HG0002890	plum	-0.215801	-0.372268	0.321144	Nuclear inhibitor of protein phosphatase 1
HORVU.MOREX.r3.1HG0002960	lavenderblush1	0.612551	-0.644317	0.185041	NBS-LRR disease resistance protein, putative, expressed
HORVU.MOREX.r3.1HG0003050	lavenderblush1	0.786466	-0.505782	-0.206712	UDP-glycosyltransferase
HORVU.MOREX.r3.1HG0003130	darkseagreen4	0.341567	-0.335303	0.241167	Regulator of chromosome condensation (RCC1) family with FYVE zinc finger domain-containing protein
HORVU.MOREX.r3.1HG0003140	lavenderblush1	0.652259	-0.54034	-0.123367	Actin
HORVU.MOREX.r3.1HG0003150	lavenderblush1	-0.439808	0.688966	0.0491025	Chaperone protein DnaJ
HORVU.MOREX.r3.1HG0003160	darkseagreen4	0.368343	-0.682106	0.204945	Phosphoinositide phosphatase family protein
HORVU.MOREX.r3.1HG0003170	darkseagreen4	0.0168016	0.432073	-0.0816787	Aldolase-type TIM barrel family protein
HORVU.MOREX.r3.1HG0003210	lavenderblush1	-0.3207	0.471129	0.405748	Disease resistance protein RPM1
HORVU.MOREX.r3.1HG0003220	lavenderblush1	-0.37566	0.609791	-0.092463	NBS-LRR-like resistance protein
HORVU.MOREX.r3.1HG0003230	pink4	-0.210824	0.174772	0.316574	Disease resistance protein RPM1
HORVU.MOREX.r3.1HG0003260	plum	-0.252671	0.306237	0.2254	Disease resistance protein RPM1
HORVU.MOREX.r3.1HG0003270	darkolivegreen	-0.373623	-0.245535	0.398191	Core-2/I-branching beta-1,6-N-acetylglucosaminyltransferase family protein
HORVU.MOREX.r3.1HG0003280	lavenderblush1	-0.791768	-0.0536709	0.288373	disease resistance protein (TIR-NBS-LRR class)
HORVU.MOREX.r3.1HG0003290	antiquewhite2	-0.290893	-0.395047	-0.079071	Spectrin beta chain, brain 3
HORVU.MOREX.r3.1HG0003300	darkseagreen4	-0.193201	-0.000488113	-0.47045	Late embryogenesis abundant protein
HORVU.MOREX.r3.1HG0003310	firebrick4	0.098146	-0.403836	-0.525969	Pentatricopeptide repeat-containing protein
HORVU.MOREX.r3.1HG0003430	antiquewhite2	0.106719	-0.483901	-0.107443	TBC1 domain family member
HORVU.MOREX.r3.1HG0003440	darkseagreen4	0.0023409	0.0911601	0.297478	Guanine nucleotide-binding protein subunit beta-like protein
HORVU.MOREX.r3.1HG0003610	lavenderblush1	-0.602441	-0.0869392	0.386747	myosin 2
HORVU.MOREX.r3.1HG0003620	darkseagreen4	-0.250465	-0.506785	0.586642	Protein ZINC INDUCED FACILITATOR-LIKE 1
HORVU.MOREX.r3.1HG0003690	darkseagreen4	0.13319	-0.446197	0.324373	ABC transporter ATP-binding protein
HORVU.MOREX.r3.1HG0003700	lavenderblush1	-0.39739	0.27898	0.405502	Polyadenylate-binding protein 2
HORVU.MOREX.r3.1HG0003710	darkolivegreen	-0.542993	0.0640361	-0.547516	cDNA clone:J013058P10, full insert sequence
HORVU.MOREX.r3.1HG0003780	lavenderblush1	0.539786	-0.608827	-0.123778	O-methyltransferase
HORVU.MOREX.r3.1HG0003820	lavenderblush1	0.68669	-0.613512	-0.241999	Protein DETOXIFICATION
HORVU.MOREX.r3.1HG0003860	darkolivegreen	0.331145	0.0946231	-0.734062	Transcription initiation factor IIA subunit 2
HORVU.MOREX.r3.1HG0003890	darkorange	0.610726	0.037905	-0.282	Dehydration-induced 19-like protein
HORVU.MOREX.r3.1HG0003900	darkseagreen4	-0.179395	0.15486	-0.43992	tRNA pseudouridine synthase B
HORVU.MOREX.r3.1HG0003980	lavenderblush1	-0.278345	-0.176275	0.0770559	Ankyrin repeat protein family-like protein
HORVU.MOREX.r3.1HG0004110	deeppink	0.358425	-0.028045	-0.256534	DUF868 family protein
HORVU.MOREX.r3.1HG0004160	darkolivegreen	-0.238104	-0.282792	0.622348	Ubiquitin-protein ligase, putative
HORVU.MOREX.r3.1HG0004210	plum	-0.602811	0.136852	0.0790221	General transcription factor IIH subunit 5
HORVU.MOREX.r3.1HG0004220	floralwhite	0.657	-0.397334	-0.550908	Cysteine proteinase
HORVU.MOREX.r3.1HG0004230	darkseagreen4	-0.216727	0.401018	-0.257496	Elongation factor
HORVU.MOREX.r3.1HG0004290	lightpink2	-0.0820312	-0.289027	-0.211928	Chymotrypsin inhibitor
HORVU.MOREX.r3.1HG0004300	lavenderblush1	-0.627393	0.401165	-0.317169	Disease resistance protein (TIR-NBS-LRR class) family
HORVU.MOREX.r3.1HG0004340	navajowhite3	-0.372393	0.490691	0.266644	Disease resistance protein (NBS-LRR class) family
HORVU.MOREX.r3.1HG0004540	antiquewhite2	-0.0646209	-0.434418	0.198273	Pumilio-like protein
HORVU.MOREX.r3.1HG0004560	darkseagreen4	-0.0742659	-0.579739	0.608328	ERD (Early-responsive to dehydration stress) family protein
HORVU.MOREX.r3.1HG0004670	lavenderblush1	-0.282495	0.0363877	0.086367	Scarecrow transcription factor family protein
HORVU.MOREX.r3.1HG0004730	darkseagreen4	-0.0820446	0.476701	-0.644639	RING/U-box superfamily protein
HORVU.MOREX.r3.1HG0004870	antiquewhite2	-0.167003	-0.310809	-0.0287819	ATP-dependent RNA helicase
HORVU.MOREX.r3.1HG0004880	darkseagreen4	-0.025615	0.71665	-0.336617	Rab5-interacting family protein
HORVU.MOREX.r3.1HG0004890	lavenderblush1	-0.44962	0.123114	0.110998	Kinetochore protein spc25
HORVU.MOREX.r3.1HG0004940	lavenderblush1	0.497852	-0.357105	0.084369	Cysteine protease
HORVU.MOREX.r3.1HG0005040	darkolivegreen2	0.202503	0.276379	0.503962	Protein kinase
HORVU.MOREX.r3.1HG0005110	slateblue	0.0540646	-0.0344883	0.195972	Pentatricopeptide repeat-containing protein
HORVU.MOREX.r3.1HG0005370	plum	-0.1847	-0.268957	0.269374	Replication protein A 70 kDa DNA-binding subunit
HORVU.MOREX.r3.1HG0005400	darkseagreen4	-0.278272	-0.360228	0.265387	Transducin/WD40 repeat protein
HORVU.MOREX.r3.1HG0005410	darkseagreen4	0.0840476	0.547327	-0.184925	F-box protein-like
HORVU.MOREX.r3.1HG0005420	lavenderblush1	-0.284313	0.302849	-0.0815429	Glycosyltransferase
HORVU.MOREX.r3.1HG0005480	darkseagreen4	-0.034229	0.206123	-0.647832	Mitochondrial import inner membrane translocase subunit Tim9
HORVU.MOREX.r3.1HG0005580	lavenderblush1	0.433497	-0.252309	0.0350402	Mitochondrial import inner membrane translocase subunit Tim17/Tim22/Tim23 family protein
HORVU.MOREX.r3.1HG0005590	darkseagreen4	0.071297	0.716666	-0.161375	Mitochondrial import inner membrane translocase subunit tim23
HORVU.MOREX.r3.1HG0005600	darkorange	-0.635261	0.233614	0.0733418	Metallothionein
HORVU.MOREX.r3.1HG0005610	lavenderblush1	-0.751619	0.193727	0.159802	Protein phosphatase 2c, putative
HORVU.MOREX.r3.1HG0005620	firebrick4	0.287831	0.456278	-0.139727	Pectin acetylesterase
HORVU.MOREX.r3.1HG0005700	lavenderblush1	0.668947	-0.304685	0.287094	L-ascorbate oxidase
HORVU.MOREX.r3.1HG0005750	darkseagreen4	-0.0373129	0.514346	-0.200702	Ankyrin repeat family protein
HORVU.MOREX.r3.1HG0005780	plum	-0.356587	0.126422	0.233688	Protein FRIGIDA
HORVU.MOREX.r3.1HG0005790	darkseagreen4	-0.0672595	0.284007	0.00516308	Clathrin assembly protein, putative, expressed
HORVU.MOREX.r3.1HG0005810	darkseagreen4	0.210717	-0.147618	-0.462565	Nuclear pore complex protein NUP43
HORVU.MOREX.r3.1HG0005830	floralwhite	0.472195	-0.102776	-0.54108	Dof zinc finger protein
HORVU.MOREX.r3.1HG0005840	darkseagreen4	-0.36891	-0.0761555	-0.209079	Embryo defective 2735
HORVU.MOREX.r3.1HG0006160	darkseagreen4	-0.087484	-0.549422	0.500254	Disease resistance protein RPM1
HORVU.MOREX.r3.1HG0006210	lavenderblush1	-0.439191	0.16758	-0.263145	Protein kinase family protein
HORVU.MOREX.r3.1HG0006230	darkseagreen4	-0.436103	-0.0142372	0.501315	Disease resistance protein RPM1
HORVU.MOREX.r3.1HG0006340	darkolivegreen	0.231943	-0.465381	0.410335	ACT domain-containing family protein
HORVU.MOREX.r3.1HG0006400	lavenderblush1	0.710747	-0.447459	0.153734	Beta-1,3-galactosyltransferase-like protein
HORVU.MOREX.r3.1HG0006410	lavenderblush1	-0.68974	0.245802	-0.0689545	Protein kinase family protein
HORVU.MOREX.r3.1HG0006420	navajowhite3	-0.00279354	0.628004	0.196033	Disease resistance protein
HORVU.MOREX.r3.1HG0006430	darkseagreen4	-0.237855	0.363038	0.149851	Serine/threonine-protein kinase
HORVU.MOREX.r3.1HG0006440	lavenderblush1	0.183983	-0.0997986	0.0240705	Short-chain dehydrogenase/reductase family protein
HORVU.MOREX.r3.1HG0006480	darkseagreen4	0.154075	-0.402036	-0.251997	Cation/H(+) antiporter
HORVU.MOREX.r3.1HG0006490	darkseagreen4	-0.187433	0.500751	-0.405583	Rho guanine nucleotide exchange factor 2
HORVU.MOREX.r3.1HG0006570	darkolivegreen2	-0.270105	0.0250713	-0.433982	Actin depolymerizing factor
HORVU.MOREX.r3.1HG0006610	darkseagreen4	-0.117626	0.0402116	-0.341062	Histone H2A
HORVU.MOREX.r3.1HG0006630	darkseagreen4	0.107374	0.530492	-0.424274	Phospholipase A2
HORVU.MOREX.r3.1HG0006650	darkolivegreen2	-0.23386	-0.219078	-0.450177	Histone H2A
HORVU.MOREX.r3.1HG0006660	lavenderblush1	0.656992	-0.36164	-0.0248378	Inorganic pyrophosphatase family protein
HORVU.MOREX.r3.1HG0006690	darkolivegreen	-0.628089	-0.328411	0.526357	Poly [ADP-ribose] polymerase
HORVU.MOREX.r3.1HG0006820	darkorange	-0.409914	0.30599	0.253209	Leucine-rich repeat receptor-like kinase
HORVU.MOREX.r3.1HG0006840	darkseagreen4	-0.226182	-0.329919	0.316988	Receptor-like protein kinase
HORVU.MOREX.r3.1HG0006880	darkseagreen4	0.232311	-0.284277	0.65748	NBS-LRR-like resistance protein
HORVU.MOREX.r3.1HG0007160	darkseagreen4	-0.0296125	-0.520304	0.583694	MORC family CW-type zinc finger protein 4
HORVU.MOREX.r3.1HG0007220	darkolivegreen	-0.0318971	0.3938	-0.363292	Protein-tyrosine sulfotransferase-like protein
HORVU.MOREX.r3.1HG0007230	firebrick4	-0.098035	-0.644675	-0.222559	RNA binding protein
HORVU.MOREX.r3.1HG0007240	darkseagreen4	-0.172714	0.19808	-0.414354	Zinc finger family protein
HORVU.MOREX.r3.1HG0007250	darkseagreen4	0.0254924	0.158858	-0.424607	Zinc finger protein
HORVU.MOREX.r3.1HG0007280	darkorange	-0.643309	0.484148	0.111231	Transmembrane protein, putative (DUF247)
HORVU.MOREX.r3.1HG0007360	lavenderblush1	0.702955	-0.409252	0.182692	Type I inositol-1,4,5-trisphosphate 5-phosphatase 1
HORVU.MOREX.r3.1HG0007570	darkseagreen4	0.0409212	0.275017	0.0164569	Werner Syndrome-like exonuclease
HORVU.MOREX.r3.1HG0007590	antiquewhite2	-0.317078	-0.290711	-0.262959	ERD (Early-responsive to dehydration stress) family protein
HORVU.MOREX.r3.1HG0007600	darkseagreen4	0.252786	-0.546008	0.356713	Calcium-transporting ATPase
HORVU.MOREX.r3.1HG0007690	lavenderblush1	-0.469469	0.592001	0.0845053	heat shock protein 70
HORVU.MOREX.r3.1HG0007740	darkseagreen4	-0.324593	0.247648	-0.436138	Trypsin inhibitor
HORVU.MOREX.r3.1HG0007840	darkseagreen4	0.162261	-0.188665	0.7112	E3 UFM1-protein ligase 1-like protein
HORVU.MOREX.r3.1HG0007850	darkolivegreen	-0.172091	-0.348605	0.595139	E3 UFM1-protein ligase 1-like protein
HORVU.MOREX.r3.1HG0007900	antiquewhite2	-0.345077	-0.270327	0.136425	Protein trichome birefringence
HORVU.MOREX.r3.1HG0007910	darkseagreen4	-0.486547	0.557264	-0.176932	Nudix hydrolase 9
HORVU.MOREX.r3.1HG0008070	darkseagreen4	-0.0403135	0.592197	-0.279207	Glycosyltransferase-like KOBITO 1
HORVU.MOREX.r3.1HG0008140	lavenderblush1	0.37753	-0.598309	-0.185073	Glycosyltransferase
HORVU.MOREX.r3.1HG0008380	antiquewhite2	-0.5812	-0.269464	0.0898289	methyl-coenzyme M reductase II subunit gamma, putative (DUF3741)
HORVU.MOREX.r3.1HG0008390	floralwhite	-0.348595	0.026808	0.478332	FG-GAP repeat-containing protein
HORVU.MOREX.r3.1HG0008400	antiquewhite2	0.585768	0.34025	-0.186835	F-box family protein
HORVU.MOREX.r3.1HG0008440	antiquewhite2	-0.21175	-0.569483	-0.125469	Glutathione S-transferase
HORVU.MOREX.r3.1HG0008450	lavenderblush1	0.819693	-0.27181	-0.188452	11S globulin seed storage protein 2
HORVU.MOREX.r3.1HG0008520	darkgrey	-0.208671	-0.660594	0.642535	Dual specificity phosphatase
HORVU.MOREX.r3.1HG0008600	antiquewhite2	-0.424589	-0.224923	0.602137	Agamous MADS-box transcription factor
HORVU.MOREX.r3.1HG0008610	darkolivegreen	-0.501599	-0.115186	0.688601	Agamous MADS-box transcription factor
HORVU.MOREX.r3.1HG0008620	antiquewhite2	-0.133264	-0.479017	0.131892	UDP galactose transporter-related protein
HORVU.MOREX.r3.1HG0008640	antiquewhite2	-0.016283	0.429936	0.313728	7,8-dihydroneopterin aldolase
HORVU.MOREX.r3.1HG0008650	lavenderblush1	0.462816	-0.380343	0.0789023	Evolutionarily conserved C-terminal region 2
HORVU.MOREX.r3.1HG0008810	lavenderblush1	0.47565	-0.400329	0.339478	Citrate-binding protein
HORVU.MOREX.r3.1HG0008820	darkseagreen4	0.19664	-0.293891	0.49005	RNA polymerase II transcription factor SIII (Elongin) subunit A
HORVU.MOREX.r3.1HG0008860	darkseagreen4	0.12437	0.42727	-0.541916	Clavata3/ESR (CLE) gene family member
HORVU.MOREX.r3.1HG0008890	floralwhite	-0.506286	0.389464	0.169477	Coiled-coil domain-containing protein, putative
HORVU.MOREX.r3.1HG0008900	darkolivegreen	0.207298	0.382709	-0.569063	AT hook motif DNA-binding family protein
HORVU.MOREX.r3.1HG0008950	pink4	0.334796	-0.414788	-0.504512	Histone-lysine N-methyltransferase
HORVU.MOREX.r3.1HG0008980	antiquewhite2	0.119471	0.53662	-0.0504893	TOX high mobility group box protein, putative (DUF1635)
HORVU.MOREX.r3.1HG0009050	lavenderblush1	-0.534796	0.104629	0.174796	MYB transcription factor
HORVU.MOREX.r3.1HG0009210	antiquewhite2	-0.245435	-0.431437	-0.0614875	Chaperone protein dnaJ
HORVU.MOREX.r3.1HG0009420	darkseagreen4	0.0221263	-0.134224	0.0347954	Potassium transporter
HORVU.MOREX.r3.1HG0009460	darkseagreen4	-0.182106	0.0525488	-0.555813	polyadenylate-binding protein 1-B-binding protein
HORVU.MOREX.r3.1HG0009490	darkseagreen4	-0.216286	0.150049	-0.281603	Lectin receptor kinase
HORVU.MOREX.r3.1HG0009860	darkseagreen4	-0.13995	0.725613	-0.345836	Transcription factor, putative
HORVU.MOREX.r3.1HG0010330	lavenderblush1	0.736172	0.127907	-0.303641	cytochrome P450, family 705, subfamily A, polypeptide 1
HORVU.MOREX.r3.1HG0010340	lavenderblush1	0.766451	-0.374457	0.214846	Non-specific lipid-transfer protein-like protein
HORVU.MOREX.r3.1HG0010370	antiquewhite2	-0.159355	-0.551608	0.335665	Nuclear pore complex protein Nup107
HORVU.MOREX.r3.1HG0010470	darkolivegreen2	0.366947	0.332456	0.252345	Arginine/serine-rich splicing factor, putative
HORVU.MOREX.r3.1HG0010490	darkorange	-0.469955	0.470191	0.0928409	Peptidyl-prolyl cis-trans isomerase
HORVU.MOREX.r3.1HG0010530	lavenderblush1	0.6394	-0.504217	0.350547	Alcohol dehydrogenase, putative
HORVU.MOREX.r3.1HG0010610	darkseagreen4	0.264083	0.0305535	-0.438455	Pentatricopeptide repeat superfamily protein, putative
HORVU.MOREX.r3.1HG0010660	lavenderblush1	0.572612	0.345646	-0.259925	Defensin
HORVU.MOREX.r3.1HG0010780	lavenderblush1	0.299409	-0.0627025	0.327686	cytochrome P450, family 705, subfamily A, polypeptide 3
HORVU.MOREX.r3.1HG0010790	lavenderblush1	0.564915	-0.621664	0.22348	Kinase interacting (KIP1-like) family protein
HORVU.MOREX.r3.1HG0010800	deeppink	0.313279	-0.159164	-0.380837	keratin-associated protein, putative (DUF819)
HORVU.MOREX.r3.1HG0010920	lavenderblush1	0.66298	-0.252968	-0.220886	Protein aluminum sensitive 3
HORVU.MOREX.r3.1HG0010930	darkseagreen4	0.340969	0.4475	-0.332983	transmembrane protein
HORVU.MOREX.r3.1HG0011020	antiquewhite2	0.0996082	-0.559061	0.137696	GDSL esterase/lipase
HORVU.MOREX.r3.1HG0011110	darkolivegreen	-0.550816	-0.293724	0.461506	F-box/LRR-repeat protein
HORVU.MOREX.r3.1HG0011170	darkolivegreen	0.165193	0.147837	-0.672821	Protein SENSITIVITY TO RED LIGHT REDUCED 1
HORVU.MOREX.r3.1HG0011180	darkseagreen4	0.447107	-0.653808	-0.0566323	Nuclear factor related to kappa-B-binding protein
HORVU.MOREX.r3.1HG0011190	darkseagreen4	0.260401	-0.308156	0.510707	Kinesin-like protein
HORVU.MOREX.r3.1HG0011250	darkseagreen4	-0.449009	-0.297998	0.0842983	Pentatricopeptide repeat-containing protein
HORVU.MOREX.r3.1HG0011270	darkolivegreen	-0.576405	-0.0811639	0.712287	DIS3-like exonuclease 2
HORVU.MOREX.r3.1HG0011360	lavenderblush1	0.719906	-0.123777	-0.311648	Transmembrane protein, putative
HORVU.MOREX.r3.1HG0011370	darkolivegreen	-0.619693	0.259008	0.392175	Integral membrane protein, TerC family protein
HORVU.MOREX.r3.1HG0011380	darkolivegreen2	0.275877	0.544436	-0.0929089	Zinc finger family protein
HORVU.MOREX.r3.1HG0011400	deeppink	-0.269081	0.39469	-0.00404058	Pentatricopeptide repeat-containing protein
HORVU.MOREX.r3.1HG0011440	darkolivegreen	0.581722	0.0131746	-0.695411	Glucan endo-1,3-beta-glucosidase, putative
HORVU.MOREX.r3.1HG0011450	darkseagreen4	-0.406767	-0.0534764	0.0512506	Pentatricopeptide repeat-containing protein
HORVU.MOREX.r3.1HG0011510	slateblue	0.221751	-0.123509	0.19478	Pentatricopeptide repeat-containing protein
HORVU.MOREX.r3.1HG0011560	darkolivegreen2	0.020733	0.240046	0.236706	Pentatricopeptide repeat-containing protein
HORVU.MOREX.r3.1HG0011590	pink4	-0.168878	0.262922	0.062546	Pentatricopeptide repeat-containing protein
HORVU.MOREX.r3.1HG0011660	floralwhite	0.45144	-0.0625727	-0.597854	Glucan endo-1,3-beta-glucosidase, putative
HORVU.MOREX.r3.1HG0011680	darkolivegreen	-0.396567	0.0331075	0.278573	Pentatricopeptide repeat-containing protein
HORVU.MOREX.r3.1HG0011700	antiquewhite2	0.0381994	-0.0276944	-0.0943813	Pentatricopeptide repeat-containing protein
HORVU.MOREX.r3.1HG0011730	darkseagreen4	0.138496	-0.262128	0.273533	Pentatricopeptide repeat-containing protein
HORVU.MOREX.r3.1HG0011760	antiquewhite2	-0.328499	-0.229076	-0.0125942	Pentatricopeptide repeat-containing protein
HORVU.MOREX.r3.1HG0011790	darkseagreen4	-0.129901	-0.624934	-0.0202364	Pentatricopeptide repeat-containing protein
HORVU.MOREX.r3.1HG0011820	darkseagreen4	0.553029	-0.00509136	0.188	Protein ABIL1
HORVU.MOREX.r3.1HG0011870	lavenderblush1	0.736488	0.262648	-0.0713569	Protein LURE 1.5
HORVU.MOREX.r3.1HG0011880	lavenderblush1	0.815921	-0.290157	0.24219	Voltage-dependent T-type calcium channel subunit alpha-1G
HORVU.MOREX.r3.1HG0011890	antiquewhite2	0.392518	0.434953	-0.000342533	F-box family protein
HORVU.MOREX.r3.1HG0011900	lavenderblush1	0.875831	0.0597635	-0.428563	Pyrimidine-specific ribonucleoside hydrolase
HORVU.MOREX.r3.1HG0012020	lavenderblush1	-0.591157	0.313625	-0.0506151	Glutamyl-tRNA reductase
HORVU.MOREX.r3.1HG0012030	darkseagreen4	0.0239505	0.321331	-0.0622273	DNA repair protein rhp54
HORVU.MOREX.r3.1HG0012040	lavenderblush1	-0.520854	0.524294	-0.207545	Homeodomain-like superfamily protein
HORVU.MOREX.r3.1HG0012100	lavenderblush1	-0.148152	-0.152026	0.192155	F-box protein
HORVU.MOREX.r3.1HG0012110	pink4	-0.214921	0.278402	0.316941	Remorin family protein
HORVU.MOREX.r3.1HG0012140	darkseagreen4	-0.284201	0.698133	-0.13227	Receptor-like protein kinase
HORVU.MOREX.r3.1HG0012170	antiquewhite2	-0.0179253	-0.0986323	-0.00623556	Disease resistance protein RPM1
HORVU.MOREX.r3.1HG0012180	antiquewhite2	-0.0693165	-0.242625	0.230912	protein kinase family protein
HORVU.MOREX.r3.1HG0012290	plum	-0.527031	0.0136058	0.00744053	Receptor-like protein kinase
HORVU.MOREX.r3.1HG0012310	pink4	-0.615045	0.622441	0.298232	DNA repair RAD51-like protein
HORVU.MOREX.r3.1HG0012330	antiquewhite2	0.0015455	-0.63734	-0.0537536	Peroxisomal membrane 22 kDa (Mpv17/PMP22) family protein
HORVU.MOREX.r3.1HG0012340	lavenderblush1	0.693175	-0.499419	0.10509	Triose-phosphate transporter family protein
HORVU.MOREX.r3.1HG0012390	lavenderblush1	0.537507	-0.541296	-0.149153	O-methyltransferase
HORVU.MOREX.r3.1HG0012490	darkolivegreen	0.0242445	-0.0622791	-0.64518	Chymotrypsin inhibitor
HORVU.MOREX.r3.1HG0012520	darkseagreen4	0.160191	-0.488955	-0.352824	Chymotrypsin inhibitor
HORVU.MOREX.r3.1HG0012570	darkolivegreen2	0.21216	0.145049	0.399311	Chymotrypsin inhibitor
HORVU.MOREX.r3.1HG0012580	darkolivegreen2	0.290801	0.0711932	0.373174	Chymotrypsin inhibitor
HORVU.MOREX.r3.1HG0012640	darkolivegreen2	0.165741	0.348506	0.46141	Chymotrypsin inhibitor
HORVU.MOREX.r3.1HG0012730	lavenderblush1	0.325359	-0.431995	-0.47107	Adenine/guanine permease
HORVU.MOREX.r3.1HG0012840	pink4	-0.293388	0.40925	0.393997	E3 ubiquitin-protein ligase
HORVU.MOREX.r3.1HG0012990	darkseagreen4	-0.0766189	0.171361	-0.154218	Zinc finger family protein
HORVU.MOREX.r3.1HG0013000	darkseagreen4	0.166016	-0.32461	0.0927189	Vacuolar-processing enzyme
HORVU.MOREX.r3.1HG0013020	lavenderblush1	-0.582526	0.108113	0.14791	Pentatricopeptide repeat-containing protein
HORVU.MOREX.r3.1HG0013050	lavenderblush1	-0.787334	0.143738	0.0682823	Ribosome biogenesis regulatory protein-like protein
HORVU.MOREX.r3.1HG0013220	lavenderblush1	0.759876	-0.472893	-0.138195	Tetraspanin
HORVU.MOREX.r3.1HG0013300	darkseagreen4	-0.201596	0.215125	0.124041	4'-phosphopantetheinyl transferase
HORVU.MOREX.r3.1HG0013690	darkseagreen4	-0.0859563	-0.34199	0.45114	Ubiquitin-conjugating enzyme E2
HORVU.MOREX.r3.1HG0013700	lavenderblush1	-0.560311	0.26041	-0.15266	DNL-type zinc finger
HORVU.MOREX.r3.1HG0013800	lavenderblush1	0.839803	-0.183834	-0.437895	Glycosyltransferases
HORVU.MOREX.r3.1HG0013970	darkorange	-0.234805	0.336609	-0.248354	Pyruvate dehydrogenase E1 component subunit beta
HORVU.MOREX.r3.1HG0013980	deeppink	0.164477	0.193234	0.0857788	Hexosyltransferase
HORVU.MOREX.r3.1HG0014100	darkseagreen4	-0.036395	-0.306863	-0.0329522	Trehalose-6-phosphate synthase
HORVU.MOREX.r3.1HG0014120	darkseagreen4	-0.276391	0.311991	-0.236411	Sugar transporter, putative
HORVU.MOREX.r3.1HG0014220	lavenderblush1	-0.704831	0.324629	0.246481	Nuclear pore complex protein Nup98
HORVU.MOREX.r3.1HG0014320	plum	-0.541885	0.103247	0.312697	Importin subunit beta-1
HORVU.MOREX.r3.1HG0014350	antiquewhite2	0.45894	0.460596	-0.68895	P-loop containing nucleoside triphosphate hydrolases superfamily protein
HORVU.MOREX.r3.1HG0014410	darkseagreen4	0.080001	0.183416	-0.357228	Receptor-like kinase
HORVU.MOREX.r3.1HG0014430	darkseagreen4	0.270115	-0.209396	-0.0169124	Beta 1, 3 galactosyltransferase
HORVU.MOREX.r3.1HG0014440	plum	-0.644373	0.0233437	0.325765	Dihydrolipoyl dehydrogenase
HORVU.MOREX.r3.1HG0014490	darkseagreen4	-0.301385	-0.553108	0.235897	Pentatricopeptide repeat-containing protein
HORVU.MOREX.r3.1HG0014520	darkolivegreen	-0.0839985	-0.39566	0.813049	Kinase family protein
HORVU.MOREX.r3.1HG0014530	darkolivegreen	-0.180338	-0.259458	0.924905	Acyl-CoA dehydrogenase
HORVU.MOREX.r3.1HG0014560	darkseagreen4	-0.251426	-0.286142	-0.067747	Peptide-N4-(N-acetyl-beta-glucosaminyl)asparagine amidase A
HORVU.MOREX.r3.1HG0014580	darkolivegreen	-0.0144765	-0.0752184	0.623961	p-loop containing nucleoside triphosphate hydrolases superfamily protein
HORVU.MOREX.r3.1HG0014620	antiquewhite2	-0.0964015	-0.403996	0.217922	Polyribonucleotide nucleotidyltransferase
HORVU.MOREX.r3.1HG0014640	darkgrey	-0.480759	-0.462633	0.396259	Pentatricopeptide repeat-containing protein
HORVU.MOREX.r3.1HG0014650	lavenderblush1	-0.414574	-0.116706	0.097597	Pentatricopeptide repeat-containing protein
HORVU.MOREX.r3.1HG0014660	darkolivegreen2	-0.533065	-0.318762	-0.0696133	Pentatricopeptide repeat-containing protein
HORVU.MOREX.r3.1HG0014680	lavenderblush1	0.442455	0.136165	0.2801	Tetraspanin family protein
HORVU.MOREX.r3.1HG0014690	firebrick4	-0.0487849	0.0889025	-0.233188	protein translocase subunit
HORVU.MOREX.r3.1HG0014730	darkolivegreen	-0.0137348	0.294389	-0.776814	PLATZ transcription factor
HORVU.MOREX.r3.1HG0014740	darkolivegreen	0.050877	-0.341288	0.458704	Nuclear receptor corepressor 1
HORVU.MOREX.r3.1HG0014790	antiquewhite2	-0.241282	0.37946	-0.0405275	Peptide methionine sulfoxide reductase MsrB
HORVU.MOREX.r3.1HG0014800	darkorange	0.510924	-0.178491	-0.197638	Peptide methionine sulfoxide reductase MsrB
HORVU.MOREX.r3.1HG0015120	darkseagreen4	0.00536611	0.676	-0.262846	E3 ubiquitin-protein ligase SIS3
HORVU.MOREX.r3.1HG0015130	lavenderblush1	0.366715	-0.286502	0.0646917	Phosphoinositide phospholipase C
HORVU.MOREX.r3.1HG0015170	darkseagreen4	0.300446	-0.388151	0.130633	ADP-ribosylation factor, putative
HORVU.MOREX.r3.1HG0015240	lavenderblush1	-0.394098	-0.181244	0.0184875	Disease resistance protein (CC-NBS-LRR class) family
HORVU.MOREX.r3.1HG0015250	darkolivegreen	0.411001	-0.137905	-0.544389	Zinc finger CCCH domain-containing protein
HORVU.MOREX.r3.1HG0015270	darkolivegreen2	-0.0426637	-0.208369	-0.650322	RRP15-like protein
HORVU.MOREX.r3.1HG0015420	darkorange	-0.278672	0.345131	0.0675867	Aminomethyltransferase
HORVU.MOREX.r3.1HG0015430	lavenderblush	0.0847158	-0.0876725	0.141529	Trihelix transcription factor GT-3b
HORVU.MOREX.r3.1HG0015470	lavenderblush1	0.448267	-0.27532	-0.231403	2-oxoglutarate (2OG) and Fe(II)-dependent oxygenase superfamily protein
HORVU.MOREX.r3.1HG0015480	darkseagreen4	-0.0559585	0.406703	-0.297885	Chaperone protein dnaJ
HORVU.MOREX.r3.1HG0015520	darkseagreen4	-0.165286	0.561549	-0.408642	Aminotransferase-related family protein
HORVU.MOREX.r3.1HG0015720	darkseagreen4	-0.0143715	0.2497	-0.399202	Kinase family protein
HORVU.MOREX.r3.1HG0015750	lavenderblush1	0.803161	-0.374697	0.0499978	transcription factor, putative (Protein of unknown function, DUF547)
HORVU.MOREX.r3.1HG0015760	deeppink	-0.529015	0.16616	-0.283232	Regulator of chromosome condensation (RCC1) family protein
HORVU.MOREX.r3.1HG0015890	antiquewhite2	-0.287869	-0.424301	0.604959	ATP-dependent zinc metalloprotease FtsH
HORVU.MOREX.r3.1HG0015960	lavenderblush1	0.568142	-0.396489	-0.123131	Protein kinase family protein
HORVU.MOREX.r3.1HG0015990	antiquewhite2	0.26942	0.31183	0.13597	camelliol C synthase 1
HORVU.MOREX.r3.1HG0016030	darkseagreen4	0.162701	0.00692311	0.649366	Mitochondrial pyruvate carrier
HORVU.MOREX.r3.1HG0016090	darkseagreen4	0.0144999	-0.0539084	0.725286	Carotenoid isomerase, putative, expressed
HORVU.MOREX.r3.1HG0016190	antiquewhite2	0.222829	0.48069	-0.0148446	Ribonuclease H-like superfamily protein
HORVU.MOREX.r3.1HG0016200	darkseagreen4	-0.0170441	-0.0478773	-0.46473	Aminotransferase like protein
HORVU.MOREX.r3.1HG0016210	lavenderblush1	0.649256	-0.197009	-0.183579	Endoglucanase
HORVU.MOREX.r3.1HG0016310	lavenderblush1	0.347223	-0.034054	-0.149934	BZIP transcription factor
HORVU.MOREX.r3.1HG0016370	plum	0.789367	-0.0333973	-0.382136	Homeobox protein knotted-1-like 1
HORVU.MOREX.r3.1HG0016410	antiquewhite2	-0.182296	-0.247752	-0.178409	RNA polymerase II-associated protein 3
HORVU.MOREX.r3.1HG0016480	darkolivegreen	0.413898	-0.038643	-0.257201	Leucine-rich repeat receptor-like protein kinase family protein
HORVU.MOREX.r3.1HG0016510	darkseagreen4	-0.0386275	0.000669684	0.0468573	transmembrane protein, putative (DUF247)
HORVU.MOREX.r3.1HG0016590	lavenderblush1	0.746582	-0.224815	-0.026142	Protein BIG GRAIN 1-like
HORVU.MOREX.r3.1HG0016730	navajowhite3	-0.0756743	0.294151	0.393006	Exostosin-like
HORVU.MOREX.r3.1HG0016740	lavenderblush1	0.433547	-0.318148	0.249061	G-patch domain containing protein
HORVU.MOREX.r3.1HG0016770	lavenderblush1	-0.418437	-0.0114134	0.0172545	Pentatricopeptide repeat-containing protein
HORVU.MOREX.r3.1HG0016790	darkolivegreen	0.0201048	0.0395766	0.746479	Long-Chain Acyl-CoA Synthetase
HORVU.MOREX.r3.1HG0016810	darkseagreen4	-0.385864	-0.118048	-0.140281	Agenet domain-containing protein
HORVU.MOREX.r3.1HG0016820	darkseagreen4	0.182329	-0.0666922	0.0573051	F-box/FBD/LRR-repeat protein
HORVU.MOREX.r3.1HG0016850	darkseagreen4	0.149661	0.190302	-0.570678	FBD-associated F-box protein
HORVU.MOREX.r3.1HG0016910	darkseagreen4	0.074443	-0.448961	0.24741	Formin-like protein
HORVU.MOREX.r3.1HG0016940	antiquewhite2	-0.519319	-0.387329	0.0743643	Phosphate translocator
HORVU.MOREX.r3.1HG0016950	darkseagreen4	0.285339	-0.479577	0.11933	O-fucosyltransferase family protein
HORVU.MOREX.r3.1HG0017070	lavenderblush1	-0.670805	0.269072	-0.135234	Nitrogen regulatory protein P-II-like protein
HORVU.MOREX.r3.1HG0017080	firebrick4	-0.0748884	0.239078	0.38499	Regulator of chromosome condensation (RCC1) family protein
HORVU.MOREX.r3.1HG0017100	darkseagreen4	-0.206489	0.189202	-0.459211	GDSL esterase/lipase
HORVU.MOREX.r3.1HG0017110	darkseagreen4	-0.349839	-0.1962	0.526184	Protein kinase
HORVU.MOREX.r3.1HG0017130	darkorange	-0.291602	0.51098	0.149348	Ankyrin repeat-containing protein
HORVU.MOREX.r3.1HG0017150	pink4	-0.373746	0.317687	0.421399	transmembrane protein, putative (DUF594)
HORVU.MOREX.r3.1HG0017240	darkolivegreen	0.497274	0.23913	0.494493	Protein phosphatase 2C-like protein
HORVU.MOREX.r3.1HG0017280	lavenderblush1	0.850059	-0.408418	-0.013546	Peroxidase
HORVU.MOREX.r3.1HG0017310	firebrick4	0.123125	-0.465403	-0.483397	Auxin influx transporter
HORVU.MOREX.r3.1HG0017350	lavenderblush1	0.499852	-0.356302	-0.0823219	Peroxidase
HORVU.MOREX.r3.1HG0017370	lavenderblush1	0.72069	-0.508966	-0.110658	Peroxidase
HORVU.MOREX.r3.1HG0017410	lavenderblush1	0.826915	-0.525513	-0.045442	Peroxidase
HORVU.MOREX.r3.1HG0017440	lavenderblush1	-0.718029	0.0828109	0.253565	phosphoribosylformylglycinamidine synthase
HORVU.MOREX.r3.1HG0017670	antiquewhite2	0.244542	0.753867	-0.414771	basic helix-loop-helix (bHLH) DNA-binding superfamily protein
HORVU.MOREX.r3.1HG0017730	darkseagreen4	-0.187338	0.216245	-0.101467	Protein ROOT PRIMORDIUM DEFECTIVE 1
HORVU.MOREX.r3.1HG0017760	darkseagreen4	-0.250055	-0.339284	0.0340076	myosin heavy chain, cardiac protein
HORVU.MOREX.r3.1HG0017770	lavenderblush1	0.799897	-0.581562	0.0698041	Germin-like protein 1
HORVU.MOREX.r3.1HG0017870	darkolivegreen	0.433531	-0.158938	-0.726302	DNA binding protein, putative
HORVU.MOREX.r3.1HG0017880	lavenderblush1	-0.80343	-0.117535	0.314203	Zinc ion binding protein
HORVU.MOREX.r3.1HG0017890	antiquewhite2	-0.0683247	-0.667692	-0.123913	Peptide chain release factor 1
HORVU.MOREX.r3.1HG0017930	lavenderblush1	0.400237	-0.464526	-0.181584	Non-specific serine/threonine protein kinase
HORVU.MOREX.r3.1HG0017980	lavenderblush1	0.584815	-0.405798	-0.11471	Non-specific serine/threonine protein kinase
HORVU.MOREX.r3.1HG0018050	darkseagreen4	0.00570971	-0.0678821	-0.552705	3-N-debenzoyl-2-deoxytaxol N-benzoyltransferase
HORVU.MOREX.r3.1HG0018110	lavenderblush1	0.536872	-0.713997	0.1102	ABC transporter B family protein
HORVU.MOREX.r3.1HG0018130	plum	0.224056	-0.120194	0.562239	Diacylglycerol acyltransferase
HORVU.MOREX.r3.1HG0018200	darkseagreen4	-0.244195	0.558863	0.0751595	Transmembrane protein, putative
HORVU.MOREX.r3.1HG0018210	darkseagreen4	0.389546	0.526564	-0.152954	Thioesterase family protein
HORVU.MOREX.r3.1HG0018240	darkgrey	0.171356	0.549853	-0.31461	ATP synthase subunit beta
HORVU.MOREX.r3.1HG0018250	darkseagreen4	-0.307515	0.431909	-0.139701	Chitinase
HORVU.MOREX.r3.1HG0018260	antiquewhite2	0.563252	0.158281	0.326093	Low temperature and salt responsive protein
HORVU.MOREX.r3.1HG0018270	darkseagreen4	-0.131348	-0.179447	0.487891	Bushy growth protein
HORVU.MOREX.r3.1HG0018350	darkseagreen4	0.184976	0.311283	-0.171289	Auxin-responsive protein
HORVU.MOREX.r3.1HG0018390	darkseagreen4	0.170142	0.192756	-0.513072	Histone H4
HORVU.MOREX.r3.1HG0018430	darkorange	-0.0870342	-0.443786	0.283784	Histone H3
HORVU.MOREX.r3.1HG0018510	lavenderblush1	0.684442	0.0400809	0.0395394	Basic helix-loop-helix transcription factor
HORVU.MOREX.r3.1HG0018590	lavenderblush1	0.727496	-0.460572	0.245774	MYB transcription factor
HORVU.MOREX.r3.1HG0018730	darkseagreen4	-0.155035	0.010719	-0.363066	RNA-binding family protein
HORVU.MOREX.r3.1HG0018810	darkseagreen4	-0.109392	0.509782	-0.411714	FBD-associated F-box protein
HORVU.MOREX.r3.1HG0018930	darkseagreen4	-0.102773	0.353594	-0.121299	Benzyl alcohol O-benzoyltransferase
HORVU.MOREX.r3.1HG0018940	darkolivegreen2	-0.141982	0.0433598	-0.512868	tRNA/rRNA methyltransferase family protein
HORVU.MOREX.r3.1HG0019060	lavenderblush1	0.438594	-0.556483	0.069802	RING/U-box superfamily protein, putative
HORVU.MOREX.r3.1HG0019100	darkorange	0.535796	-0.2305	-0.255831	2,3-bisphosphoglycerate-dependent phosphoglycerate mutase
HORVU.MOREX.r3.1HG0019170	darkolivegreen	0.217563	-0.133835	-0.681885	Replication protein A 70 kDa DNA-binding subunit
HORVU.MOREX.r3.1HG0019220	lavenderblush1	0.771267	-0.236308	0.00614968	Phytochrome B
HORVU.MOREX.r3.1HG0019230	lavenderblush1	0.911379	-0.267198	-0.334359	ABC transporter A family member 1
HORVU.MOREX.r3.1HG0019240	antiquewhite2	0.144579	0.583108	0.0802327	N-acetyltransferase, putative
HORVU.MOREX.r3.1HG0019270	antiquewhite2	0.16803	0.246134	0.0187578	2-oxoglutarate (2OG) and Fe(II)-dependent oxygenase superfamily protein, putative
HORVU.MOREX.r3.1HG0019320	lavenderblush1	-0.768756	0.418577	-0.0709647	Methyltransferase family protein
HORVU.MOREX.r3.1HG0019330	lavenderblush1	0.729493	0.161692	-0.0987586	Carboxypeptidase
HORVU.MOREX.r3.1HG0019340	darkolivegreen	0.0362942	-0.484298	0.420013	Drebrin-like protein
HORVU.MOREX.r3.1HG0019360	darkolivegreen	0.136786	-0.390681	0.668726	Mitogen-activated protein kinase
HORVU.MOREX.r3.1HG0019380	lavenderblush1	-0.718447	-0.272841	0.365766	Glioma tumor suppressor-like protein
HORVU.MOREX.r3.1HG0019410	lavenderblush1	-0.67343	0.281623	0.443234	Transducin/WD-like repeat-protein
HORVU.MOREX.r3.1HG0019420	darkseagreen4	0.263847	-0.185946	0.307066	O-acyltransferase
HORVU.MOREX.r3.1HG0019550	darkolivegreen	-0.0980166	0.486245	-0.688885	tRNA dimethylallyltransferase
HORVU.MOREX.r3.1HG0019580	lavenderblush1	-0.209456	0.154365	0.15678	Mitochondrial transcription termination factor family protein
HORVU.MOREX.r3.1HG0019650	lavenderblush1	0.815566	0.0158065	-0.0120829	extracellular ligand-gated ion channel protein (DUF3537)
HORVU.MOREX.r3.1HG0019680	darkolivegreen	-0.158034	0.11288	0.693618	Alpha-mannosidase
HORVU.MOREX.r3.1HG0019730	darkolivegreen	-0.441138	-0.395797	0.746567	DNA/RNA helicase protein
HORVU.MOREX.r3.1HG0019920	darkseagreen4	0.210701	-0.144015	0.450301	Ankyrin repeat domain protein, putative
HORVU.MOREX.r3.1HG0019980	pink4	-0.357094	0.565945	0.457758	ATP binding protein
HORVU.MOREX.r3.1HG0020190	lavenderblush1	-0.776995	0.180973	0.0596939	Sucrose-phosphatase
HORVU.MOREX.r3.1HG0020210	darkgrey	-0.489325	-0.289722	0.165553	CRS1/YhbY (CRM) domain protein
HORVU.MOREX.r3.1HG0020220	darkseagreen4	-0.050598	-0.67652	-0.0729662	Protein VERNALIZATION INSENSITIVE 3
HORVU.MOREX.r3.1HG0020270	darkseagreen4	0.134185	-0.737793	0.541204	SAD1/UNC-84 domain protein, putative
HORVU.MOREX.r3.1HG0020280	lavenderblush1	-0.881749	-0.097791	0.135173	Pentatricopeptide repeat superfamily protein
HORVU.MOREX.r3.1HG0020290	darkolivegreen	-0.120432	-0.137342	0.392315	PAX-interacting protein 1
HORVU.MOREX.r3.1HG0020300	lightcoral	0.219212	-0.387613	0.0297645	Nucleolar MIF4G domain-containing protein 1
HORVU.MOREX.r3.1HG0020310	darkseagreen4	-0.149571	0.485739	-0.203797	Calcium-dependent protein kinase
HORVU.MOREX.r3.1HG0020320	darkseagreen4	0.29778	-0.409624	-0.0184133	Pentatricopeptide repeat-containing protein
HORVU.MOREX.r3.1HG0020440	lavenderblush1	0.505825	-0.567893	0.429509	Kinase family protein
HORVU.MOREX.r3.1HG0020450	darkseagreen4	0.0109275	-0.276645	-0.472596	Laccase
HORVU.MOREX.r3.1HG0020820	deeppink	-0.453266	-0.04648	0.118822	Serine protease
HORVU.MOREX.r3.1HG0020840	firebrick4	-0.0958572	-0.187704	-0.185132	Pentatricopeptide repeat-containing protein
HORVU.MOREX.r3.1HG0020900	darkseagreen4	-0.366434	-0.111221	-0.190885	Histone H3
HORVU.MOREX.r3.1HG0020910	darkseagreen4	-0.0976184	0.201638	-0.42815	Histone H4
HORVU.MOREX.r3.1HG0020930	deeppink	0.391517	0.119265	-0.255641	F-box/kelch-repeat protein
HORVU.MOREX.r3.1HG0020980	lavenderblush1	0.789205	-0.490015	0.101627	Endo-1,31,4-beta-D-glucanase
HORVU.MOREX.r3.1HG0020990	darkseagreen4	-0.214998	-0.016669	-0.069537	F-box domain containing protein
HORVU.MOREX.r3.1HG0021010	plum	0.0211004	0.207777	0.0412473	Pentatricopeptide repeat-containing protein
HORVU.MOREX.r3.1HG0021020	darkolivegreen	0.0501837	-0.310332	0.506337	Pentatricopeptide repeat-containing protein
HORVU.MOREX.r3.1HG0021090	darkseagreen4	-0.397512	0.435066	-0.30914	BTB/POZ and MATH domain-containing protein 2
HORVU.MOREX.r3.1HG0021100	darkolivegreen	-0.477634	-0.271503	0.438714	NBS-LRR disease resistance protein-like protein
HORVU.MOREX.r3.1HG0021110	plum	-0.467121	0.078489	0.186208	Disease resistance protein (NBS-LRR class) family
HORVU.MOREX.r3.1HG0021130	lavenderblush1	-0.727975	0.161358	0.171309	Disease resistance protein (TIR-NBS-LRR class)
HORVU.MOREX.r3.1HG0021150	lavenderblush1	-0.450825	0.417399	0.331945	Disease resistance protein (NBS-LRR class) family
HORVU.MOREX.r3.1HG0021190	darkseagreen4	-0.163035	-0.300069	0.106557	Harpin inducing protein
HORVU.MOREX.r3.1HG0021200	darkseagreen4	0.362655	0.418322	-0.462134	Coiled-coil domain-containing protein SCD2
HORVU.MOREX.r3.1HG0021220	lavenderblush1	-0.474006	-0.232081	0.128698	Myb/SANT-like DNA-binding domain protein
HORVU.MOREX.r3.1HG0021240	darkseagreen4	0.342991	-0.352762	0.223796	Sodium/hydrogen exchanger
HORVU.MOREX.r3.1HG0021290	lavenderblush1	0.280521	-0.38271	-0.198535	NAC domain protein
HORVU.MOREX.r3.1HG0021320	antiquewhite2	-0.478619	-0.487271	-0.127121	4-hydroxy-tetrahydrodipicolinate reductase
HORVU.MOREX.r3.1HG0021330	darkolivegreen2	-0.0766746	-0.586379	-0.468549	Asparagine--tRNA ligase
HORVU.MOREX.r3.1HG0021340	darkseagreen4	0.136414	0.621663	-0.0187127	Glutathione S-transferase
HORVU.MOREX.r3.1HG0021350	darkseagreen4	0.00177395	0.670283	-0.465031	Glutathione S-transferase
HORVU.MOREX.r3.1HG0021360	darkseagreen4	0.264239	0.415478	-0.348996	Glutathione S-transferase
HORVU.MOREX.r3.1HG0021380	darkseagreen4	0.688514	0.330643	-0.210413	Glutathione S-transferase
HORVU.MOREX.r3.1HG0021390	antiquewhite2	-0.216077	0.512058	0.135029	Glutathione S-transferase
HORVU.MOREX.r3.1HG0021400	darkseagreen4	-0.0443118	0.234162	-0.598955	Glutaredoxin
HORVU.MOREX.r3.1HG0021450	darkorange	-0.297973	0.57188	-0.286587	F-box protein
HORVU.MOREX.r3.1HG0021570	darkseagreen4	0.0215241	0.159744	0.301737	3-hydroxy-3-methylglutaryl-coenzyme A reductase 1
HORVU.MOREX.r3.1HG0021610	darkorange	-0.601331	-0.116124	-0.0269856	F-box protein
HORVU.MOREX.r3.1HG0021720	lavenderblush1	-0.509162	0.637958	0.260314	Replication protein A 70 kDa DNA-binding subunit
HORVU.MOREX.r3.1HG0021770	darkolivegreen2	-0.469761	-0.207849	-0.211878	Elongator complex protein 2
HORVU.MOREX.r3.1HG0021780	darkseagreen4	-0.402843	-0.351053	0.435261	Transmembrane protein, putative
HORVU.MOREX.r3.1HG0021800	lavenderblush1	0.644039	-0.377326	-0.28769	Glycosyltransferase
HORVU.MOREX.r3.1HG0021830	antiquewhite2	-0.386715	-0.187181	-0.257328	SKP1-like protein 4
HORVU.MOREX.r3.1HG0021880	darkseagreen4	-0.349877	0.594615	-0.00380468	SKP1-like protein 4
HORVU.MOREX.r3.1HG0021970	darkseagreen4	-0.253125	-0.372666	-0.063479	1-aminocyclopropane-1-carboxylate oxidase
HORVU.MOREX.r3.1HG0021980	plum	0.390275	-0.0336292	-0.352873	O-glucosyltransferase rumi
HORVU.MOREX.r3.1HG0022060	antiquewhite2	-0.307737	-0.420139	0.645778	Cullin-1
HORVU.MOREX.r3.1HG0022070	darkolivegreen	0.101931	-0.417021	0.703917	Cullin-1
HORVU.MOREX.r3.1HG0022090	darkseagreen4	-0.0373169	-0.605939	0.362017	Serine/threonine-protein phosphatase 2A regulatory subunit B
HORVU.MOREX.r3.1HG0022120	antiquewhite2	-0.305457	-0.204059	0.109076	Anaphase-promoting complex subunit 7
HORVU.MOREX.r3.1HG0022350	darkseagreen4	-0.0913632	0.364636	-0.355455	Proline synthase co-transcribed bacterial
HORVU.MOREX.r3.1HG0022360	darkolivegreen2	-0.640261	-0.352489	0.160447	transmembrane protein, putative (DUF247)
HORVU.MOREX.r3.1HG0022400	darkseagreen4	0.402911	0.295763	-0.464515	RING/U-box superfamily protein, putative
HORVU.MOREX.r3.1HG0022430	darkorange	0.326352	-0.285422	0.119198	RING/U-box superfamily protein, putative
HORVU.MOREX.r3.1HG0022440	antiquewhite2	-0.0467529	-0.564289	0.191452	Chromatin remodeling factor, putative
HORVU.MOREX.r3.1HG0022450	darkseagreen4	-0.291738	-0.531414	0.114563	Double stranded RNA binding protein 3
HORVU.MOREX.r3.1HG0022460	darkolivegreen	-0.265824	-0.372498	0.829018	Transport inhibitor response 1
HORVU.MOREX.r3.1HG0022490	antiquewhite2	-0.473024	-0.305673	0.404683	ATP-dependent RNA helicase DeaD
HORVU.MOREX.r3.1HG0022500	navajowhite3	-0.0887832	0.449252	0.135496	Starch synthase family protein
HORVU.MOREX.r3.1HG0022530	lavenderblush1	-0.437666	0.138734	0.258917	Heavy metal transport/detoxification superfamily protein
HORVU.MOREX.r3.1HG0022570	deeppink	0.655736	0.0217804	0.0108728	Pathogenesis-related thaumatin family protein
HORVU.MOREX.r3.1HG0022660	pink4	0.230518	-0.143318	-0.400743	Bifunctional protein FolD
HORVU.MOREX.r3.1HG0022680	antiquewhite2	0.203739	-0.389176	-0.449171	Histidine--tRNA ligase
HORVU.MOREX.r3.1HG0022780	deeppink	0.0934342	0.171254	0.369684	Rubber elongation factor protein, putative
HORVU.MOREX.r3.1HG0022860	navajowhite3	0.291658	-0.386947	-0.392915	Xylosyltransferase 1
HORVU.MOREX.r3.1HG0022910	firebrick4	0.392358	-0.136625	0.557785	Villin
HORVU.MOREX.r3.1HG0022990	lavenderblush1	-0.621382	0.108401	0.174882	XH/XS domain-containing protein
HORVU.MOREX.r3.1HG0023140	lavenderblush1	-0.156989	-0.0203363	0.172153	Pentatricopeptide repeat-containing family protein
HORVU.MOREX.r3.1HG0023150	lavenderblush1	0.68461	-0.418962	-0.197391	Phenylalanine ammonia-lyase
HORVU.MOREX.r3.1HG0023200	darkseagreen4	0.163553	-0.268589	0.125751	LURP-one-like protein
HORVU.MOREX.r3.1HG0023210	darkseagreen4	-0.226486	-0.321534	0.410515	Gamma-tubulin complex component
HORVU.MOREX.r3.1HG0023230	darkseagreen4	0.4021	-0.729442	0.198704	RING/U-box superfamily protein
HORVU.MOREX.r3.1HG0023370	darkseagreen4	0.353151	-0.541619	0.194108	Kinesin-like protein
HORVU.MOREX.r3.1HG0023420	darkseagreen4	-0.350088	0.528177	0.192426	SKP1-like protein 4
HORVU.MOREX.r3.1HG0023540	darkolivegreen	0.00244091	-0.314009	0.862541	Serine/threonine-protein phosphatase
HORVU.MOREX.r3.1HG0023610	darkseagreen4	-0.148338	0.13739	-0.257448	Histone H4
HORVU.MOREX.r3.1HG0023620	darkseagreen4	-0.176074	-0.07854	-0.332146	Histone H3
HORVU.MOREX.r3.1HG0023650	darkolivegreen2	-0.360697	-0.215998	-0.318721	Small nuclear ribonucleoprotein
HORVU.MOREX.r3.1HG0023680	firebrick4	-0.00585159	0.445434	0.364577	Fatty acid oxidation complex subunit alpha
HORVU.MOREX.r3.1HG0023710	lightpink2	0.148183	-0.235255	0.37481	F-box domain containing protein-like
HORVU.MOREX.r3.1HG0023840	lavenderblush1	0.508383	-0.298373	0.00547926	Ethylene receptor
HORVU.MOREX.r3.1HG0023870	darkseagreen4	-0.00417389	0.325384	0.3187	Chlororespiratory reduction31
HORVU.MOREX.r3.1HG0023940	antiquewhite2	-0.0787111	-0.220451	-0.344333	DNA-directed RNA polymerase III subunit RPC4
HORVU.MOREX.r3.1HG0023950	antiquewhite2	0.0775898	-0.484707	0.0608072	Fe/S biogenesis protein nfuA
HORVU.MOREX.r3.1HG0023970	lavenderblush1	0.652306	-0.219139	0.340882	GATA transcription factor, putative
HORVU.MOREX.r3.1HG0023990	lavenderblush1	0.494991	-0.699845	-0.168327	Importin subunit alpha
HORVU.MOREX.r3.1HG0024020	firebrick4	-0.151375	0.539954	0.345359	Heparan-alpha-glucosaminide N-acetyltransferase
HORVU.MOREX.r3.1HG0024030	lavenderblush1	-0.45182	0.395933	0.272456	tRNA (Guanine(26)-N(2))-dimethyltransferase
HORVU.MOREX.r3.1HG0024040	antiquewhite2	-0.11262	-0.572924	-0.176038	Disulfide-isomerase
HORVU.MOREX.r3.1HG0024050	plum	-0.450602	-0.425318	0.195774	Poly [ADP-ribose] polymerase
HORVU.MOREX.r3.1HG0024090	antiquewhite2	0.45811	0.179418	-0.290676	Peroxisomal membrane (Mpv17/PMP22) family protein
HORVU.MOREX.r3.1HG0024140	navajowhite3	0.389602	-0.439678	-0.682428	Cellulose synthase-like protein
HORVU.MOREX.r3.1HG0024210	plum	0.627488	-0.0749482	-0.3605	Chaperone protein dnaJ, putative
HORVU.MOREX.r3.1HG0024230	antiquewhite2	-0.0904944	-0.562149	-0.117597	Tubulin beta chain
HORVU.MOREX.r3.1HG0024260	darkolivegreen	0.0988499	-0.0209657	-0.698769	RNA binding protein
HORVU.MOREX.r3.1HG0024280	darkseagreen4	0.0310987	-0.797364	0.085589	Dihydrolipoyl dehydrogenase
HORVU.MOREX.r3.1HG0024380	lavenderblush1	0.691359	-0.260828	0.0412282	Flavin-containing monooxygenase
HORVU.MOREX.r3.1HG0024440	antiquewhite2	0.280833	0.313316	-0.292681	EGG APPARATUS-1 protein
HORVU.MOREX.r3.1HG0024500	lavenderblush1	-0.455138	0.498417	-0.00257711	DNA-directed RNA polymerase II subunit
HORVU.MOREX.r3.1HG0024510	lavenderblush1	0.907881	-0.211412	-0.178234	Universal stress protein
HORVU.MOREX.r3.1HG0024560	darkgrey	0.311378	0.286772	-0.27846	NADH-quinone oxidoreductase subunit I
HORVU.MOREX.r3.1HG0024570	lavenderblush1	0.834222	-0.29814	0.00637466	Transcription factor, putative
HORVU.MOREX.r3.1HG0024670	floralwhite	-0.462438	0.142605	0.339571	Gibberellin 2-oxidase
HORVU.MOREX.r3.1HG0024690	darkolivegreen	-0.0618021	-0.259757	0.586041	E3 ubiquitin-protein ligase
HORVU.MOREX.r3.1HG0024710	lavenderblush1	0.638458	-0.365464	-0.173462	Golgi apparatus membrane protein TVP23
HORVU.MOREX.r3.1HG0024730	lavenderblush1	0.87395	-0.272412	-0.0554467	GDSL esterase/lipase
HORVU.MOREX.r3.1HG0024740	lavenderblush1	0.846814	-0.384565	-0.213096	GDSL esterase/lipase
HORVU.MOREX.r3.1HG0024880	navajowhite3	0.212778	-0.687076	-0.17353	Dihydrolipoyl dehydrogenase
HORVU.MOREX.r3.1HG0024900	lavenderblush1	0.503653	-0.473572	-0.0311428	Macrophage erythroblast attacher
HORVU.MOREX.r3.1HG0024910	darkolivegreen2	-0.215597	-0.0903588	-0.531318	Ubiquitin
HORVU.MOREX.r3.1HG0024980	darkseagreen4	-0.26576	0.226939	0.0133666	RELA/SPOT
HORVU.MOREX.r3.1HG0025050	darkseagreen4	-0.490123	-0.307524	-0.323016	Peroxidase
HORVU.MOREX.r3.1HG0025060	darkseagreen4	-0.426159	-0.414837	0.574863	centrosomal protein of 135 kDa-like protein
HORVU.MOREX.r3.1HG0025320	lavenderblush1	0.58578	0.0244944	0.173528	Receptor-like kinase, putative
HORVU.MOREX.r3.1HG0025350	darkseagreen4	-0.346279	0.594627	-0.219453	Arginine/serine-rich splicing factor, putative
HORVU.MOREX.r3.1HG0025440	darkseagreen4	-0.208349	0.204945	-0.272797	Transcription initiation factor TFIID subunit 13
HORVU.MOREX.r3.1HG0025510	lavenderblush1	0.00390231	-0.148498	0.0494463	MYB-related transcription factor
HORVU.MOREX.r3.1HG0025600	darkorange	-0.287248	0.0407339	0.0782638	Serine/threonine-protein kinase
HORVU.MOREX.r3.1HG0025620	darkolivegreen	-0.198485	0.0312009	0.805698	Acyl-CoA dehydrogenase, putative
HORVU.MOREX.r3.1HG0025720	darkolivegreen	-0.726115	0.0274002	0.683252	6-phosphofructo-2-kinase/fructose-2, 6-bisphosphatase
HORVU.MOREX.r3.1HG0025750	plum	-0.18111	0.180823	-0.0152423	Zinc transporter protein
HORVU.MOREX.r3.1HG0025790	darkorange	-0.559056	0.607391	0.0943989	Aspartate--tRNA ligase
HORVU.MOREX.r3.1HG0025840	lavenderblush1	-0.80321	0.521304	0.216172	Kelch-like protein
HORVU.MOREX.r3.1HG0025870	lavenderblush1	0.893081	-0.373834	-0.289945	6,7-dimethyl-8-ribityllumazine synthase
HORVU.MOREX.r3.1HG0025890	darkseagreen4	-0.0469455	0.582582	-0.667918	LOB domain-containing protein, putative
HORVU.MOREX.r3.1HG0025900	darkseagreen4	0.191155	0.326892	-0.378286	homeobox protein knotted-1-like 6
HORVU.MOREX.r3.1HG0025960	darkseagreen4	0.00182963	-0.189352	0.357314	Haloacid dehalogenase-like hydrolase superfamily protein
HORVU.MOREX.r3.1HG0025980	navajowhite3	0.210362	-0.560978	-0.295737	ATP-dependent helicase/deoxyribonuclease subunit B
HORVU.MOREX.r3.1HG0025990	darkseagreen4	0.262119	-0.671546	0.250486	Nucleotide/sugar transporter family protein
HORVU.MOREX.r3.1HG0026010	plum	-0.139685	-0.217902	0.173425	Kinase interacting (KIP1-like) family protein
HORVU.MOREX.r3.1HG0026030	antiquewhite2	-0.0106197	0.285785	-0.161702	Thioredoxin-like protein
HORVU.MOREX.r3.1HG0026080	plum	-0.253474	0.33979	0.37311	RING finger protein
HORVU.MOREX.r3.1HG0026100	lavenderblush1	-0.64894	0.118001	0.38534	WD repeat phosphoinositide-interacting-like protein
HORVU.MOREX.r3.1HG0026170	lavenderblush1	-0.563817	0.0971268	-0.330954	DNA-directed RNA polymerase
HORVU.MOREX.r3.1HG0026180	darkseagreen4	-0.469719	0.00744651	-0.119842	Pol polyprotein
HORVU.MOREX.r3.1HG0026190	deeppink	0.28772	0.196559	0.0988554	Arabinogalactan peptide-like protein
HORVU.MOREX.r3.1HG0026240	darkseagreen4	-0.348288	0.17465	-0.393013	Glycerophosphodiester phosphodiesterase-like protein
HORVU.MOREX.r3.1HG0026390	darkseagreen4	0.186224	0.464955	0.0481735	Histidinol-phosphate aminotransferase
HORVU.MOREX.r3.1HG0026430	navajowhite3	0.64373	-0.638556	-0.1885	Proline-rich receptor-like kinase, putative (DUF1421)
HORVU.MOREX.r3.1HG0026470	darkolivegreen	0.196257	0.299688	-0.536465	Receptor protein kinase, putative
HORVU.MOREX.r3.1HG0026750	plum	0.561198	-0.00318364	-0.38249	Core-2/I-branching beta-1,6-N-acetylglucosaminyltransferase family protein
HORVU.MOREX.r3.1HG0026830	darkorange	0.567255	-0.262829	-0.239754	Leucine-rich repeat receptor-like protein kinase family
HORVU.MOREX.r3.1HG0026900	darkolivegreen	0.479971	0.229224	-0.277411	Protein apaG
HORVU.MOREX.r3.1HG0026930	darkseagreen4	-0.306731	-0.374442	0.550785	mRNA cap guanine-N7 methyltransferase
HORVU.MOREX.r3.1HG0026940	deeppink	-0.215781	0.0835893	-0.34107	Phosphate translocator
HORVU.MOREX.r3.1HG0026950	darkseagreen4	-0.139713	-0.0638679	0.244289	Phospholipase D
HORVU.MOREX.r3.1HG0027000	darkseagreen4	0.0119237	0.606652	-0.284599	Embryo-specific 3
HORVU.MOREX.r3.1HG0027030	antiquewhite2	0.226156	0.47242	0.0890533	Mitochondrial carrier family
HORVU.MOREX.r3.1HG0027090	darkseagreen4	-0.175998	0.222812	0.182068	Lactoylglutathione lyase
HORVU.MOREX.r3.1HG0027120	darkseagreen4	-0.0922592	0.51093	-0.111407	Lactoylglutathione lyase
HORVU.MOREX.r3.1HG0027190	deeppink	-0.338265	0.224984	0.0953487	Pre-mRNA-splicing factor
HORVU.MOREX.r3.1HG0027200	darkolivegreen	0.291523	-0.0987683	-0.438064	Auxin-responsive protein
HORVU.MOREX.r3.1HG0027220	lavenderblush1	0.490213	-0.38166	-0.0763412	Serine/threonine protein phosphatase 2A regulatory subunit B
HORVU.MOREX.r3.1HG0027280	lavenderblush1	0.70012	-0.0793631	-0.339369	Phototropic-responsive NPH3 family protein
HORVU.MOREX.r3.1HG0027380	darkseagreen4	0.326752	-0.0277622	-0.235601	Pentatricopeptide repeat-containing protein
HORVU.MOREX.r3.1HG0027400	darkolivegreen	-0.30687	-0.221645	0.67182	Boron transporter
HORVU.MOREX.r3.1HG0027490	darkseagreen4	-0.306031	0.514672	0.125717	Pentatricopeptide repeat-containing protein
HORVU.MOREX.r3.1HG0027530	darkseagreen4	0.0542257	0.312721	-0.0433399	Histone-lysine N-methyltransferase, H3 lysine-9 specific
HORVU.MOREX.r3.1HG0027590	darkolivegreen	-0.401888	-0.161365	0.833043	Plant/MSJ11-3 protein, putative
HORVU.MOREX.r3.1HG0027640	lavenderblush1	-0.487407	0.423605	0.376875	Plant/MSJ11-3 protein, putative
HORVU.MOREX.r3.1HG0027650	plum	-0.243594	0.335038	0.457503	Plant/MSJ11-3 protein, putative
HORVU.MOREX.r3.1HG0027680	antiquewhite2	-0.322385	-0.197711	-0.0330693	AT1G08220-like protein
HORVU.MOREX.r3.1HG0027800	lavenderblush1	-0.398455	0.421583	-0.012727	Zinc finger CCCH domain-containing protein 34
HORVU.MOREX.r3.1HG0027850	lavenderblush1	0.650821	-0.461388	0.1545	Cellulose synthase
HORVU.MOREX.r3.1HG0027890	firebrick4	0.194911	-0.389406	-0.340038	Protein tapetum determinant 1
HORVU.MOREX.r3.1HG0027930	plum	0.296331	-0.384664	0.494518	Rotundifolia-like protein
HORVU.MOREX.r3.1HG0027940	antiquewhite2	0.49946	-0.0726397	-0.240945	3'-N-debenzoyl-2'-deoxytaxol N-benzoyltransferase
HORVU.MOREX.r3.1HG0028100	darkseagreen4	0.1604	0.224247	-0.434776	Leucine-rich repeat receptor-like protein kinase family protein
HORVU.MOREX.r3.1HG0028110	darkorange	0.266451	-0.586642	0.477567	Copper ion binding protein
HORVU.MOREX.r3.1HG0028150	lavenderblush1	0.935126	-0.167861	-0.211279	Leucine-rich repeat-containing protein
HORVU.MOREX.r3.1HG0028220	darkolivegreen	-0.371323	-0.435057	0.730637	MAR-binding filament-like protein 1-1
HORVU.MOREX.r3.1HG0028230	plum	-0.304772	0.0581029	0.413593	DUF581 family protein
HORVU.MOREX.r3.1HG0028280	darkseagreen4	-0.0616421	0.467011	-0.597876	polyamine-modulated factor 1-binding protein
HORVU.MOREX.r3.1HG0028320	darkseagreen4	0.268037	-0.130396	-0.282809	70 kDa heat shock protein
HORVU.MOREX.r3.1HG0028440	darkseagreen4	-0.077903	-0.0821327	-0.311398	Glutamine--tRNA ligase
HORVU.MOREX.r3.1HG0029060	darkseagreen4	0.213313	-0.564322	0.123889	70 kDa heat shock protein
HORVU.MOREX.r3.1HG0029100	darkseagreen4	-0.0870994	0.0554663	-0.482004	Late embryogenesis abundant protein
HORVU.MOREX.r3.1HG0029220	lavenderblush1	0.853488	-0.159392	-0.327407	Ubiquitin carboxyl-terminal hydrolase 26
HORVU.MOREX.r3.1HG0029240	darkseagreen4	0.210523	-0.0436288	-0.761585	Hypoxanthine phosphoribosyltransferase
HORVU.MOREX.r3.1HG0029270	darkseagreen4	0.120579	0.789228	-0.224116	Ubiquitin conjugating enzyme E2
HORVU.MOREX.r3.1HG0029280	antiquewhite2	0.0753795	-0.623922	0.344103	FACT complex subunit SSRP1
HORVU.MOREX.r3.1HG0029320	darkolivegreen2	-0.268194	-0.582599	-0.261548	Pentatricopeptide repeat-containing protein
HORVU.MOREX.r3.1HG0029340	darkseagreen4	0.455386	-0.52036	0.499227	bZIP transcription factor, putative (DUF1664)
HORVU.MOREX.r3.1HG0029360	plum	-0.262492	-0.206018	0.218675	WRKY transcription factor
HORVU.MOREX.r3.1HG0029430	darkseagreen4	-0.095314	-0.445409	0.660284	Protein kinase
HORVU.MOREX.r3.1HG0029470	darkseagreen4	0.122064	-0.176428	0.297456	Fatty acid oxidation complex alpha subunit, putative
HORVU.MOREX.r3.1HG0029480	lavenderblush1	-0.47294	0.224641	0.0689544	nuclease
HORVU.MOREX.r3.1HG0029490	darkseagreen4	-0.319974	0.27669	0.141832	Lactoylglutathione lyase / glyoxalase I family protein
HORVU.MOREX.r3.1HG0029510	darkseagreen4	0.184361	-0.0656106	0.220307	Glycine-rich protein
HORVU.MOREX.r3.1HG0029620	lavenderblush1	-0.561389	0.471968	0.0801999	Histidine phosphotransfer protein
HORVU.MOREX.r3.1HG0029730	lightpink3	0.294289	-0.497507	-0.475575	Malic enzyme
HORVU.MOREX.r3.1HG0029890	lavenderblush1	0.510985	0.145785	-0.386744	Auxin-responsive protein
HORVU.MOREX.r3.1HG0029900	lavenderblush1	-0.37796	0.0766281	-0.193327	Proteasome subunit beta type
HORVU.MOREX.r3.1HG0029910	darkolivegreen	-0.0122629	-0.424918	0.652079	Phosphotransferase
HORVU.MOREX.r3.1HG0030010	darkseagreen4	-0.0933249	0.188184	-0.691715	IQ domain-containing protein
HORVU.MOREX.r3.1HG0030080	navajowhite3	0.165654	-0.642455	-0.214172	Derlin
HORVU.MOREX.r3.1HG0030090	darkgrey	0.56567	0.361557	-0.252575	Leucine-rich repeat protein kinase family protein
HORVU.MOREX.r3.1HG0030200	darkolivegreen	0.434079	-0.0216534	-0.649012	DUF641 family protein
HORVU.MOREX.r3.1HG0030240	darkseagreen4	0.0679277	-0.324891	0.281005	Kinase family protein
HORVU.MOREX.r3.1HG0030290	darkseagreen4	0.139412	0.0653412	-0.311053	PRA1 family protein
HORVU.MOREX.r3.1HG0030330	darkorange	-0.237808	0.119492	0.145842	Beta-glucosidase
HORVU.MOREX.r3.1HG0030500	lavenderblush1	-0.510751	0.192365	-0.0880964	Thioredoxin
HORVU.MOREX.r3.1HG0030520	darkseagreen4	-0.0234106	0.132715	-0.195322	Avr9/Cf-9 rapidly elicited protein
HORVU.MOREX.r3.1HG0030630	firebrick4	-0.189691	-0.350863	-0.0506677	Kinase family protein
HORVU.MOREX.r3.1HG0030650	darkseagreen4	0.340497	-0.368306	0.461394	Kinase family protein
HORVU.MOREX.r3.1HG0030720	darkseagreen4	-0.279184	-0.21266	0.201895	O-acyltransferase
HORVU.MOREX.r3.1HG0030730	darkseagreen4	0.659695	0.410432	-0.241179	Calmodulin binding protein
HORVU.MOREX.r3.1HG0030850	darkseagreen4	0.0693934	0.409847	-0.558015	Zinc transporter
HORVU.MOREX.r3.1HG0031030	darkseagreen4	-0.0396228	0.703712	-0.309634	RNA-directed DNA polymerase (reverse transcriptase)-related family protein
HORVU.MOREX.r3.1HG0031170	plum	-0.0913236	0.128024	0.509677	Far upstream element-binding protein
HORVU.MOREX.r3.1HG0031180	lavenderblush1	0.602441	-0.46932	-0.233157	Hexosyltransferase
HORVU.MOREX.r3.1HG0031210	lavenderblush1	0.856591	-0.276151	-0.292871	Late embryogenesis abundant (LEA) hydroxyproline-rich glycoprotein family
HORVU.MOREX.r3.1HG0031320	darkolivegreen2	-0.623073	-0.160846	-0.0914612	N-acetyltransferase-like protein
HORVU.MOREX.r3.1HG0031380	lavenderblush1	0.788808	-0.243469	0.39379	GDSL esterase/lipase
HORVU.MOREX.r3.1HG0031410	darkolivegreen	0.180713	0.27963	-0.213321	Nudix hydrolase-like protein
HORVU.MOREX.r3.1HG0031450	darkseagreen4	-0.134538	-0.437211	0.600345	alpha-1,2-Mannosidase
HORVU.MOREX.r3.1HG0031520	antiquewhite2	-0.583115	-0.0645043	0.0211979	Myb
HORVU.MOREX.r3.1HG0031730	antiquewhite2	-0.274189	-0.425558	0.215154	DNA helicase
HORVU.MOREX.r3.1HG0031770	darkolivegreen	-0.529534	-0.161044	0.749164	Ubiquitin-conjugating enzyme E2
HORVU.MOREX.r3.1HG0031820	antiquewhite2	0.0797137	0.25881	0.5702	Calmodulin
HORVU.MOREX.r3.1HG0031980	lavenderblush1	-0.819747	0.070254	0.327004	Trichome birefringence-like protein
HORVU.MOREX.r3.1HG0032010	darkseagreen4	-0.307848	0.10163	-0.23618	Cell wall-associated hydrolase
HORVU.MOREX.r3.1HG0032140	darkseagreen4	-0.40149	0.603581	-0.0554333	DUF2358 family protein
HORVU.MOREX.r3.1HG0032150	antiquewhite2	-0.406982	-0.494301	0.116442	Coiled-coil domain-containing protein 25
HORVU.MOREX.r3.1HG0032160	darkseagreen4	0.543642	0.0620205	0.2764	Rhomboid family protein
HORVU.MOREX.r3.1HG0032200	lavenderblush1	0.845901	-0.210377	-0.138061	S-type anion channel
HORVU.MOREX.r3.1HG0032230	antiquewhite2	-0.643417	-0.309029	0.0607476	Rad3-related DNA helicase family protein
HORVU.MOREX.r3.1HG0032260	lavenderblush1	0.663391	-0.414026	0.205321	Receptor-like kinase
HORVU.MOREX.r3.1HG0032470	antiquewhite2	0.113937	-0.308657	-0.284871	ABC transporter G family member
HORVU.MOREX.r3.1HG0032650	lavenderblush1	0.537105	-0.311052	0.507236	basic helix-loop-helix (bHLH) DNA-binding superfamily protein
HORVU.MOREX.r3.1HG0032710	lavenderblush1	0.319361	-0.444109	-0.203931	heat-inducible transcription repressor
HORVU.MOREX.r3.1HG0032840	darkseagreen4	0.200568	-0.0242506	-0.495934	TRAM, LAG1 and CLN8 (TLC) lipid-sensing domain containing protein
HORVU.MOREX.r3.1HG0032910	darkolivegreen	-0.592077	-0.291654	0.800739	Lysine-specific demethylase
HORVU.MOREX.r3.1HG0032930	darkseagreen4	0.412592	-0.528511	0.410496	lipase, putative (DUF620)
HORVU.MOREX.r3.1HG0032990	firebrick4	0.0988527	-0.184812	-0.586013	Chaperone DnaK
HORVU.MOREX.r3.1HG0033070	darkseagreen4	-0.0603864	0.414746	-0.164941	L-seryl-tRNA(Sec) selenium transferase
HORVU.MOREX.r3.1HG0033130	lavenderblush1	0.423619	-0.0940346	0.217629	INO80 complex subunit D
HORVU.MOREX.r3.1HG0033310	antiquewhite2	-0.484422	-0.461549	0.340345	DNA mismatch repair protein mutS
HORVU.MOREX.r3.1HG0033330	darkorange	-0.306938	0.139625	0.310464	Ion channel pollux-like protein
HORVU.MOREX.r3.1HG0033350	darkseagreen4	0.324092	-0.429359	0.217731	P-loop containing nucleoside triphosphate hydrolases superfamily protein
HORVU.MOREX.r3.1HG0033590	darkorange	-0.248271	0.571862	0.256985	tRNA pseudouridine synthase A
HORVU.MOREX.r3.1HG0033730	lavenderblush1	0.351889	-0.222002	0.1718	Acyl carrier protein
HORVU.MOREX.r3.1HG0033790	plum	0.37194	-0.141849	-0.052519	Zinc transporter
HORVU.MOREX.r3.1HG0033920	darkseagreen4	-0.347533	-0.552246	0.323663	ATP synthase gamma chain
HORVU.MOREX.r3.1HG0034140	darkolivegreen	-0.334359	-0.45378	0.744815	Transcription factor SPT20-like protein-like 1
HORVU.MOREX.r3.1HG0034310	darkolivegreen2	0.015595	-0.453133	-0.183864	Glycerol-3-phosphate acyltransferase
HORVU.MOREX.r3.1HG0034330	antiquewhite2	-0.336548	-0.298772	0.306314	Prolyl 4-hydroxylase alpha subunit, putative
HORVU.MOREX.r3.1HG0034380	darkseagreen4	0.227067	-0.286505	0.230322	Phospholipid-transporting ATPase
HORVU.MOREX.r3.1HG0034560	darkseagreen4	-0.513032	0.195231	0.577813	Pentatricopeptide repeat-containing protein, putative
HORVU.MOREX.r3.1HG0034590	darkseagreen4	0.14175	-0.500084	0.274894	Vacuolar-sorting receptor-like protein
HORVU.MOREX.r3.1HG0034640	navajowhite3	0.0584266	-0.478089	-0.280495	Zinc finger A20 and AN1 domain stress-associated protein
HORVU.MOREX.r3.1HG0034700	darkseagreen4	0.0666736	-0.565483	0.371583	LIM domain and RING finger protein
HORVU.MOREX.r3.1HG0034850	lavenderblush1	0.411726	0.000413556	-0.0443295	Actin cytoskeleton-regulatory complex protein PAN1
HORVU.MOREX.r3.1HG0034970	darkorange	-0.585584	0.0429058	0.329906	Vacuolar protein sorting-associated protein 20
HORVU.MOREX.r3.1HG0034990	darkorange	0.093296	-0.438639	0.394611	E3 ubiquitin-protein ligase
HORVU.MOREX.r3.1HG0035140	darkolivegreen	-0.734709	-0.122582	0.437387	muscle M-line assembly protein
HORVU.MOREX.r3.1HG0035230	darkseagreen4	0.0129641	-0.559644	0.196541	ER membrane protein complex subunit 1
HORVU.MOREX.r3.1HG0035350	darkseagreen4	0.446603	-0.200393	0.047595	Calcium-binding endonuclease/exonuclease/phosphatase family
HORVU.MOREX.r3.1HG0035400	lavenderblush1	0.70108	-0.3078	0.242584	Ras-related protein, expressed
HORVU.MOREX.r3.1HG0035540	darkseagreen4	0.452027	-0.650554	0.061655	RING finger protein
HORVU.MOREX.r3.1HG0035560	darkorange	0.00259057	0.322735	-0.369045	DNAse I-like superfamily protein
HORVU.MOREX.r3.1HG0036330	darkseagreen4	-0.0964517	0.367846	0.237555	Importin subunit alpha
HORVU.MOREX.r3.1HG0036370	darkseagreen4	0.334177	-0.24956	-0.739283	Ras-related protein, expressed
HORVU.MOREX.r3.1HG0036390	darkolivegreen	-0.311564	-0.425238	0.696299	ABC1-like kinase
HORVU.MOREX.r3.1HG0036400	darkorange	-0.415039	0.100825	-0.0794764	Ribosomal RNA small subunit methyltransferase I
HORVU.MOREX.r3.1HG0036440	darkgrey	0.361482	0.621036	-0.556657	BTB/POZ domain-containing protein
HORVU.MOREX.r3.1HG0036600	darkseagreen4	0.162431	-0.498936	0.0438699	Transcription initiation factor IIA subunit 1
HORVU.MOREX.r3.1HG0036660	darkseagreen4	-0.0489237	-0.316947	0.350131	Retinal-binding protein
HORVU.MOREX.r3.1HG0036930	firebrick4	-0.0665792	0.277334	-0.629319	Histone H2A
HORVU.MOREX.r3.1HG0037010	darkorange	-0.175177	0.449306	-0.00392492	RING-finger, DEAD-like helicase, PHD and SNF2 domain-containing protein
HORVU.MOREX.r3.1HG0037020	darkgrey	-0.42763	-0.49973	0.134851	F-box/kelch-repeat protein
HORVU.MOREX.r3.1HG0037180	antiquewhite2	-0.095461	-0.39865	0.245788	Carbon catabolite repressor 4-like protein
HORVU.MOREX.r3.1HG0037210	darkseagreen4	0.0308355	-0.34002	0.395884	Kinase family protein
HORVU.MOREX.r3.1HG0037250	darkseagreen4	0.432099	-0.182321	0.452734	Kinase interacting (KIP1-like) family protein, putative
HORVU.MOREX.r3.1HG0037440	darkolivegreen	-0.117797	0.608356	-0.323732	TATA-box-binding
HORVU.MOREX.r3.1HG0037610	darkseagreen4	0.137897	-0.0962069	0.572748	F-box / LRR-repeat protein
HORVU.MOREX.r3.1HG0037620	antiquewhite2	-0.615381	-0.45915	0.29622	RNA-binding KH domain-containing protein
HORVU.MOREX.r3.1HG0037670	lavenderblush1	0.795598	-0.107203	-0.239272	NAD(P)H dehydrogenase (Quinone)
HORVU.MOREX.r3.1HG0037710	navajowhite3	-0.0230859	-0.518405	-0.268074	LINE-1 reverse transcriptase-like protein
HORVU.MOREX.r3.1HG0037770	darkolivegreen	0.532503	0.251073	-0.378993	Core-2/I-branching beta-1,6-N-acetylglucosaminyltransferase family protein
HORVU.MOREX.r3.1HG0037780	darkseagreen4	-0.271266	0.00282108	0.271253	Cationic amino acid transporter, putative
HORVU.MOREX.r3.1HG0037800	antiquewhite2	-0.0457501	-0.558368	-0.0431541	3'-5' exonuclease domain-containing family protein
HORVU.MOREX.r3.1HG0037920	lavenderblush1	-0.664212	0.166686	-0.093481	Protein restricted tev movement 2
HORVU.MOREX.r3.1HG0037990	darkseagreen4	-0.255056	0.167153	-0.339418	SKP1-like protein
HORVU.MOREX.r3.1HG0038000	darkseagreen4	0.00808397	0.549552	-0.418554	Ammonium transporter Rh type B
HORVU.MOREX.r3.1HG0038070	darkseagreen4	-0.112147	-0.132069	0.410124	CsAtPR5
HORVU.MOREX.r3.1HG0038080	plum	-0.0857302	0.182032	-0.580199	F-box protein
HORVU.MOREX.r3.1HG0038160	antiquewhite2	-0.152921	-0.0874704	-0.0631397	RING/U-box superfamily protein
HORVU.MOREX.r3.1HG0038170	darkolivegreen	-0.26214	-0.140472	0.54119	DNA polymerase epsilon, catalytic subunit, putative
HORVU.MOREX.r3.1HG0038190	plum	0.153117	0.0202369	-0.339564	RNA-binding protein, putative
HORVU.MOREX.r3.1HG0038220	darkgrey	0.331477	0.408647	-0.179024	F-box family protein
HORVU.MOREX.r3.1HG0038230	darkolivegreen	0.534204	0.293075	-0.480276	F-box family protein
HORVU.MOREX.r3.1HG0038240	darkgrey	0.148333	0.483218	-0.282116	F-box protein SKIP23
HORVU.MOREX.r3.1HG0038550	antiquewhite2	-0.0402787	-0.0691801	-0.187421	Transcription factor
HORVU.MOREX.r3.1HG0038590	darkseagreen4	0.17424	-0.153617	-0.112854	Heavy metal-associated protein
HORVU.MOREX.r3.1HG0038640	deeppink	-0.55023	-0.02819	0.443888	Phosphoglycerate kinase
HORVU.MOREX.r3.1HG0038720	darkseagreen4	-0.181321	0.676345	-0.26677	Chaperone DnaJ-domain protein
HORVU.MOREX.r3.1HG0038750	lavenderblush1	0.768256	0.0312927	-0.155901	Late embryogenesis abundant (LEA) hydroxyproline-rich glycoprotein family
HORVU.MOREX.r3.1HG0038790	lavenderblush1	0.393813	-0.192003	-0.113908	Pentatricopeptide repeat-containing protein
HORVU.MOREX.r3.1HG0038800	antiquewhite2	0.471203	0.081194	-0.00641547	Protein kinase
HORVU.MOREX.r3.1HG0038900	darkseagreen4	-0.427117	-0.163787	0.330696	ABC transporter G family member
HORVU.MOREX.r3.1HG0038930	darkseagreen4	0.138625	0.26828	-0.385847	Chitinase
HORVU.MOREX.r3.1HG0038960	lavenderblush1	-0.651187	0.0934077	0.0944592	F-box family protein
HORVU.MOREX.r3.1HG0038980	antiquewhite2	-0.118665	0.111591	-0.125281	F-box family protein
HORVU.MOREX.r3.1HG0038990	darkorange	-0.277182	0.528303	-0.00384127	F-box domain containing protein
HORVU.MOREX.r3.1HG0039000	darkolivegreen2	-0.274899	-0.279036	-0.511407	Translin family protein, expressed
HORVU.MOREX.r3.1HG0039050	lightpink2	-0.104497	-0.331736	0.0161498	Telomere repeat-binding factor like-protein
HORVU.MOREX.r3.1HG0039190	darkseagreen4	-0.0502408	-0.309708	0.336797	Transmembrane protein 8B
HORVU.MOREX.r3.1HG0039230	darkolivegreen2	-0.62121	-0.0710374	-0.275409	AT-rich interactive domain-containing protein 2
HORVU.MOREX.r3.1HG0039370	firebrick4	-0.1475	0.414377	0.521528	Leucine-rich repeat (LRR) family protein
HORVU.MOREX.r3.1HG0039670	navajowhite3	0.52621	-0.465437	-0.624569	Calcium ion-binding protein
HORVU.MOREX.r3.1HG0039730	lavenderblush1	-0.774341	-0.306699	0.20181	Glutamine synthetase
HORVU.MOREX.r3.1HG0039740	darkolivegreen	-0.19724	-0.250039	0.690341	Ras-related protein Rab-18
HORVU.MOREX.r3.1HG0039840	plum	-0.221704	0.147771	0.670254	RING finger and CHY zinc finger protein
HORVU.MOREX.r3.1HG0039860	darkseagreen4	-0.253915	0.012317	0.390846	Midasin
HORVU.MOREX.r3.1HG0039910	darkolivegreen2	-0.0217269	-0.563752	-0.47915	Polyadenylate-binding protein
HORVU.MOREX.r3.1HG0039920	firebrick4	0.244258	-0.156829	-0.417181	Pectate lyase
HORVU.MOREX.r3.1HG0039930	darkolivegreen2	-0.380734	-0.0434357	-0.360145	Shugoshin-1
HORVU.MOREX.r3.1HG0039940	darkseagreen4	-0.56233	0.696929	-0.167777	Inosine triphosphate pyrophosphatase
HORVU.MOREX.r3.1HG0040050	darkolivegreen	-0.202405	-0.372377	0.599164	DNA repair protein-like protein
HORVU.MOREX.r3.1HG0040100	darkseagreen4	0.168678	0.582279	0.110776	Transmembrane protein 45B
HORVU.MOREX.r3.1HG0040190	lavenderblush1	-0.241144	0.177053	-0.0311016	Serine/threonine-protein phosphatase 7 long form-like protein
HORVU.MOREX.r3.1HG0040360	darkolivegreen	-0.224449	0.326225	-0.575738	Xyloglucan galactosyltransferase KATAMARI1-like protein
HORVU.MOREX.r3.1HG0040400	darkseagreen4	-0.00962371	-0.100924	-0.749797	Xyloglucan galactosyltransferase KATAMARI1-like protein
HORVU.MOREX.r3.1HG0040550	lavenderblush1	-0.718071	0.504891	-0.0251998	F-box family protein
HORVU.MOREX.r3.1HG0040570	darkseagreen4	-0.396167	-0.284277	0.152797	Pentatricopeptide repeat-containing protein
HORVU.MOREX.r3.1HG0040610	antiquewhite2	-0.0165367	-0.504952	-0.180265	60 kDa chaperonin
HORVU.MOREX.r3.1HG0040640	darkseagreen4	0.345762	0.0619338	-0.119976	Cysteine--tRNA ligase
HORVU.MOREX.r3.1HG0040790	darkolivegreen	-0.209615	-0.0839051	0.928956	Plant/T7N9-9 protein
HORVU.MOREX.r3.1HG0040800	darkseagreen4	-0.000438622	0.651248	-0.134481	Heat shock 70 kDa protein cognate 1 (Fragments)
HORVU.MOREX.r3.1HG0040810	plum	-0.302228	-0.0460045	-0.0566848	Hypersensitive-induced response protein 1
HORVU.MOREX.r3.1HG0040860	darkorange	-0.450997	0.290833	0.226774	Riboflavin kinase
HORVU.MOREX.r3.1HG0040880	firebrick4	0.236568	-0.481399	-0.283793	Zinc finger (C3HC4-type RING finger) protein family-like
HORVU.MOREX.r3.1HG0040900	darkseagreen4	-0.0439038	-0.15588	0.527719	WD-repeat protein, putative
HORVU.MOREX.r3.1HG0040990	lavenderblush1	0.616277	0.103766	-0.524286	Beta-amylase
HORVU.MOREX.r3.1HG0041010	darkseagreen4	0.000958832	0.0194595	0.447543	PfkB-like carbohydrate kinase family protein
HORVU.MOREX.r3.1HG0041030	lavenderblush1	-0.587626	0.257209	-0.13064	tRNA dimethylallyltransferase
HORVU.MOREX.r3.1HG0041060	antiquewhite2	-0.487985	-0.492937	0.256542	WD40 repeat-like protein
HORVU.MOREX.r3.1HG0041120	darkseagreen4	-0.216237	0.67423	-0.238761	High frequency lysogenization protein HflD homolog
HORVU.MOREX.r3.1HG0041130	antiquewhite2	-0.207939	-0.269978	0.157447	BTB/POZ domain containing protein, expressed
HORVU.MOREX.r3.1HG0041230	darkolivegreen	-0.0453112	-0.14467	0.592447	Peptidyl-tRNA hydrolase
HORVU.MOREX.r3.1HG0041250	lavenderblush	0.253253	-0.173376	-0.140414	Peroxisome biogenesis protein 12
HORVU.MOREX.r3.1HG0041260	darkseagreen4	-0.260479	0.0995911	-0.606328	Eukaryotic translation initiation factor 4E
HORVU.MOREX.r3.1HG0041280	lavenderblush1	0.862542	-0.505792	-0.00310521	Cellulose synthase
HORVU.MOREX.r3.1HG0041440	darkseagreen4	-0.22435	-0.305191	-0.276753	Receptor protein kinase, putative
HORVU.MOREX.r3.1HG0041550	darkorange	-0.0044688	-0.308977	0.112784	Receptor protein kinase, putative
HORVU.MOREX.r3.1HG0041560	lavenderblush1	0.570177	-0.0908182	-0.0606837	Esterase/lipase/thioesterase-like protein
HORVU.MOREX.r3.1HG0041580	plum	-0.0192496	-0.123888	0.433766	Leucine-rich repeat receptor-like protein kinase family protein
HORVU.MOREX.r3.1HG0041630	lavenderblush1	0.401054	-0.504932	-0.236604	Peptide transporter
HORVU.MOREX.r3.1HG0041680	darkorange	0.294938	-0.0698532	-0.0971612	RNA-binding protein-like
HORVU.MOREX.r3.1HG0041700	darkseagreen4	0.146358	-0.173159	-0.525124	Mammalian uncoordinated homology 13, domain 2
HORVU.MOREX.r3.1HG0041820	darkseagreen4	-0.204557	0.82327	-0.25761	Cyanate hydratase
HORVU.MOREX.r3.1HG0041830	darkseagreen4	-0.188947	-0.338776	0.445225	ATP-dependent RNA helicase, putative
HORVU.MOREX.r3.1HG0041980	antiquewhite2	0.181325	-0.468248	-0.0755353	Tetratricopeptide repeat protein 7A
HORVU.MOREX.r3.1HG0042060	darkseagreen4	-0.266683	0.545224	-0.118302	Cyclin dependent kinase inhibitor
HORVU.MOREX.r3.1HG0042100	firebrick4	0.240336	-0.463954	-0.429888	Tyrosine--tRNA ligase
HORVU.MOREX.r3.1HG0042110	darkseagreen4	0.261964	0.529959	0.00110455	PPPDE thiol peptidase family protein, putative
HORVU.MOREX.r3.1HG0042120	darkseagreen4	0.097531	-0.388801	0.110007	WD repeat protein, putative
HORVU.MOREX.r3.1HG0042230	darkseagreen4	0.128626	-0.645187	0.446981	Non-lysosomal glucosylceramidase
HORVU.MOREX.r3.1HG0042290	darkseagreen4	0.368672	0.145846	0.0821429	NBS-LRR disease resistance protein
HORVU.MOREX.r3.1HG0042320	darkseagreen4	-0.0770298	-0.435374	0.347997	UDP-glucose:glycoprotein glucosyltransferase
HORVU.MOREX.r3.1HG0042420	darkolivegreen2	-0.239473	-0.546531	-0.326253	Phosphoribosylformylglycinamidine synthase family protein
HORVU.MOREX.r3.1HG0042440	lavenderblush1	0.470728	-0.255039	0.441399	Long-chain-alcohol oxidase
HORVU.MOREX.r3.1HG0042510	plum	-0.388407	0.313777	0.00159408	Long-chain-alcohol oxidase
HORVU.MOREX.r3.1HG0042620	antiquewhite2	-0.161955	0.407827	0.369415	Polyubiquitin
HORVU.MOREX.r3.1HG0042740	plum	0.546759	-0.28169	-0.278014	Adaptin ear-binding coat-associated protein, putative
HORVU.MOREX.r3.1HG0042750	darkseagreen4	-0.532106	-0.366609	0.307303	Kinase family protein
HORVU.MOREX.r3.1HG0042770	darkseagreen4	-0.0132003	0.0565324	0.506151	Vacuolar protein sorting-associated protein 2-like protein 2
HORVU.MOREX.r3.1HG0042870	darkseagreen4	0.157027	-0.588806	0.209743	Serine/threonine-protein phosphatase 2A regulatory subunit B'' subunit alpha
HORVU.MOREX.r3.1HG0042920	darkseagreen4	-0.175408	-0.391035	0.129417	Pentatricopeptide repeat-containing protein
HORVU.MOREX.r3.1HG0042990	darkseagreen4	-0.168474	-0.299976	0.326647	Exportin-4
HORVU.MOREX.r3.1HG0043060	antiquewhite2	-0.520195	-0.397952	0.120031	Pentatricopeptide repeat-containing protein
HORVU.MOREX.r3.1HG0043100	darkseagreen4	0.260096	-0.337319	0.129392	Transportin-3
HORVU.MOREX.r3.1HG0043170	darkseagreen4	-0.296076	0.406811	-0.183709	LIGHT-DEPENDENT SHORT HYPOCOTYLS-like protein (DUF640)
HORVU.MOREX.r3.1HG0043190	antiquewhite2	-0.229405	-0.102006	-0.204308	Malate dehydrogenase
HORVU.MOREX.r3.1HG0043220	lavenderblush1	-0.310459	0.314734	0.444828	MYB
HORVU.MOREX.r3.1HG0043350	darkorange	0.560074	-0.185719	-0.271152	Transmembrane protein, putative
HORVU.MOREX.r3.1HG0043450	darkorange	-0.50978	0.493686	0.362614	GRF zinc finger family protein
HORVU.MOREX.r3.1HG0043520	darkolivegreen2	0.545058	0.117125	0.208715	F-box protein
HORVU.MOREX.r3.1HG0043530	darkolivegreen	-0.24567	-0.204777	0.426269	Cytokinin riboside 5'-monophosphate phosphoribohydrolase
HORVU.MOREX.r3.1HG0043570	darkseagreen4	0.0676853	0.00578523	0.0352238	Pentatricopeptide repeat-containing protein, putative
HORVU.MOREX.r3.1HG0043590	darkseagreen4	-0.0952563	0.571078	-0.110216	Mitochondrial import inner membrane translocase subunit tim16
HORVU.MOREX.r3.1HG0043640	darkseagreen4	0.345363	-0.439664	0.243759	Pleckstrin-like (PH) and lipid-binding START domain protein
HORVU.MOREX.r3.1HG0043710	plum	0.581571	-0.114446	-0.0244935	Homeobox leucine-zipper protein
HORVU.MOREX.r3.1HG0043800	darkolivegreen2	-0.346693	-0.693632	0.0559245	Double stranded RNA binding protein 3
HORVU.MOREX.r3.1HG0043850	darkseagreen4	0.193109	0.570607	-0.0541155	senescence regulator (Protein of unknown function, DUF584)
HORVU.MOREX.r3.1HG0043960	darkseagreen4	0.243515	0.283868	-0.0864118	Cysteine-rich receptor-like protein kinase 11
HORVU.MOREX.r3.1HG0043980	darkseagreen4	-0.127658	0.479173	-0.162015	Zinc finger, C3HC4 type family protein, expressed
HORVU.MOREX.r3.1HG0044070	navajowhite3	-0.19733	0.589625	0.287389	Transmembrane protein, putative
HORVU.MOREX.r3.1HG0044100	antiquewhite2	-0.49245	-0.215725	0.204376	Xaa-pro aminopeptidase, putative
HORVU.MOREX.r3.1HG0044150	darkolivegreen	0.0724219	-0.539334	0.573537	Ran-binding protein in the microtubule-organising centre protein
HORVU.MOREX.r3.1HG0044290	antiquewhite2	-0.108279	0.0439824	0.0808466	electron protein, putative (Protein of unknown function, DUF547)
HORVU.MOREX.r3.1HG0044310	darkolivegreen2	-0.573422	-0.191268	-0.183051	Nascent polypeptide-associated complex subunit beta
HORVU.MOREX.r3.1HG0044360	darkorange	-0.371554	-0.0167588	0.0793275	PIF1-like helicase
HORVU.MOREX.r3.1HG0044370	darkseagreen4	-0.237642	-0.0170316	0.633826	Glutamate--tRNA ligase
HORVU.MOREX.r3.1HG0044470	darkseagreen4	-0.295762	-0.47004	0.480012	Cytokinin oxidase/dehydrogenase
HORVU.MOREX.r3.1HG0044490	darkseagreen4	0.0877044	-0.26746	0.550372	Receptor-like protein kinase
HORVU.MOREX.r3.1HG0044530	darkolivegreen	0.166959	0.0306396	-0.475752	L-type lectin-domain containing receptor kinase VIII.2
HORVU.MOREX.r3.1HG0044570	lavenderblush1	-0.434569	-0.0252314	0.120703	Pentatricopeptide repeat-containing protein
HORVU.MOREX.r3.1HG0044670	darkolivegreen2	-0.108117	-0.469859	-0.54067	Pentatricopeptide repeat-containing protein
HORVU.MOREX.r3.1HG0044700	darkolivegreen	-0.692298	-0.330511	0.554274	Pre-mRNA-processing protein 40C
HORVU.MOREX.r3.1HG0044710	darkolivegreen	-0.148096	-0.31944	0.441334	Protein disulfide-isomerase
HORVU.MOREX.r3.1HG0044750	darkolivegreen	-0.388422	-0.0221544	0.707094	F-box/RNI-like/FBD-like domains-containing protein
HORVU.MOREX.r3.1HG0044770	lavenderblush1	0.409679	-0.516198	-0.0486246	Peptidoglycan-binding LysM domain-containing protein
HORVU.MOREX.r3.1HG0044790	darkolivegreen	-0.569546	0.133914	0.57566	Dicer-like protein 3
HORVU.MOREX.r3.1HG0044800	navajowhite3	-0.114904	0.379001	0.0567185	DnaJ heat shock amino-terminal domain protein
HORVU.MOREX.r3.1HG0044850	darkseagreen4	-0.389643	0.608039	-0.00525864	Metal-dependent phosphohydrolase, HD subdomain
HORVU.MOREX.r3.1HG0045040	darkolivegreen	0.514914	0.0739902	-0.216693	Thioredoxin
HORVU.MOREX.r3.1HG0045220	darkseagreen4	-0.124538	0.379143	-0.334433	Fasciclin-like arabinogalactan protein
HORVU.MOREX.r3.1HG0045360	antiquewhite2	-0.458723	-0.257579	0.562045	Nijmegen breakage syndrome 1 protein
HORVU.MOREX.r3.1HG0045370	darkolivegreen	0.0284212	-0.162191	0.622825	Disease resistance protein RPM1
HORVU.MOREX.r3.1HG0045490	floralwhite	0.540679	-0.249739	-0.603739	RING/U-box superfamily protein
HORVU.MOREX.r3.1HG0045510	darkseagreen4	-0.142404	-0.048385	-0.73034	Prefoldin subunit, putative
HORVU.MOREX.r3.1HG0045520	lavenderblush1	-0.697512	0.311806	0.0496921	zinc finger MYM-type-like protein
HORVU.MOREX.r3.1HG0045540	darkorange	-0.514338	0.411651	0.270362	Vacuolar protein sorting-associated protein 52
HORVU.MOREX.r3.1HG0045570	darkseagreen4	-0.142154	0.39986	0.00970616	RNA-directed DNA polymerase (Reverse transcriptase)-related family protein
HORVU.MOREX.r3.1HG0045660	antiquewhite2	0.219813	-0.100749	0.0957499	Cotton fiber expressed protein-like protein
HORVU.MOREX.r3.1HG0045720	lavenderblush1	0.44581	-0.503876	0.173296	Myosin-related family protein
HORVU.MOREX.r3.1HG0045750	firebrick4	-0.0993308	-0.594115	0.0391473	Pentatricopeptide repeat-containing protein
HORVU.MOREX.r3.1HG0045770	lavenderblush1	0.564245	-0.115098	-0.100794	GRAM domain-containing protein / ABA-responsive protein-related
HORVU.MOREX.r3.1HG0045830	darkseagreen4	0.00159073	-0.234327	0.326731	Ubiquitin carboxyl-terminal hydrolase-like protein
HORVU.MOREX.r3.1HG0045870	antiquewhite2	-0.245229	-0.806776	0.250723	Nucleolar complex protein 2
HORVU.MOREX.r3.1HG0045890	darkseagreen4	0.307456	-0.725631	0.468935	ALG-2 interacting protein X
HORVU.MOREX.r3.1HG0045900	darkseagreen4	-0.480081	-0.569492	0.330199	KH domain-containing protein
HORVU.MOREX.r3.1HG0045940	darkseagreen4	0.201885	0.271245	-0.181673	Trehalose 6-phosphate phosphatase
HORVU.MOREX.r3.1HG0045950	darkseagreen4	-0.00578939	0.324111	0.0878517	Katanin p80 WD40 repeat-containing subunit B1 homolog
HORVU.MOREX.r3.1HG0045970	darkseagreen4	0.0193443	-0.414134	0.450377	Serine protease HTRA1
HORVU.MOREX.r3.1HG0045980	darkolivegreen2	-0.0966622	-0.636668	-0.285032	E3 ubiquitin-protein ligase Hakai
HORVU.MOREX.r3.1HG0046020	darkolivegreen	0.000518316	-0.456496	0.71369	Plant/F9H3-4 protein
HORVU.MOREX.r3.1HG0046030	lavenderblush1	-0.346416	0.339701	0.333103	WAT1-related protein
HORVU.MOREX.r3.1HG0046170	lavenderblush1	0.617544	-0.2069	0.235209	Alpha-galactosidase
HORVU.MOREX.r3.1HG0046180	darkolivegreen	0.363132	-0.393879	0.694739	Ser/Thr protein phosphatase family protein, expressed
HORVU.MOREX.r3.1HG0046210	antiquewhite2	0.583237	0.271661	0.144962	Receptor kinase
HORVU.MOREX.r3.1HG0046230	plum	-0.22689	0.0286196	0.622573	Chloroplast inner envelope protein, putative, expressed
HORVU.MOREX.r3.1HG0046280	antiquewhite2	-0.386293	-0.450054	0.268804	Chloroplast inner envelope protein, putative, expressed
HORVU.MOREX.r3.1HG0046290	darkseagreen4	0.191159	0.469868	-0.114906	G-patch domain containing protein, expressed
HORVU.MOREX.r3.1HG0046300	darkolivegreen	0.164035	0.40688	-0.633778	Ubiquitin
HORVU.MOREX.r3.1HG0046320	navajowhite3	0.174053	-0.394239	-0.379665	Plant basic secretory family protein
HORVU.MOREX.r3.1HG0046330	darkseagreen4	-0.208977	-0.0367656	-0.59239	Plant basic secretory family protein
HORVU.MOREX.r3.1HG0046400	antiquewhite2	0.50218	0.225756	-0.372992	Plant basic secretory family protein
HORVU.MOREX.r3.1HG0046420	darkseagreen4	0.0787625	-0.4329	0.355112	Myosin
HORVU.MOREX.r3.1HG0046460	pink4	-0.141103	0.189107	0.212227	Late embryogenesis abundant (LEA) hydroxyproline-rich glycoprotein
HORVU.MOREX.r3.1HG0046510	darkseagreen4	-0.10364	0.169666	-0.171489	Reactive oxygen species modulator 1
HORVU.MOREX.r3.1HG0046520	darkseagreen4	-0.264001	0.19497	-0.311483	UPF0415 protein C7orf25
HORVU.MOREX.r3.1HG0046540	lavenderblush1	0.803819	-0.409637	0.0615817	DUF538 family protein, putative (Protein of unknown function, DUF538)
HORVU.MOREX.r3.1HG0046570	darkseagreen4	-0.195401	-0.000595087	-0.320131	Ripening related protein family
HORVU.MOREX.r3.1HG0046650	plum	0.6177	-0.38412	-0.271997	Carboxypeptidase
HORVU.MOREX.r3.1HG0046710	antiquewhite2	-0.193027	-0.495866	0.116217	DNA ligase
HORVU.MOREX.r3.1HG0046770	antiquewhite2	-0.585993	-0.187881	0.32089	Protein arginine methyltransferase
HORVU.MOREX.r3.1HG0046780	darkseagreen4	-0.0965412	0.758455	-0.162547	Alpha-1,3-mannosyl-glycoprotein 4-beta-N-acetylglucosaminyltransferase A
HORVU.MOREX.r3.1HG0046830	antiquewhite2	-0.657579	-0.122532	-0.0108135	RNA binding protein, putative
HORVU.MOREX.r3.1HG0046850	darkolivegreen	0.345956	0.380935	-0.562761	Fiber protein Fb34
HORVU.MOREX.r3.1HG0046890	darkseagreen4	0.25496	0.4655	-0.38365	Dof zinc finger protein
HORVU.MOREX.r3.1HG0046900	lavenderblush1	0.415898	-0.559043	0.372201	1-acyl-sn-glycerol-3-phosphate acyltransferase
HORVU.MOREX.r3.1HG0047080	darkseagreen4	0.374131	-0.663666	0.125783	Prolyl 4-hydroxylase alpha subunit, putative
HORVU.MOREX.r3.1HG0047100	plum	0.205133	-0.338263	0.43129	LanC-like protein
HORVU.MOREX.r3.1HG0047110	lavenderblush1	0.797917	-0.162533	-0.343139	Epoxide hydrolase 2
HORVU.MOREX.r3.1HG0047120	lavenderblush1	0.168973	0.348254	-0.0678525	Epoxide hydrolase 2
HORVU.MOREX.r3.1HG0047130	darkseagreen4	-0.190156	-0.653082	0.745097	Pre-mRNA splicing factor-related
HORVU.MOREX.r3.1HG0047150	darkolivegreen	0.0204651	0.0867315	0.527448	disease resistance family protein / LRR family protein
HORVU.MOREX.r3.1HG0047200	darkseagreen4	0.31432	-0.525141	0.200598	Trafficking protein particle complex subunit 13
HORVU.MOREX.r3.1HG0047250	lavenderblush1	-0.698521	0.079715	0.361492	Major facilitator superfamily transporter
HORVU.MOREX.r3.1HG0047280	lightpink3	0.108838	0.0144678	-0.0389107	Wall-associated receptor kinase 5
HORVU.MOREX.r3.1HG0047290	antiquewhite2	-0.129316	-0.283157	-0.429518	RP/EB family microtubule-associated protein
HORVU.MOREX.r3.1HG0047320	floralwhite	0.706001	-0.299336	-0.5595	CBS domain-containing protein CBSX5
HORVU.MOREX.r3.1HG0047470	darkseagreen4	0.109417	0.161467	-0.146734	Maf-like protein, expressed
HORVU.MOREX.r3.1HG0047480	lavenderblush1	-0.817776	0.196069	0.132933	Protein NEOXANTHIN-DEFICIENT 1
HORVU.MOREX.r3.1HG0047510	darkseagreen4	0.142292	0.673399	-0.601489	N-acetyltransferase
HORVU.MOREX.r3.1HG0047580	darkolivegreen	0.588723	-0.240616	0.492577	acyl-UDP-N-acetylglucosamine O-acyltransferase
HORVU.MOREX.r3.1HG0047590	firebrick4	0.012319	-0.438143	-0.242891	Monothiol glutaredoxin-related
HORVU.MOREX.r3.1HG0047600	darkolivegreen2	-0.181558	-0.451834	-0.401028	Pentatricopeptide repeat-containing protein
HORVU.MOREX.r3.1HG0047660	plum	0.629606	-0.108327	-0.403158	Calcium uniporter protein, mitochondrial
HORVU.MOREX.r3.1HG0047710	lavenderblush1	-0.682638	-0.0201298	0.102412	Ribosomal RNA small subunit methyltransferase H
HORVU.MOREX.r3.1HG0047720	lavenderblush1	0.499362	-0.27797	0.0546843	Ras family protein
HORVU.MOREX.r3.1HG0047780	darkorange	-0.331578	0.306584	0.324669	Early-responsive to dehydration stress protein (ERD4)
HORVU.MOREX.r3.1HG0047850	navajowhite3	-0.362428	0.672814	0.020721	3-ketoacyl-CoA synthase
HORVU.MOREX.r3.1HG0047950	lavenderblush1	0.485482	-0.00134314	-0.287106	Pentatricopeptide repeat-containing protein At5g12100, mitochondrial
HORVU.MOREX.r3.1HG0047980	plum	-0.00277053	-0.368845	0.0997307	Glutamyl-tRNA reductase
HORVU.MOREX.r3.1HG0048010	darkseagreen4	0.341738	0.0833514	-0.438069	Membrane steroid-binding protein
HORVU.MOREX.r3.1HG0048030	lavenderblush1	0.659616	0.179518	-0.540747	Membrane steroid-binding protein
HORVU.MOREX.r3.1HG0048060	darkorange	-0.0795178	0.537923	-0.387391	LIM domain containing protein
HORVU.MOREX.r3.1HG0048070	antiquewhite2	-0.665688	-0.0901207	0.340822	Folylpolyglutamate synthase
HORVU.MOREX.r3.1HG0048120	darkseagreen4	-0.394269	0.485952	-0.354846	Pyridoxine/pyridoxamine 5'-phosphate oxidase
HORVU.MOREX.r3.1HG0048360	darkseagreen4	0.022958	-0.303309	0.410597	Ribosomal RNA large subunit methyltransferase E
HORVU.MOREX.r3.1HG0048400	antiquewhite2	0.0546317	-0.615389	-0.0489859	ATP-dependent RNA helicase
HORVU.MOREX.r3.1HG0048410	lavenderblush1	-0.690331	0.156039	0.242686	Tetraspanin family protein
HORVU.MOREX.r3.1HG0048590	antiquewhite2	-0.49397	-0.374351	0.398238	RNA 3'-terminal phosphate cyclase
HORVU.MOREX.r3.1HG0048800	darkseagreen4	0.0137154	-0.441452	0.416551	Myosin heavy chain-related protein, putative
HORVU.MOREX.r3.1HG0048840	darkseagreen4	0.225467	-0.0265905	0.165264	Lipid transfer protein
HORVU.MOREX.r3.1HG0048850	darkorange	-0.00439723	0.547239	-0.0856211	Replication protein A DNA-binding subunit
HORVU.MOREX.r3.1HG0048880	darkseagreen4	-0.209931	-0.256401	-0.283006	Lipid transfer protein
HORVU.MOREX.r3.1HG0048890	antiquewhite2	0.1323	-0.598177	0.109688	Phospholipase ABHD3
HORVU.MOREX.r3.1HG0048990	navajowhite3	-0.103537	0.522294	0.251695	serine carboxypeptidase-like 34
HORVU.MOREX.r3.1HG0049050	firebrick4	-0.0349836	-0.533664	-0.299206	Pentatricopeptide repeat-containing protein
HORVU.MOREX.r3.1HG0049060	lavenderblush1	0.321105	-0.277628	0.160621	Heavy-metal-associated domain-containing protein, putative, expressed
HORVU.MOREX.r3.1HG0049110	darkseagreen4	0.391106	-0.127429	0.270183	Valine--tRNA ligase
HORVU.MOREX.r3.1HG0049130	floralwhite	-0.604813	0.114658	0.553163	tetratricopeptide repeat (TPR)-containing protein
HORVU.MOREX.r3.1HG0049140	darkorange	0.571614	0.0741692	-0.179948	Leukocyte receptor cluster member 1
HORVU.MOREX.r3.1HG0049170	antiquewhite2	0.361879	0.428766	-0.0817834	Leucine-rich receptor-like protein kinase family protein
HORVU.MOREX.r3.1HG0049180	darkseagreen4	-0.373107	-0.362807	0.324802	Chaperone protein dnaJ, putative
HORVU.MOREX.r3.1HG0049190	navajowhite3	0.410238	-0.340767	-0.433978	Monocopper oxidase-like protein SKU5
HORVU.MOREX.r3.1HG0049200	deeppink	0.556879	-0.0206571	-0.0702823	DUF641 family protein (DUF641)
HORVU.MOREX.r3.1HG0049340	darkorange	-0.556639	0.608474	-0.0723252	U1 small nuclear ribonucleoprotein 70 kDa
HORVU.MOREX.r3.1HG0049390	darkorange	-0.387729	0.357297	0.126105	Helicase-like protein
HORVU.MOREX.r3.1HG0049410	lavenderblush1	0.900399	-0.349964	-0.201482	Trihelix transcription factor GT-2
HORVU.MOREX.r3.1HG0049450	floralwhite	0.379383	-0.375224	-0.51684	Nucleotide-diphospho-sugar transferases superfamily protein
HORVU.MOREX.r3.1HG0049460	darkolivegreen	-0.402493	-0.0366774	0.874923	Electron transfer flavoprotein-ubiquinone oxidoreductase, mitochondrial
HORVU.MOREX.r3.1HG0049480	deeppink	0.537766	0.294517	-0.480557	Kinase family protein
HORVU.MOREX.r3.1HG0049580	darkolivegreen	0.732802	0.235452	-0.536183	Aquaporin-1
HORVU.MOREX.r3.1HG0049600	lavenderblush1	0.57839	-0.55312	0.236487	Kinesin-like protein
HORVU.MOREX.r3.1HG0049610	lavenderblush1	0.749869	-0.412539	-0.188742	SH3 domain-containing protein 1
HORVU.MOREX.r3.1HG0049620	lavenderblush1	-0.508943	0.0336466	-0.186011	CRS1 / YhbY (CRM) domain-containing protein
HORVU.MOREX.r3.1HG0049700	lavenderblush1	0.27798	-0.532507	-0.0603284	Zinc finger CCCH domain protein
HORVU.MOREX.r3.1HG0049760	darkseagreen4	-0.281546	-0.433929	0.150471	Serine carboxypeptidase S28 family protein
HORVU.MOREX.r3.1HG0049840	antiquewhite2	-0.567218	-0.203515	0.346255	protein kinase family protein
HORVU.MOREX.r3.1HG0049870	darkseagreen4	0.125294	-0.27499	-0.0764769	Dihydroxy-acid dehydratase
HORVU.MOREX.r3.1HG0049910	firebrick4	0.157511	-0.554142	-0.227273	Auxin-responsive family protein
HORVU.MOREX.r3.1HG0049920	darkseagreen4	-0.261485	-0.104586	-0.226958	Protein ROOT PRIMORDIUM DEFECTIVE 1
HORVU.MOREX.r3.1HG0049930	darkseagreen4	-0.104735	0.142665	-0.317585	DUF241 domain protein
HORVU.MOREX.r3.1HG0049960	plum	-0.301916	-0.0181517	0.651507	DUF241 domain protein
HORVU.MOREX.r3.1HG0049980	lavenderblush1	0.761784	-0.306883	0.0980467	Actin
HORVU.MOREX.r3.1HG0049990	darkseagreen4	-0.367894	0.183124	-0.276566	RNA-binding protein 45A
HORVU.MOREX.r3.1HG0050020	lavenderblush1	0.32342	0.0119483	-0.0720948	Low-density lipoprotein receptor-related protein 6
HORVU.MOREX.r3.1HG0050070	lavenderblush1	0.74919	-0.326793	-0.263064	Response to low sulfur protein, putative
HORVU.MOREX.r3.1HG0050080	deeppink	-0.122069	0.575281	0.177627	Plastid lipid-associated protein
HORVU.MOREX.r3.1HG0050110	floralwhite	-0.659931	0.318348	0.458502	DNA mismatch repair protein MutS, putative
HORVU.MOREX.r3.1HG0050160	darkolivegreen	-0.147317	-0.286626	0.575115	Tubulin-folding cofactor D
HORVU.MOREX.r3.1HG0050170	lavenderblush1	-0.748481	-0.1089	0.196895	Methionine aminopeptidase
HORVU.MOREX.r3.1HG0050190	lavenderblush1	0.57013	-0.535583	-0.135361	Beta-1,3-N-acetylglucosaminyltransferase lunatic fringe
HORVU.MOREX.r3.1HG0050200	darkseagreen4	0.227231	-0.477181	0.47119	Sphingosine kinase 1
HORVU.MOREX.r3.1HG0050220	lavenderblush1	0.556888	-0.424652	0.205229	Polyketide cyclase/dehydrase and lipid transport superfamily protein
HORVU.MOREX.r3.1HG0050310	darkorange	0.190257	-0.0465258	0.127068	Aldo/keto reductase family protein, putative, expressed
HORVU.MOREX.r3.1HG0050330	darkorange	-0.100392	-0.305239	0.269729	Cystathionine gamma-lyase
HORVU.MOREX.r3.1HG0050440	lavenderblush1	0.811122	-0.353066	0.0229401	DUF538 family protein (Protein of unknown function, DUF538)
HORVU.MOREX.r3.1HG0050560	darkseagreen4	-0.0168224	-0.095646	-0.209351	GTPase-activating protein GYP7
HORVU.MOREX.r3.1HG0050630	darkolivegreen	0.0147333	-0.272612	0.640731	Protein kinase family protein
HORVU.MOREX.r3.1HG0050640	darkolivegreen2	-0.399874	-0.241437	-0.35402	DNA ligase-like protein
HORVU.MOREX.r3.1HG0050650	darkseagreen4	0.003999	-0.619407	0.0706718	Pectinesterase
HORVU.MOREX.r3.1HG0050700	antiquewhite2	0.653314	0.0247741	0.0942646	ATP-dependent zinc metalloprotease FtsH
HORVU.MOREX.r3.1HG0050780	lavenderblush1	0.538461	-0.421019	-0.126243	Major facilitator superfamily domain-containing protein
HORVU.MOREX.r3.1HG0050790	darkseagreen4	0.446337	0.116116	-0.591693	Mitochondrial import inner membrane translocase subunit tim23
HORVU.MOREX.r3.1HG0050830	darkseagreen4	0.154115	0.123448	-0.290931	F-box family protein
HORVU.MOREX.r3.1HG0050850	navajowhite3	0.295788	-0.740104	-0.367546	FAS-associated factor 2-B
HORVU.MOREX.r3.1HG0050860	plum	-0.669535	-0.0763721	0.350976	HIT zinc finger family protein, expressed
HORVU.MOREX.r3.1HG0050880	antiquewhite2	-0.66574	-0.204596	0.0514164	Methyltransferase-like protein 17, mitochondrial
HORVU.MOREX.r3.1HG0050920	lavenderblush1	0.658049	-0.138938	0.331642	Trehalase
HORVU.MOREX.r3.1HG0050970	plum	-0.635842	0.139318	0.332649	Actin-depolymerizing factor
HORVU.MOREX.r3.1HG0050990	lavenderblush1	-0.933423	0.176178	0.192298	Membrane protein insertase YidC
HORVU.MOREX.r3.1HG0051020	darkolivegreen2	-0.123496	-0.625004	-0.291411	Membrane protein insertase YidC
HORVU.MOREX.r3.1HG0051090	antiquewhite2	0.352066	0.384956	-0.254203	Alpha/beta-Hydrolases superfamily protein
HORVU.MOREX.r3.1HG0051110	lavenderblush1	0.466023	-0.197533	0.252755	Ankyrin repeat-containing protein, putative
HORVU.MOREX.r3.1HG0051120	darkseagreen4	-0.156287	-0.48091	0.553729	Kinase family protein
HORVU.MOREX.r3.1HG0051180	lavenderblush1	0.579571	-0.423749	0.433315	Rhomboid-like protein
HORVU.MOREX.r3.1HG0051190	darkolivegreen2	-0.503934	-0.435854	-0.141435	COP9 signalosome complex subunit 1
HORVU.MOREX.r3.1HG0051310	plum	-0.241754	-0.17434	0.538229	F-box protein PP2-A13
HORVU.MOREX.r3.1HG0051520	lavenderblush1	-0.398212	-0.148892	0.277692	Protein DETOXIFICATION
HORVU.MOREX.r3.1HG0051580	lavenderblush1	0.942425	-0.144429	-0.186908	Arogenate dehydratase
HORVU.MOREX.r3.1HG0051640	lavenderblush	-0.349897	-0.385524	0.293139	histone acetyltransferase of the CBP family 1
HORVU.MOREX.r3.1HG0051670	darkseagreen4	-0.184275	-0.6672	0.459184	Phospholipase D
HORVU.MOREX.r3.1HG0051710	darkseagreen4	-0.188587	0.375741	-0.268326	Subtilisin-like protease
HORVU.MOREX.r3.1HG0051740	plum	-0.221157	0.395155	0.494005	Glutathione s-transferase, putative
HORVU.MOREX.r3.1HG0051750	antiquewhite2	0.566612	0.315758	-0.473379	Glutathione S-transferase
HORVU.MOREX.r3.1HG0051770	darkseagreen4	-0.363001	0.505935	-0.484417	Glutathione S-transferase
HORVU.MOREX.r3.1HG0051780	darkolivegreen	-0.139384	0.161694	0.737501	Leucine-rich repeat receptor-like protein kinase family protein
HORVU.MOREX.r3.1HG0051800	darkolivegreen2	0.525906	0.565925	-0.117984	Glutathione S-transferase
HORVU.MOREX.r3.1HG0051810	plum	0.550104	0.0417324	-0.745813	Glutathione S-transferase
HORVU.MOREX.r3.1HG0051860	darkgrey	0.637025	0.428203	-0.169751	Glutathione S-transferase
HORVU.MOREX.r3.1HG0051870	antiquewhite2	0.473118	0.420434	-0.355473	Glutathione S-transferase
HORVU.MOREX.r3.1HG0051880	darkseagreen4	0.214881	0.517312	-0.29911	Glutathione S-transferase
HORVU.MOREX.r3.1HG0051890	antiquewhite2	-0.0479031	0.556127	0.0463497	Glutathione S-transferase
HORVU.MOREX.r3.1HG0051900	lavenderblush1	0.87523	0.00141527	-0.0493709	Glutathione S-transferase
HORVU.MOREX.r3.1HG0051910	darkseagreen4	0.0217349	0.18033	-0.294949	Glutathione S-transferase
HORVU.MOREX.r3.1HG0051920	lavenderblush1	0.742766	-0.397714	-0.0558328	Transcription factor
HORVU.MOREX.r3.1HG0051930	darkseagreen4	-0.278066	-0.0121212	0.733473	RNA binding protein, putative
HORVU.MOREX.r3.1HG0052060	darkseagreen4	-0.075731	0.273432	-0.617027	transcription repressor
HORVU.MOREX.r3.1HG0052080	darkseagreen4	-0.397427	-0.547738	0.0838827	C-terminal binding protein
HORVU.MOREX.r3.1HG0052100	antiquewhite2	0.359063	0.44346	-0.234689	Receptor-like kinase
HORVU.MOREX.r3.1HG0052110	darkseagreen4	0.3346	0.118231	-0.439424	Glutamyl-tRNA reductase
HORVU.MOREX.r3.1HG0052120	lavenderblush1	-0.305516	0.234201	0.155879	GDP-mannose transporter
HORVU.MOREX.r3.1HG0052140	darkseagreen4	-0.168873	0.656289	-0.0701361	PPPDE putative thiol peptidase family protein
HORVU.MOREX.r3.1HG0052200	darkseagreen4	0.213885	-0.490631	0.063121	GPI-anchored protein
HORVU.MOREX.r3.1HG0052220	antiquewhite2	-0.425952	-0.229228	0.38951	Non-lysosomal glucosylceramidase
HORVU.MOREX.r3.1HG0052230	darkseagreen4	0.183794	-0.256825	-0.317683	RNA binding protein
HORVU.MOREX.r3.1HG0052250	lavenderblush1	0.411053	-0.446637	0.372146	Membrane-associated kinase regulator-like protein, putative
HORVU.MOREX.r3.1HG0052290	darkseagreen4	0.233942	-0.482609	0.376301	Xanthine dehydrogenase
HORVU.MOREX.r3.1HG0052400	darkorange	-0.467296	0.112675	0.45749	Aluminum activated malate transporter family protein
HORVU.MOREX.r3.1HG0052410	antiquewhite2	-0.398093	-0.0754069	0.393182	GTPase family protein
HORVU.MOREX.r3.1HG0052450	darkseagreen4	0.0849795	0.265646	0.135968	NAC domain-containing protein
HORVU.MOREX.r3.1HG0052470	lavenderblush1	0.315234	-0.486366	0.0195135	Kinase family protein
HORVU.MOREX.r3.1HG0052510	plum	-0.239621	0.317989	0.33847	Leucine-rich repeat (LRR) family protein
HORVU.MOREX.r3.1HG0052630	darkseagreen4	-0.0493329	0.0980479	-0.319481	Methionyl-tRNA formyltransferase
HORVU.MOREX.r3.1HG0052640	darkseagreen4	0.0839149	-0.339737	0.473743	PHD finger family protein
HORVU.MOREX.r3.1HG0052720	antiquewhite2	0.00828503	0.11506	0.284349	Carbohydrate kinase, putative, expressed
HORVU.MOREX.r3.1HG0052730	darkseagreen4	0.128413	0.507462	-0.38409	AMMECR1-like protein
HORVU.MOREX.r3.1HG0052800	darkseagreen4	0.166028	0.21072	-0.380513	Mitochondrial carrier protein
HORVU.MOREX.r3.1HG0052810	pink4	0.694145	-0.240419	-0.656885	Mitochondrial carrier protein
HORVU.MOREX.r3.1HG0052940	antiquewhite2	-0.256226	-0.422727	0.121618	Nuclear control of ATPase protein 2
HORVU.MOREX.r3.1HG0052970	firebrick4	-0.109459	0.616011	0.327891	Armadillo repeat-containing protein
HORVU.MOREX.r3.1HG0052980	darkolivegreen	0.102702	-0.0464073	-0.251647	RING/U-box superfamily protein, putative
HORVU.MOREX.r3.1HG0052990	darkolivegreen2	0.254746	0.208072	0.455106	Replication factor C subunit, putative
HORVU.MOREX.r3.1HG0053060	lavenderblush1	0.844878	0.00232032	-0.304277	PLATZ transcription factor
HORVU.MOREX.r3.1HG0053120	darkolivegreen	-0.0825748	-0.389912	0.810962	ADP-ribosylation factor GTPase-activating protein
HORVU.MOREX.r3.1HG0053140	darkorange	0.326054	-0.180944	0.130429	F-box family protein
HORVU.MOREX.r3.1HG0053170	lavenderblush1	0.543545	-0.405168	-0.316433	Basic helix loop helix (BHLH) family transcription factor
HORVU.MOREX.r3.1HG0053190	darkseagreen4	0.340426	-0.189838	0.257069	DnaJ-like protein
HORVU.MOREX.r3.1HG0053250	navajowhite3	-0.00408532	0.166772	0.202177	Homeobox-leucine zipper family protein
HORVU.MOREX.r3.1HG0053260	firebrick4	0.11393	-0.285561	-0.296337	Plastid-lipid-Associated Protein
HORVU.MOREX.r3.1HG0053270	antiquewhite2	-0.335736	-0.368943	0.540694	TELO2-interacting protein 1
HORVU.MOREX.r3.1HG0053300	lavenderblush1	0.671527	-0.127144	-0.101636	Calmodulin
HORVU.MOREX.r3.1HG0053350	lavenderblush1	-0.494294	0.691594	-0.200643	Valine--tRNA ligase
HORVU.MOREX.r3.1HG0053360	darkseagreen4	0.387938	0.303472	-0.337349	NADH dehydrogenase [ubiquinone] 1 beta subcomplex subunit 10
HORVU.MOREX.r3.1HG0053380	pink4	0.372534	-0.502933	-0.602429	Inositol-tetrakisphosphate 1-kinase
HORVU.MOREX.r3.1HG0053420	pink4	0.574629	-0.271634	-0.590231	ER-based factor for assembly of V-ATPase
HORVU.MOREX.r3.1HG0053440	darkseagreen4	0.190004	-0.447093	-0.253036	VQ motif protein
HORVU.MOREX.r3.1HG0053470	darkolivegreen	-0.0467499	-0.310394	0.413256	(RAP Annotation release2) NERD domain containing protein
HORVU.MOREX.r3.1HG0053480	darkolivegreen	0.545821	-0.329972	0.413258	Cinnamoyl-CoA reductase-like protein
HORVU.MOREX.r3.1HG0053520	plum	-0.324298	-0.123853	0.573365	TOM1-like protein 2
HORVU.MOREX.r3.1HG0053550	antiquewhite2	-0.478771	-0.399963	0.251714	Phenylalanine--tRNA ligase beta subunit
HORVU.MOREX.r3.1HG0053560	darkseagreen4	-0.206416	-0.416137	0.245626	Pentatricopeptide repeat-containing protein
HORVU.MOREX.r3.1HG0053580	lavenderblush1	-0.482415	0.419939	0.0643649	Shikimate kinase
HORVU.MOREX.r3.1HG0053590	lavenderblush1	0.325533	-0.606735	0.449806	Lysine-specific demethylase
HORVU.MOREX.r3.1HG0053620	darkolivegreen2	-0.0504786	-0.403271	-0.419243	Chalcone-flavanone isomerase family protein
HORVU.MOREX.r3.1HG0053630	lavenderblush1	0.620191	-0.527121	0.251909	Cellulose synthase-like protein
HORVU.MOREX.r3.1HG0053640	antiquewhite2	-0.0560904	-0.367078	-0.00485302	Pentatricopeptide repeat-containing protein, putative
HORVU.MOREX.r3.1HG0053660	darkseagreen4	0.438397	-0.0796529	-0.689661	S-adenosyl-L-methionine-dependent methyltransferase
HORVU.MOREX.r3.1HG0053670	plum	0.0795197	-0.204711	0.375527	Antiholin-like protein LrgB
HORVU.MOREX.r3.1HG0053680	plum	0.669105	-0.130911	-0.0286015	Choline-phosphate cytidylyltransferase
HORVU.MOREX.r3.1HG0053690	darkseagreen4	-0.20912	0.248288	-0.259177	4-coumarate--CoA ligase family protein
HORVU.MOREX.r3.1HG0053700	lavenderblush1	0.717622	-0.461792	0.29923	ERD (Early-responsive to dehydration stress) family protein
HORVU.MOREX.r3.1HG0053720	darkolivegreen	-0.438312	-0.113201	0.593991	Protein kinase family protein
HORVU.MOREX.r3.1HG0053770	lavenderblush1	-0.669411	0.247981	0.255108	Protein kinase family protein
HORVU.MOREX.r3.1HG0053840	lavenderblush1	0.686984	-0.383337	0.239245	Sugar transporter, putative
HORVU.MOREX.r3.1HG0053850	darkseagreen4	-0.0144216	0.400414	0.0521581	NADH dehydrogenase [ubiquinone] 1 alpha subcomplex subunit 12
HORVU.MOREX.r3.1HG0053860	lavenderblush	0.0978071	0.171035	-0.391364	WRKY family transcription factor
HORVU.MOREX.r3.1HG0053880	lavenderblush1	0.651405	-0.474137	-0.272558	Peptide transporter
HORVU.MOREX.r3.1HG0053900	darkseagreen4	0.0879544	-0.161708	0.442062	ADP-ribosylation factor, putative, expressed
HORVU.MOREX.r3.1HG0053910	darkseagreen4	0.106196	0.423663	-0.171944	RmlC-like cupins superfamily protein
HORVU.MOREX.r3.1HG0053930	darkolivegreen	-0.521902	0.0813473	0.519507	Kinase-like protein
HORVU.MOREX.r3.1HG0053940	antiquewhite2	0.125443	-0.556232	-0.150731	stress response protein
HORVU.MOREX.r3.1HG0053960	darkolivegreen	0.273292	0.48199	-0.698534	Urea-proton symporter DUR3
HORVU.MOREX.r3.1HG0053990	darkseagreen4	-0.112586	-0.0727166	-0.11707	Ankyrin repeat family protein
HORVU.MOREX.r3.1HG0054010	lavenderblush1	0.793928	-0.59181	-0.130631	zinc finger B-box protein
HORVU.MOREX.r3.1HG0054030	antiquewhite2	-0.449286	-0.27887	0.453861	DNA replication and repair recF
HORVU.MOREX.r3.1HG0054070	lavenderblush1	0.460912	0.0827917	0.314815	CASP-like protein
HORVU.MOREX.r3.1HG0054110	darkorange	0.459234	-0.0588702	-0.0270043	Phosphatidylinositol transfer protein
HORVU.MOREX.r3.1HG0054150	antiquewhite2	-0.253594	-0.571172	0.221407	N-alpha-acetyltransferase 25, NatB auxiliary subunit
HORVU.MOREX.r3.1HG0054160	darkseagreen4	-0.273647	-0.0180319	-0.583439	PLAC8 family protein
HORVU.MOREX.r3.1HG0054170	lavenderblush1	0.65377	-0.468209	0.244103	Expansin-like protein
HORVU.MOREX.r3.1HG0054180	lavenderblush1	0.557854	-0.454668	0.349229	Expansin-like protein
HORVU.MOREX.r3.1HG0054190	lavenderblush1	0.665479	-0.414829	0.147879	Expansin-like protein
HORVU.MOREX.r3.1HG0054200	darkseagreen4	-0.125334	0.613738	-0.361439	E2 ubiquitin-conjugating-like enzyme
HORVU.MOREX.r3.1HG0054220	navajowhite3	-0.137761	0.238196	0.389296	MADS-box transcription factor
HORVU.MOREX.r3.1HG0054230	plum	-0.124026	-0.0761123	0.380278	MADS-box transcription factor
HORVU.MOREX.r3.1HG0054280	lavenderblush1	0.877677	0.141862	-0.414275	Peroxidase
HORVU.MOREX.r3.1HG0054310	darkorange	0.203011	-0.269801	0.254214	B3 domain-containing protein
HORVU.MOREX.r3.1HG0054340	lavenderblush1	-0.531646	-0.0953097	0.00327295	Zinc finger C-x8-C-x5-C-x3-H type family protein
HORVU.MOREX.r3.1HG0054350	darkseagreen4	0.367357	0.532099	-0.412117	Heavy metal transport/detoxification protein
HORVU.MOREX.r3.1HG0054390	lavenderblush1	0.636234	-0.429812	-0.0980498	Tobamovirus multiplication-like protein
HORVU.MOREX.r3.1HG0054440	darkseagreen4	-0.31942	-0.117457	0.212225	glutamate receptor 1.3
HORVU.MOREX.r3.1HG0054460	darkseagreen4	0.250797	-0.428601	0.226885	p-loop containing nucleoside triphosphate hydrolases superfamily protein
HORVU.MOREX.r3.1HG0054490	lavenderblush1	0.826046	-0.473177	-0.354021	Pmr5/Cas1p GDSL/SGNH-like acyl-esterase family protein
HORVU.MOREX.r3.1HG0054500	darkseagreen4	0.134309	0.289096	-0.327374	Histone H4
HORVU.MOREX.r3.1HG0054510	lavenderblush1	0.473508	-0.556911	0.0971788	Protein PLASTID MOVEMENT IMPAIRED 1
HORVU.MOREX.r3.1HG0054530	lavenderblush1	0.75415	-0.41113	-0.0161703	Monosaccharide-sensing protein 2
HORVU.MOREX.r3.1HG0054540	lavenderblush1	0.896906	-0.0810741	-0.0396875	Ring finger protein
HORVU.MOREX.r3.1HG0054550	darkorange	-0.0282624	-0.43608	0.0882295	Pentatricopeptide repeat-containing protein, putative
HORVU.MOREX.r3.1HG0054580	darkorange	0.0307939	-0.328154	0.392774	MLO-like protein
HORVU.MOREX.r3.1HG0054630	lavenderblush1	0.673757	-0.297654	-0.170014	Protein phosphatase 2C containing protein, expressed
HORVU.MOREX.r3.1HG0054650	lavenderblush1	-0.729307	-0.221645	0.383991	Carbamoyl-phosphate synthase large chain, C-terminal section
HORVU.MOREX.r3.1HG0054770	antiquewhite2	0.122619	0.444596	-0.254143	F-box protein SKIP22
HORVU.MOREX.r3.1HG0054790	lavenderblush1	0.740091	-0.549528	0.31524	Ubiquitin-like protein
HORVU.MOREX.r3.1HG0054820	antiquewhite2	-0.352924	-0.114696	-0.196705	Pentatricopeptide repeat-containing protein
HORVU.MOREX.r3.1HG0054870	darkolivegreen	0.407283	-0.575204	0.513086	Expansin-like protein
HORVU.MOREX.r3.1HG0054910	darkgrey	0.670689	0.329071	-0.570878	DUF241 domain protein (DUF241)
HORVU.MOREX.r3.1HG0054960	lavenderblush1	0.823573	0.238971	-0.231177	Adipocyte plasma membrane-associated protein
HORVU.MOREX.r3.1HG0055010	lavenderblush1	0.6644	0.151951	-0.554039	Glutathione S-transferase
HORVU.MOREX.r3.1HG0055030	darkorange	-0.0704763	0.170545	0.392136	DDB1-and CUL4-associated factor
HORVU.MOREX.r3.1HG0055040	darkseagreen4	-0.0564205	-0.319175	0.100612	Hippocampus abundant transcript 1 protein
HORVU.MOREX.r3.1HG0055150	firebrick4	-0.0737084	-0.0777121	-0.155008	F-box domain containing protein
HORVU.MOREX.r3.1HG0055160	darkolivegreen2	-0.0809756	0.502543	0.0189298	F-box domain containing protein
HORVU.MOREX.r3.1HG0055230	plum	0.572273	-0.0831326	-0.678136	Methyltransferase
HORVU.MOREX.r3.1HG0055240	lavenderblush1	0.667688	-0.0666754	0.446747	Acetyl-coenzyme A carboxylase carboxyl transferase subunit beta
HORVU.MOREX.r3.1HG0055250	darkseagreen4	0.339957	0.325592	-0.311357	F-box family protein
HORVU.MOREX.r3.1HG0055270	plum	-0.463555	0.405175	0.0353173	RING/U-box superfamily protein
HORVU.MOREX.r3.1HG0055300	floralwhite	-0.578743	0.24351	0.675136	T-complex protein 1 subunit alpha
HORVU.MOREX.r3.1HG0055320	lavenderblush1	0.54347	-0.417155	0.20021	Protein phosphatase 2C
HORVU.MOREX.r3.1HG0055340	antiquewhite2	0.500593	0.0128232	0.326517	Magnesium transporter MRS2-like protein
HORVU.MOREX.r3.1HG0055360	antiquewhite2	0.382304	0.132224	0.0897619	TSA: Wollemia nobilis Ref_Wollemi_Transcript_5463_1093 transcribed RNA sequence
HORVU.MOREX.r3.1HG0055380	darkseagreen4	-0.0636906	-0.202411	0.164882	Methylsterol monooxygenase 1-2
HORVU.MOREX.r3.1HG0055400	darkorange	0.118596	-0.0609941	0.0594166	Gag polyprotein
HORVU.MOREX.r3.1HG0055410	firebrick4	-0.134456	0.156609	-0.337118	RING/U-box superfamily protein
HORVU.MOREX.r3.1HG0055420	darkseagreen4	0.0980349	0.79669	-0.443921	Dual specificity phosphatase Cdc25
HORVU.MOREX.r3.1HG0055430	lavenderblush1	0.719035	-0.185617	0.373742	RING/FYVE/PHD zinc finger superfamily protein
HORVU.MOREX.r3.1HG0055460	lavenderblush1	-0.306113	0.286592	0.174235	U2 small nuclear ribonucleoprotein auxiliary factor-like protein
HORVU.MOREX.r3.1HG0055480	lavenderblush1	0.758886	-0.142619	-0.338215	Exostosin-like glycosyltransferase
HORVU.MOREX.r3.1HG0055500	lavenderblush1	0.69687	-0.39144	0.173532	Pollen Ole e 1 allergen and extensin family protein
HORVU.MOREX.r3.1HG0055520	darkseagreen4	-0.0416752	-0.462744	0.374292	Glycosyl transferase, family 1
HORVU.MOREX.r3.1HG0055540	darkseagreen4	0.212291	-0.461654	0.439405	Coiled-coil domain-containing protein 132
HORVU.MOREX.r3.1HG0055550	darkolivegreen	-0.0869285	0.570366	-0.386008	histone acetyltransferase of the CBP family 12
HORVU.MOREX.r3.1HG0055560	darkolivegreen2	0.411764	0.5058	0.0571362	Metallo-beta-lactamase-like
HORVU.MOREX.r3.1HG0055580	darkseagreen4	-0.564258	-0.226871	0.0700401	Kinesin-like protein
HORVU.MOREX.r3.1HG0055590	darkolivegreen	0.667584	0.0195392	-0.252228	RING/U-box superfamily protein
HORVU.MOREX.r3.1HG0055600	antiquewhite2	-0.579923	0.0847693	0.223953	F-box and Leucine Rich Repeat domains containing protein, putative isoform 1
HORVU.MOREX.r3.1HG0055610	darkseagreen4	0.056857	0.166232	-0.260866	Late embryogenesis abundant (LEA) hydroxyproline-rich glycoprotein family, putative
HORVU.MOREX.r3.1HG0055640	darkseagreen4	0.374011	-0.048042	0.43025	transmembrane protein
HORVU.MOREX.r3.1HG0055650	darkseagreen4	-0.0410039	-0.197716	0.161076	Tetratricopeptide repeat-containing protein
HORVU.MOREX.r3.1HG0055700	lavenderblush1	0.202674	-0.417692	0.191679	U-box domain-containing family protein
HORVU.MOREX.r3.1HG0055730	lavenderblush1	0.669997	0.0907857	0.0998927	Translocase of chloroplast
HORVU.MOREX.r3.1HG0055820	navajowhite3	0.193189	-0.486615	-0.313846	UDP-N-acetylmuramoyl-L-alanyl-D-glutamate--2, 6-diaminopimelate ligase
HORVU.MOREX.r3.1HG0055830	antiquewhite2	-0.286817	-0.503066	-0.268779	Branched-chain-amino-acid aminotransferase
HORVU.MOREX.r3.1HG0055840	darkolivegreen	0.106982	-0.419712	0.556237	Phosphatidylinositol N-acetyglucosaminlytransferase subunit P-like protein
HORVU.MOREX.r3.1HG0055850	lavenderblush1	0.609598	-0.359994	-0.0947407	Rop guanine nucleotide exchange factor, putative
HORVU.MOREX.r3.1HG0055880	darkseagreen4	-0.3844	-0.428412	0.446845	DUF3527 domain protein
HORVU.MOREX.r3.1HG0055890	darkseagreen4	0.16233	-0.642534	0.367374	Proline dehydrogenase
HORVU.MOREX.r3.1HG0055960	darkorange	0.401289	-0.47293	0.27232	Scarecrow transcription factor family protein
HORVU.MOREX.r3.1HG0056010	darkseagreen4	-0.0741646	0.307939	-0.29645	NADH dehydrogenase 1 beta subcomplex subunit 8
HORVU.MOREX.r3.1HG0056070	lavenderblush1	0.51734	-0.350223	0.197372	Cortical cell-delineating protein
HORVU.MOREX.r3.1HG0056110	lavenderblush1	0.739733	-0.393829	0.235848	Cortical cell-delineating protein
HORVU.MOREX.r3.1HG0056130	lavenderblush1	0.599759	-0.750135	0.222684	Cortical cell-delineating protein
HORVU.MOREX.r3.1HG0056150	darkseagreen4	-0.227673	0.506159	-0.467098	Bifunctional inhibitor/lipid-transfer protein/seed storage 2S albumin superfamily protein
HORVU.MOREX.r3.1HG0056160	plum	0.557653	-0.0156143	-0.201656	Altered inheritance of mitochondria protein 32
HORVU.MOREX.r3.1HG0056220	antiquewhite2	-0.0528495	-0.332123	0.19085	Protein FAR1-RELATED SEQUENCE 5
HORVU.MOREX.r3.1HG0056230	antiquewhite2	-0.264935	-0.61675	-0.0369181	3-hydroxyisobutyryl-CoA hydrolase-like protein
HORVU.MOREX.r3.1HG0056240	lavenderblush1	0.636231	-0.305685	-0.244362	Trehalose 6-phosphate phosphatase
HORVU.MOREX.r3.1HG0056280	antiquewhite2	0.434786	0.0202126	-0.546296	Xyloglucan galactosyltransferase KATAMARI1
HORVU.MOREX.r3.1HG0056290	antiquewhite2	0.441183	0.358053	0.234941	Flavin-containing monooxygenase
HORVU.MOREX.r3.1HG0056360	darkseagreen4	0.28074	-0.373593	0.330466	Oxysterol-binding protein, expressed
HORVU.MOREX.r3.1HG0056390	darkseagreen4	0.247989	-0.565579	-0.0134432	Nitrate transporter 1.1
HORVU.MOREX.r3.1HG0056410	lavenderblush1	0.77558	-0.19058	-0.301092	Nitrate transporter 1.1
HORVU.MOREX.r3.1HG0056420	darkseagreen4	0.0696649	0.359936	-0.501793	Bifunctional inhibitor/lipid-transfer protein/seed storage 2S albumin superfamily protein
HORVU.MOREX.r3.1HG0056490	darkseagreen4	0.177357	-0.107565	-0.0870569	Hexosyltransferase
HORVU.MOREX.r3.1HG0056500	darkseagreen4	-0.302237	0.558695	-0.240269	Holliday junction resolvase
HORVU.MOREX.r3.1HG0056540	darkseagreen4	0.11695	0.543263	-0.507153	Zinc finger family protein
HORVU.MOREX.r3.1HG0056560	darkseagreen4	0.187798	-0.775464	0.0818549	AP-3 complex subunit delta
HORVU.MOREX.r3.1HG0056570	lavenderblush1	0.822298	-0.500035	0.1144	Expansin protein
HORVU.MOREX.r3.1HG0056580	darkolivegreen	0.616908	0.0438951	-0.188286	Expansin protein
HORVU.MOREX.r3.1HG0056600	darkseagreen4	-0.224621	0.124256	-0.066844	Expansin protein
HORVU.MOREX.r3.1HG0056620	lavenderblush1	0.844725	-0.46047	0.129164	Expansin protein
HORVU.MOREX.r3.1HG0056630	lavenderblush1	0.77623	-0.269328	-0.10082	Expansin protein
HORVU.MOREX.r3.1HG0056670	darkseagreen4	-0.0157405	-0.108628	0.492593	CCR4-NOT transcription complex subunit 1
HORVU.MOREX.r3.1HG0056730	darkseagreen4	-0.069547	0.277989	-0.0617376	Lipoxygenase
HORVU.MOREX.r3.1HG0056740	antiquewhite2	-0.219231	-0.270423	-0.162047	Pyruvate kinase
HORVU.MOREX.r3.1HG0056750	darkseagreen4	0.0637946	0.80029	-0.0439779	NADH dehydrogenase [ubiquinone] 1 alpha subcomplex assembly factor 3
HORVU.MOREX.r3.1HG0056760	darkseagreen4	-0.288521	0.581974	-0.366652	Tobamovirus multiplication protein 2B
HORVU.MOREX.r3.1HG0056780	lavenderblush1	0.48197	-0.540141	0.153056	S-adenosyl-L-methionine-dependent methyltransferases superfamily protein
HORVU.MOREX.r3.1HG0056800	plum	-0.419199	0.0812583	0.0302209	Replicase polyprotein 1ab
HORVU.MOREX.r3.1HG0056810	darkseagreen4	0.0787563	-0.223875	-0.762514	Haloacid dehalogenase-like hydrolase family protein, putative, expressed
HORVU.MOREX.r3.1HG0056880	lavenderblush1	0.726404	-0.544399	0.204629	auxin canalization protein (DUF828)
HORVU.MOREX.r3.1HG0056890	navajowhite3	-0.0416985	0.472171	0.29127	T-complex protein 1
HORVU.MOREX.r3.1HG0056950	darkseagreen4	-0.369197	-0.281902	-0.191465	Maturase
HORVU.MOREX.r3.1HG0056980	darkorange	-0.302662	0.609921	0.165494	Signal transducer and activator of transcription A
HORVU.MOREX.r3.1HG0056990	darkolivegreen	-0.170295	0.173723	0.676995	Camphor resistance CrcB family protein
HORVU.MOREX.r3.1HG0057000	darkolivegreen	-0.225718	0.00614748	-0.441758	Pentatricopeptide repeat-containing protein
HORVU.MOREX.r3.1HG0057010	darkorange	-0.527696	0.781992	-0.0444413	Pentatricopeptide repeat (PPR) superfamily protein
HORVU.MOREX.r3.1HG0057030	darkseagreen4	0.0429025	0.245301	-0.119653	Peroxidase
HORVU.MOREX.r3.1HG0057040	darkseagreen4	-0.262383	0.288559	-0.474497	10 kDa chaperonin
HORVU.MOREX.r3.1HG0057200	darkseagreen4	-0.345267	0.394222	0.153958	CYCLIN B1
HORVU.MOREX.r3.1HG0057210	darkseagreen4	0.311686	0.305983	-0.20286	RING/U-box superfamily protein
HORVU.MOREX.r3.1HG0057290	darkseagreen4	0.152245	0.586621	-0.638587	SBP (S-ribonuclease-binding protein) family protein
HORVU.MOREX.r3.1HG0057310	darkseagreen4	0.0330366	-0.00348198	0.64027	Pleckstrin homology (PH) domain-containing protein
HORVU.MOREX.r3.1HG0057350	darkseagreen4	-0.246266	-0.40099	0.736181	Beta-amylase
HORVU.MOREX.r3.1HG0057410	plum	-0.0215424	-0.310037	0.579461	Metacaspase-1
HORVU.MOREX.r3.1HG0057430	plum	0.147396	-0.455064	0.519688	Phosphatidylinositol-4-phosphate 5-kinase 5-like protein
HORVU.MOREX.r3.1HG0057440	darkgrey	-0.336387	-0.635164	0.535096	Casein kinase II subunit beta
HORVU.MOREX.r3.1HG0057460	darkorange	-0.229956	0.123028	-0.0912576	golgin family A protein
HORVU.MOREX.r3.1HG0057470	darkseagreen4	0.171147	0.0988893	0.204754	Calcineurin B-like protein
HORVU.MOREX.r3.1HG0057490	lavenderblush1	0.321437	-0.325826	0.401642	Kinase family protein
HORVU.MOREX.r3.1HG0057520	floralwhite	-0.577017	0.415679	0.45389	Phospho-2-dehydro-3-deoxyheptonate aldolase
HORVU.MOREX.r3.1HG0057540	antiquewhite2	0.234663	0.262831	-0.102018	Trihelix transcription factor
HORVU.MOREX.r3.1HG0057560	firebrick4	-0.0389497	-0.605859	-0.168568	RNA-binding KH domain-containing protein
HORVU.MOREX.r3.1HG0057570	lavenderblush1	0.844364	-0.119691	-0.191037	Cyclin-like protein
HORVU.MOREX.r3.1HG0057580	darkseagreen4	-0.273178	0.377449	-0.171269	PRA1 family protein
HORVU.MOREX.r3.1HG0057590	darkseagreen4	-0.300269	0.409749	-0.562028	Nucleoside diphosphate kinase
HORVU.MOREX.r3.1HG0057610	darkseagreen4	0.210024	0.539491	-0.192938	Peptide methionine sulfoxide reductase MsrA
HORVU.MOREX.r3.1HG0057620	darkseagreen4	-0.216849	-0.474748	0.401526	Kinase like protein
HORVU.MOREX.r3.1HG0057630	lavenderblush1	-0.680187	-0.0956018	0.430572	Dynamin-like 120 kDa protein, putative isoform 1
HORVU.MOREX.r3.1HG0057650	lavenderblush1	-0.859558	0.232602	0.167938	Inositol-1,4,5-trisphosphate 5-phosphatase 4 isoform 1
HORVU.MOREX.r3.1HG0057670	darkolivegreen2	-0.389882	-0.542409	-0.0205645	WD-repeat protein, putative
HORVU.MOREX.r3.1HG0057680	darkolivegreen	0.0537544	-0.283081	0.797497	Protein ARABIDILLO 1
HORVU.MOREX.r3.1HG0057740	darkorange	-0.571041	0.177089	0.266733	Palmitoyl protein thioesterase containing protein, expressed
HORVU.MOREX.r3.1HG0057750	darkseagreen4	-0.475908	-0.135764	-0.268094	Ethylene-responsive transcription factor
HORVU.MOREX.r3.1HG0057780	lavenderblush1	0.755461	-0.292726	-0.0572743	bZIP transcription factor (DUF630 and DUF632)
HORVU.MOREX.r3.1HG0057800	lavenderblush1	0.853034	0.167432	-0.0979238	Protein BRANCHLESS TRICHOME
HORVU.MOREX.r3.1HG0057810	darkseagreen4	-0.578677	0.466548	0.403853	Zinc import ATP-binding protein ZnuC
HORVU.MOREX.r3.1HG0057820	darkolivegreen	0.388894	-0.0880867	-0.145393	Kinase family protein
HORVU.MOREX.r3.1HG0057860	lavenderblush1	0.915073	-0.315921	0.112423	BTB/POZ domain-containing protein
HORVU.MOREX.r3.1HG0057870	darkseagreen4	-0.280648	-0.103482	-0.351059	Serine hydroxymethyltransferase
HORVU.MOREX.r3.1HG0057910	antiquewhite2	0.496582	0.19288	0.311377	Dual specificity protein phosphatase
HORVU.MOREX.r3.1HG0057920	darkseagreen4	-0.246784	0.153378	-0.257586	Cotton fiber protein
HORVU.MOREX.r3.1HG0057950	darkseagreen4	-0.258735	-0.439932	0.402793	Aminotransferase-like, plant mobile domain-containing protein
HORVU.MOREX.r3.1HG0057960	lavenderblush1	-0.146866	-0.0608515	0.463223	Homeobox-leucine zipper family protein
HORVU.MOREX.r3.1HG0057970	darkolivegreen	0.422447	-0.168755	0.635202	Myb transcription factor
HORVU.MOREX.r3.1HG0057980	darkseagreen4	-0.19348	0.28173	0.385396	Sugar transporter, putative
HORVU.MOREX.r3.1HG0057990	antiquewhite2	0.0589635	-0.304679	-0.245842	O-fucosyltransferase family protein
HORVU.MOREX.r3.1HG0058050	lavenderblush1	-0.721418	0.296843	0.333648	8-amino-7-oxononanoate synthase
HORVU.MOREX.r3.1HG0058110	darkseagreen4	0.0641621	-0.451347	0.458266	Leucine--tRNA ligase
HORVU.MOREX.r3.1HG0058140	lavenderblush1	0.84426	-0.124363	-0.406113	ethylene-responsive transcription factor
HORVU.MOREX.r3.1HG0058160	lavenderblush1	0.274427	-0.483095	0.274256	Sphingomyelin phosphodiesterase 4
HORVU.MOREX.r3.1HG0058170	firebrick4	-0.235921	0.0027426	0.603339	Autophagy-related protein 3
HORVU.MOREX.r3.1HG0058240	darkseagreen4	0.236298	-0.216305	0.269797	auxin canalization protein (DUF828)
HORVU.MOREX.r3.1HG0058280	lavenderblush1	0.713874	-0.324715	-0.0328351	D-3-phosphoglycerate dehydrogenase
HORVU.MOREX.r3.1HG0058290	darkseagreen4	-0.0464283	-0.505128	0.212802	Agenet domain containing protein, expressed
HORVU.MOREX.r3.1HG0058310	antiquewhite2	-0.00624438	0.352538	0.205744	2-oxoglutarate (2OG) and Fe(II)-dependent oxygenase superfamily protein
HORVU.MOREX.r3.1HG0058350	darkseagreen4	-0.258746	0.511984	-0.211856	dipeptide transport ATP-binding protein
HORVU.MOREX.r3.1HG0058390	darkseagreen4	0.126824	0.287278	-0.365527	GATA transcription factor
HORVU.MOREX.r3.1HG0058440	darkseagreen4	-0.360337	0.375382	-0.0814216	ATP-dependent RNA helicase
HORVU.MOREX.r3.1HG0058450	pink4	-0.600854	0.109299	0.595878	Kinase family protein
HORVU.MOREX.r3.1HG0058470	darkseagreen4	-0.106392	-0.38378	0.448715	RING/U-box superfamily protein, putative
HORVU.MOREX.r3.1HG0058500	darkolivegreen	-0.277744	0.453461	-0.683744	Carbon catabolite repressor protein 4
HORVU.MOREX.r3.1HG0058510	lavenderblush1	0.787874	-0.411326	0.0138611	Major facilitator superfamily protein
HORVU.MOREX.r3.1HG0058530	darkseagreen4	-0.276083	0.369306	-0.260405	Small nuclear ribonucleoprotein family protein
HORVU.MOREX.r3.1HG0058550	lavenderblush1	-0.827988	-0.000896263	0.238757	AP2-like ethylene-responsive transcription factor
HORVU.MOREX.r3.1HG0058640	darkseagreen4	-0.106082	-0.15516	-0.27302	Histone H2B
HORVU.MOREX.r3.1HG0058680	lavenderblush1	0.855378	-0.182094	0.0550485	NAD kinase
HORVU.MOREX.r3.1HG0058720	plum	-0.232272	-0.144256	0.325842	Protein N-terminal glutamine amidohydrolase
HORVU.MOREX.r3.1HG0058730	lavenderblush1	0.514962	-0.818403	0.20971	Kinase family protein
HORVU.MOREX.r3.1HG0058790	lavenderblush1	-0.602999	0.199438	0.0445722	Glycosyltransferase
HORVU.MOREX.r3.1HG0058800	navajowhite3	0.232162	-0.706463	-0.261712	Glycosyltransferase
HORVU.MOREX.r3.1HG0058900	darkolivegreen	0.104591	-0.0569142	-0.433638	Protein lateral root primordium 1
HORVU.MOREX.r3.1HG0058910	darkseagreen4	-0.000691569	-0.484966	0.149638	Hyp O-arabinosyltransferase homolog
HORVU.MOREX.r3.1HG0058930	lavenderblush1	-0.442585	0.237366	-0.0514837	DUF4228 domain protein
HORVU.MOREX.r3.1HG0058970	darkseagreen4	0.203881	-0.511261	0.570076	Regulator of chromosome condensation (RCC1) family with FYVE zinc finger domain-containing protein
HORVU.MOREX.r3.1HG0059000	darkseagreen4	-0.385048	-0.320564	0.197668	Receptor-like kinase
HORVU.MOREX.r3.1HG0059080	darkseagreen4	0.097287	0.501864	0.0683976	Ornithine carbamoyltransferase
HORVU.MOREX.r3.1HG0059120	darkseagreen4	-0.165881	-0.329762	0.43009	AP-3 complex subunit mu
HORVU.MOREX.r3.1HG0059140	darkseagreen4	-0.001633	0.445579	-0.144576	Fission 1 protein
HORVU.MOREX.r3.1HG0059150	lavenderblush1	0.854292	-0.391523	-0.133738	Annexin
HORVU.MOREX.r3.1HG0059170	lavenderblush1	0.829815	-0.193444	-0.22516	Annexin
HORVU.MOREX.r3.1HG0059220	lavenderblush1	0.597955	-0.0249936	0.136848	Arf GTPase activating protein
HORVU.MOREX.r3.1HG0059230	darkolivegreen	-0.330326	-0.327375	0.77711	Plant calmodulin-binding-like protein
HORVU.MOREX.r3.1HG0059260	plum	-0.340496	-0.12213	0.635577	cytochrome C oxidase subunit
HORVU.MOREX.r3.1HG0059290	plum	-0.333039	0.0698882	0.679492	Calcium binding family protein
HORVU.MOREX.r3.1HG0059300	darkseagreen4	0.233418	0.486747	-0.0100559	L-lactate dehydrogenase
HORVU.MOREX.r3.1HG0059340	navajowhite3	0.382598	-0.834233	-0.136297	Conserved oligomeric Golgi complex subunit 5
HORVU.MOREX.r3.1HG0059350	darkseagreen4	-0.203932	-0.463571	0.454359	S-adenosyl-L-methionine-dependent methyltransferases superfamily protein
HORVU.MOREX.r3.1HG0059360	antiquewhite2	-0.283505	-0.438989	-0.222029	DNA-directed RNA polymerase
HORVU.MOREX.r3.1HG0059370	darkorange	0.441856	-0.604304	-0.124026	Signal peptidase I
HORVU.MOREX.r3.1HG0059400	darkseagreen4	-0.416961	0.276697	-0.423637	Acyl carrier protein
HORVU.MOREX.r3.1HG0059410	plum	-0.183557	0.180471	0.111942	Gibberellin-regulated family protein
HORVU.MOREX.r3.1HG0059420	antiquewhite2	-0.509281	-0.317353	0.166928	PAX-interacting protein 1
HORVU.MOREX.r3.1HG0059430	darkseagreen4	-0.14813	-0.517171	0.570968	RNA-binding protein, putative
HORVU.MOREX.r3.1HG0059440	darkseagreen4	-0.163094	0.167971	-0.470215	rRNA N-glycosidase
HORVU.MOREX.r3.1HG0059450	lavenderblush1	-0.757425	0.460668	0.277821	Peptide chain release factor, putative
HORVU.MOREX.r3.1HG0059470	lavenderblush1	0.349016	-0.202322	-0.0800507	'putative beta-1,3-glucanase
HORVU.MOREX.r3.1HG0059600	darkseagreen4	-0.111132	-0.51978	0.490225	DnaJ
HORVU.MOREX.r3.1HG0059670	darkseagreen4	0.106463	0.261102	-0.0663463	Cytokinin oxidase/dehydrogenase
HORVU.MOREX.r3.1HG0059710	darkseagreen4	-0.380051	0.276527	-0.342591	Phosphatidylinositol N-acetylglucosaminyltransferase subunit Y
HORVU.MOREX.r3.1HG0059740	darkseagreen4	0.310803	0.00984805	0.566483	Diacylglycerol kinase
HORVU.MOREX.r3.1HG0059770	darkolivegreen2	0.0163255	-0.774912	-0.186862	Nascent polypeptide-associated complex subunit alpha-like protein
HORVU.MOREX.r3.1HG0059790	navajowhite3	0.186596	-0.691687	-0.280083	Hydroxyproline-rich glycoprotein-like
HORVU.MOREX.r3.1HG0059810	lavenderblush1	0.51355	-0.480392	0.449002	RNA binding protein
HORVU.MOREX.r3.1HG0059840	lavenderblush1	-0.614433	-0.0303119	0.44014	F-box-like protein
HORVU.MOREX.r3.1HG0059850	firebrick4	0.0266611	0.185678	0.203947	Lipase
HORVU.MOREX.r3.1HG0059860	lavenderblush1	0.426477	-0.708344	0.484318	Kinase family protein
HORVU.MOREX.r3.1HG0059870	darkseagreen4	-0.515708	0.0109317	-0.303798	Succinate dehydrogenase subunit 4
HORVU.MOREX.r3.1HG0059910	darkseagreen4	0.0540513	-0.599102	0.0653163	Receptor-like kinase
HORVU.MOREX.r3.1HG0059920	darkseagreen4	-0.405882	0.0992134	-0.142481	Membrane protein insertase YidC
HORVU.MOREX.r3.1HG0059930	antiquewhite2	-0.443996	-0.366822	0.169854	26S proteasome regulatory subunit
HORVU.MOREX.r3.1HG0059980	darkseagreen4	-0.00509779	0.371515	-0.410785	essential meiotic endonuclease 1A
HORVU.MOREX.r3.1HG0060040	darkseagreen4	-0.308212	-0.351127	0.293565	CW-type Zinc Finger family protein, expressed
HORVU.MOREX.r3.1HG0060080	antiquewhite2	-0.26189	-0.103613	0.347842	Pentatricopeptide repeat-containing protein
HORVU.MOREX.r3.1HG0060140	darkseagreen4	0.136024	0.0811369	-0.240679	Transmembrane protein, putative
HORVU.MOREX.r3.1HG0060150	lavenderblush1	-0.580507	0.33937	0.0576128	Protein FLX-like 3
HORVU.MOREX.r3.1HG0060190	lavenderblush1	0.62185	-0.338617	-0.127059	NRR repressor homolog 1
HORVU.MOREX.r3.1HG0060240	lavenderblush1	-0.195012	0.288549	-0.514561	Thiamin pyrophosphokinase 1
HORVU.MOREX.r3.1HG0060260	darkorange	0.176428	-0.505673	-0.167998	Histone H2B
HORVU.MOREX.r3.1HG0060270	darkseagreen4	-0.131054	0.0398056	-0.45696	Histone H3
HORVU.MOREX.r3.1HG0060300	darkseagreen4	-0.0916629	0.103508	-0.678432	Nucleolar 16
HORVU.MOREX.r3.1HG0060320	darkseagreen4	-0.087705	0.140914	-0.518905	Histone H3
HORVU.MOREX.r3.1HG0060340	darkorange	0.17092	-0.189057	-0.433871	Histone H2B
HORVU.MOREX.r3.1HG0060380	darkseagreen4	0.063612	-0.698157	0.134856	Elongation factor 4
HORVU.MOREX.r3.1HG0060400	darkseagreen4	0.0647995	0.0117837	0.247353	Elongation factor 4
HORVU.MOREX.r3.1HG0060410	plum	0.164512	0.362358	-0.272559	F21O3.15 protein
HORVU.MOREX.r3.1HG0060530	lavenderblush1	-0.48893	0.0108279	0.461778	Chaperone protein dnaJ, putative
HORVU.MOREX.r3.1HG0060570	darkseagreen4	-0.232053	0.515659	-0.550935	Mitochondrial zinc maintenance protein 1, mitochondrial
HORVU.MOREX.r3.1HG0060600	floralwhite	-0.587282	0.436327	0.491547	Transducin/WD40 repeat-like superfamily protein
HORVU.MOREX.r3.1HG0060630	lavenderblush1	0.818181	-0.14869	-0.400946	UDP-glucuronate decarboxylase protein 6
HORVU.MOREX.r3.1HG0060640	plum	-0.507128	-0.0333677	0.313264	Alpha/beta-Hydrolases superfamily protein
HORVU.MOREX.r3.1HG0060690	pink4	0.469854	-0.165393	-0.797167	DUF538 family protein (Protein of unknown function, DUF538)
HORVU.MOREX.r3.1HG0060700	darkolivegreen	-0.197643	-0.12274	0.510214	Fatty acid oxidation complex subunit alpha
HORVU.MOREX.r3.1HG0060770	plum	-0.626725	0.3451	0.137326	Ethylene-responsive transcription factor
HORVU.MOREX.r3.1HG0061070	plum	-0.586069	0.15832	0.246009	RING/U-box superfamily protein, putative
HORVU.MOREX.r3.1HG0061080	lavenderblush1	-0.668662	-0.0957965	-0.00949087	Cilia- and flagella-associated protein 52
HORVU.MOREX.r3.1HG0061100	darkseagreen4	0.0955346	-0.41835	0.405782	Phospholipase D
HORVU.MOREX.r3.1HG0061140	darkseagreen4	0.159159	0.205635	-0.249674	Phosphatase 2C family protein
HORVU.MOREX.r3.1HG0061180	lavenderblush1	0.609431	-0.177949	0.0702468	Phosphatase 2C family protein
HORVU.MOREX.r3.1HG0061210	darkseagreen4	-0.138895	0.0578043	0.512396	Replicase polyprotein 1a
HORVU.MOREX.r3.1HG0061220	darkolivegreen2	-0.612669	-0.312944	0.197251	DNA primase
HORVU.MOREX.r3.1HG0061230	darkseagreen4	-0.0577323	-0.15997	0.524408	Serine/threonine-protein kinase
HORVU.MOREX.r3.1HG0061280	antiquewhite2	0.421207	0.0819683	0.505034	Flagellar biosynthesis protein flhA
HORVU.MOREX.r3.1HG0061300	lavenderblush1	0.742571	-0.742535	-0.000696647	Receptor-like kinase
HORVU.MOREX.r3.1HG0061360	darkorange	-0.361794	0.373912	0.16128	LINE-1 reverse transcriptase like
HORVU.MOREX.r3.1HG0061370	darkolivegreen	-0.209364	-0.366658	0.750762	Acyltransferase, putative
HORVU.MOREX.r3.1HG0061380	darkseagreen4	0.154859	-0.249358	-0.338909	CAAX prenyl protease 2
HORVU.MOREX.r3.1HG0061390	lavenderblush1	0.932361	-0.225932	0.0217084	Trichome birefringence-like protein
HORVU.MOREX.r3.1HG0061420	darkolivegreen	0.121058	-0.0599615	-0.802702	DUF3511 domain protein
HORVU.MOREX.r3.1HG0061440	darkseagreen4	0.345278	0.429803	-0.400518	D-3-phosphoglycerate dehydrogenase
HORVU.MOREX.r3.1HG0061460	lavenderblush1	-0.734883	0.261713	0.582523	Werner syndrome-like exonuclease
HORVU.MOREX.r3.1HG0061470	darkseagreen4	0.268272	-0.692768	-0.0120576	Mitochondrial carrier protein, putative
HORVU.MOREX.r3.1HG0061490	darkseagreen4	0.293542	-0.243381	-0.364955	Pentatricopeptide repeat-containing protein
HORVU.MOREX.r3.1HG0061530	darkolivegreen	-0.234028	-0.00289194	0.549488	Metallothionein
HORVU.MOREX.r3.1HG0061580	darkseagreen4	-0.110827	0.25492	0.16821	Metallothionein
HORVU.MOREX.r3.1HG0061660	lavenderblush1	0.811947	-0.0708338	0.139055	RING/FYVE/PHD zinc finger superfamily protein
HORVU.MOREX.r3.1HG0061670	darkorange	0.0866964	-0.0954385	-0.10251	Pentatricopeptide repeat-containing protein
HORVU.MOREX.r3.1HG0061710	lavenderblush1	0.783783	-0.410436	-0.0658097	Trichome birefringence-like protein
HORVU.MOREX.r3.1HG0061720	antiquewhite2	-0.415692	-0.235686	0.511299	Anaphase-promoting complex subunit 1
HORVU.MOREX.r3.1HG0061730	antiquewhite2	-0.575931	-0.364158	0.273428	AMP deaminase
HORVU.MOREX.r3.1HG0061740	darkolivegreen2	-0.284307	-0.776845	-0.0396012	Ran-binding protein 1 domain-containing
HORVU.MOREX.r3.1HG0061750	lavenderblush1	-0.738086	0.357097	-0.00241269	Chlorophyll synthase
HORVU.MOREX.r3.1HG0061850	antiquewhite2	-0.386981	-0.61944	-0.118074	Methionine aminopeptidase 2
HORVU.MOREX.r3.1HG0061870	plum	0.58873	-0.127723	-0.227539	Chaperone protein dnaJ, putative
HORVU.MOREX.r3.1HG0061880	darkolivegreen2	-0.323372	-0.451293	-0.341293	Ran-binding protein 1
HORVU.MOREX.r3.1HG0061920	darkseagreen4	0.0961284	-0.37596	0.411411	Serine/arginine repetitive matrix protein 2 isoform 1
HORVU.MOREX.r3.1HG0062030	lavenderblush1	0.630382	0.0330088	-0.17862	Dehydration responsive element binding transcription factor
HORVU.MOREX.r3.1HG0062050	darkseagreen4	-0.275026	0.154194	0.110289	Tocopherol cyclase
HORVU.MOREX.r3.1HG0062080	darkolivegreen2	-0.538276	-0.344219	-0.135017	TATA box-binding protein-associated factor RNA polymerase I subunit B
HORVU.MOREX.r3.1HG0062110	antiquewhite2	0.127309	0.162848	-0.00167285	Pentatricopeptide repeat-containing protein
HORVU.MOREX.r3.1HG0062130	darkolivegreen2	-0.182049	-0.570383	-0.372816	Importin subunit beta-1
HORVU.MOREX.r3.1HG0062220	darkseagreen4	-0.2438	0.155373	-0.0774668	LIGHT-DEPENDENT SHORT HYPOCOTYLS-like protein (DUF640)
HORVU.MOREX.r3.1HG0062250	darkseagreen4	0.00328766	0.44366	-0.387787	LOB domain-containing protein, putative
HORVU.MOREX.r3.1HG0062370	antiquewhite2	-0.0887805	0.456017	0.0597582	DUF538 family protein (Protein of unknown function, DUF538)
HORVU.MOREX.r3.1HG0062400	darkorange	0.446457	-0.773257	0.242606	sorting nexin
HORVU.MOREX.r3.1HG0062450	lavenderblush1	0.467085	-0.327988	-0.302768	Pyrimidine-specific ribonucleoside hydrolase
HORVU.MOREX.r3.1HG0062460	darkolivegreen	0.588812	0.153457	-0.538751	wall-associated receptor kinase-like protein
HORVU.MOREX.r3.1HG0062470	navajowhite3	0.309874	-0.889636	-0.168517	Ubiquitin-associated domain-containing family protein
HORVU.MOREX.r3.1HG0062480	lavenderblush1	0.503999	-0.420764	0.0427744	1-deoxy-D-xylulose-5-phosphate synthase
HORVU.MOREX.r3.1HG0062490	firebrick4	0.141437	-0.14944	-0.297107	RING/U-box superfamily protein, putative
HORVU.MOREX.r3.1HG0062550	darkseagreen4	-0.366921	-0.48077	0.237154	F-box protein
HORVU.MOREX.r3.1HG0062630	darkseagreen4	0.184626	-0.354245	0.493809	Lipase
HORVU.MOREX.r3.1HG0062640	darkseagreen4	-0.0847753	-0.588866	0.6395	Squamosa promoter-binding-like protein
HORVU.MOREX.r3.1HG0062650	navajowhite3	0.304986	-0.504617	-0.460937	Pentatricopeptide repeat-containing protein
HORVU.MOREX.r3.1HG0062680	plum	-0.189828	0.313557	0.272074	Gibberellin receptor GID1a
HORVU.MOREX.r3.1HG0062700	navajowhite3	-0.437072	0.415639	0.593341	Transducin/WD-like repeat-protein
HORVU.MOREX.r3.1HG0062710	lavenderblush1	-0.517473	0.579437	0.37744	LEC14B
HORVU.MOREX.r3.1HG0062740	floralwhite	0.655242	-0.360699	-0.512114	Leucine-rich repeat receptor-like kinase
HORVU.MOREX.r3.1HG0062760	darkolivegreen	-0.458433	0.432215	0.283274	Pyrimidine-specific ribonucleoside hydrolase
HORVU.MOREX.r3.1HG0062810	lavenderblush1	-0.480874	0.377841	0.20267	PH-response transcription factor pacC/RIM101 isoform 2
HORVU.MOREX.r3.1HG0062840	darkseagreen4	0.51517	-0.317421	0.204411	Breast carcinoma-amplified sequence 3
HORVU.MOREX.r3.1HG0062900	darkseagreen4	-0.17677	-0.0272906	-0.536862	Pyrophosphate-energized vacuolar membrane proton pump
HORVU.MOREX.r3.1HG0062910	antiquewhite2	0.437425	-0.111853	0.228333	transmembrane protein, putative (DUF247)
HORVU.MOREX.r3.1HG0062940	darkgrey	-0.253542	-0.553401	0.498356	Pyruvate, phosphate dikinase
HORVU.MOREX.r3.1HG0062980	lavenderblush1	0.703521	-0.385658	-0.0993525	L-gulonolactone oxidase
HORVU.MOREX.r3.1HG0063000	darkolivegreen2	-0.0974481	-0.614474	-0.188265	Methyl-CpG-binding domain-containing family protein
HORVU.MOREX.r3.1HG0063020	darkseagreen4	-0.0220775	0.440325	-0.13556	Resistance to phytophthora 1 protein
HORVU.MOREX.r3.1HG0063050	darkseagreen4	-0.326653	0.491413	0.0330407	Peptide methionine sulfoxide reductase msrB
HORVU.MOREX.r3.1HG0063060	darkseagreen4	-0.202577	-0.217496	-0.261041	Mitochondrial transcription termination factor family protein
HORVU.MOREX.r3.1HG0063080	darkseagreen4	0.0758686	0.05228	0.43162	BED zinc finger,hAT family dimerization domain
HORVU.MOREX.r3.1HG0063100	lavenderblush1	0.494398	-0.437904	0.343392	Disease resistance protein (NBS-LRR class) family
HORVU.MOREX.r3.1HG0063110	darkseagreen4	0.0412714	-0.0740751	0.160791	NBS-LRR disease resistance protein
HORVU.MOREX.r3.1HG0063210	darkseagreen4	-0.351534	0.101326	-0.450588	transmembrane protein, putative (DUF594)
HORVU.MOREX.r3.1HG0063280	darkseagreen4	-0.0645683	0.0961899	-0.226444	Mitochondrial transcription termination factor family protein
HORVU.MOREX.r3.1HG0063330	darkseagreen4	-0.362714	0.0452085	-0.241407	Eukaryotic aspartyl protease family protein, putative
HORVU.MOREX.r3.1HG0063340	pink4	0.492935	-0.560738	-0.157484	B-cell receptor-associated 31-like
HORVU.MOREX.r3.1HG0063360	lavenderblush1	0.873482	-0.207542	-0.113345	Bax inhibitor-1 family protein
HORVU.MOREX.r3.1HG0063430	lavenderblush1	0.698299	-0.342285	-0.209777	Oxidoreductase, 2OG-Fe(II) oxygenase family protein
HORVU.MOREX.r3.1HG0063520	lavenderblush1	0.693921	-0.442102	-0.226133	GDSL esterase/lipase
HORVU.MOREX.r3.1HG0063530	lavenderblush1	-0.659903	0.338977	0.444732	1-(5-phosphoribosyl)-5-[(5-phosphoribosylamino)methylideneamino] imidazole-4-carboxamide isomerase
HORVU.MOREX.r3.1HG0063540	firebrick4	-0.40366	0.30871	-0.214979	DNA-directed RNA polymerase II subunit
HORVU.MOREX.r3.1HG0063550	floralwhite	-0.42093	0.374222	0.337544	Energy-coupling factor transporter transmembrane protein EcfT
HORVU.MOREX.r3.1HG0063560	floralwhite	-0.666097	0.297709	0.594885	Sulfotransferase
HORVU.MOREX.r3.1HG0063590	darkseagreen4	-0.258753	0.660777	-0.0421268	AWPM-19-like membrane family protein
HORVU.MOREX.r3.1HG0063600	antiquewhite2	0.434251	0.292775	-0.40507	Glycine-rich protein, putative
HORVU.MOREX.r3.1HG0063630	darkseagreen4	0.305918	-0.0484702	-0.564894	Chitinase
HORVU.MOREX.r3.1HG0063720	navajowhite3	-0.24539	0.530188	0.379103	Endo-1,3
HORVU.MOREX.r3.1HG0063740	antiquewhite2	-0.422922	0.0841324	0.139017	Endo-1,3
HORVU.MOREX.r3.1HG0063750	plum	-0.460357	0.323042	0.380579	Protein kinase
HORVU.MOREX.r3.1HG0063780	darkseagreen4	-0.274353	-0.0126764	0.799826	ARM REPEAT PROTEIN INTERACTING WITH ABF2
HORVU.MOREX.r3.1HG0063790	lavenderblush1	-0.809633	0.074854	0.570521	Sister chromatid cohesion 1 protein 1
HORVU.MOREX.r3.1HG0063810	darkseagreen4	-0.0965573	0.0174786	-0.119427	Cyclin family protein
HORVU.MOREX.r3.1HG0063860	lavenderblush1	-0.343158	0.160446	0.0618814	Pentatricopeptide repeat-containing protein
HORVU.MOREX.r3.1HG0063870	antiquewhite2	0.023215	-0.457534	-0.180642	Kinesin-like protein
HORVU.MOREX.r3.1HG0063880	lavenderblush1	0.890472	-0.366766	-0.151973	Glycosyltransferase
HORVU.MOREX.r3.1HG0063930	plum	-0.169521	-0.218064	0.252367	Protein WEAK CHLOROPLAST MOVEMENT UNDER BLUE LIGHT 1
HORVU.MOREX.r3.1HG0063980	lavenderblush1	0.380543	-0.249254	-0.0187715	CASP-like protein
HORVU.MOREX.r3.1HG0064000	darkseagreen4	-0.378107	0.0947305	0.0582715	Protein translocase secy subunit, putative
HORVU.MOREX.r3.1HG0064010	darkseagreen4	-0.163933	-0.423633	0.363913	LETM1 and EF-hand domain-containing protein 1, mitochondrial
HORVU.MOREX.r3.1HG0064020	darkgrey	-0.274469	-0.620543	0.327229	RING/U-box superfamily protein
HORVU.MOREX.r3.1HG0064030	lavenderblush1	0.794653	-0.0796352	0.036274	Tetratricopeptide repeat (TPR)-like superfamily protein
HORVU.MOREX.r3.1HG0064070	darkseagreen4	0.350986	-0.430712	0.297369	DUF21 domain-containing protein
HORVU.MOREX.r3.1HG0064080	floralwhite	0.659682	-0.410909	-0.567051	Peptide-N4-(N-acetyl-beta-glucosaminyl)asparagine amidase A
HORVU.MOREX.r3.1HG0064100	darkolivegreen	-0.465629	0.10866	0.461858	ELKS/Rab6-interacting/CAST family protein
HORVU.MOREX.r3.1HG0064160	lavenderblush1	-0.564169	0.0793046	-0.120532	DUF630 family protein, putative (DUF630 and DUF632)
HORVU.MOREX.r3.1HG0064170	darkolivegreen	0.264303	-0.226505	-0.46419	Pentatricopeptide repeat-containing protein
HORVU.MOREX.r3.1HG0064220	darkseagreen4	-0.391874	0.163181	-0.181878	Isoamylase-like glucan debranching enzyme
HORVU.MOREX.r3.1HG0064240	darkseagreen4	-0.0587797	-0.606823	0.443969	Coatomer subunit delta
HORVU.MOREX.r3.1HG0064290	lavenderblush1	-0.680646	0.052434	0.167957	pale cress protein (PAC)
HORVU.MOREX.r3.1HG0064310	darkolivegreen	0.532454	0.0312249	-0.553084	Ribosomal protein L34e superfamily protein
HORVU.MOREX.r3.1HG0064340	lavenderblush1	0.45188	-0.553966	-0.0423815	Leucine-rich repeat receptor-like protein kinase
HORVU.MOREX.r3.1HG0064370	darkolivegreen	0.163999	0.0399453	-0.514274	RNA-directed DNA polymerase (reverse transcriptase)-related family protein
HORVU.MOREX.r3.1HG0064390	lavenderblush1	0.656923	-0.503045	0.235703	Mitochondrial carrier family
HORVU.MOREX.r3.1HG0064410	darkolivegreen2	0.403394	0.183635	-0.0912304	Protein RRP5-like protein
HORVU.MOREX.r3.1HG0064430	darkolivegreen	-0.367712	-0.277891	0.629423	DNA repair protein-like protein
HORVU.MOREX.r3.1HG0064460	navajowhite3	0.0749884	-0.692943	-0.225183	Protein kinase-like protein
HORVU.MOREX.r3.1HG0064480	darkseagreen4	-0.456958	-0.486068	0.150586	Methyltransferase-like protein
HORVU.MOREX.r3.1HG0064490	deeppink	-0.30413	-0.0765318	0.418864	Decapping nuclease rai1
HORVU.MOREX.r3.1HG0064500	darkseagreen4	0.162022	-0.518147	0.487257	Kinase family protein
HORVU.MOREX.r3.1HG0064540	lavenderblush1	0.885979	-0.226767	-0.367697	Glycosyltransferase
HORVU.MOREX.r3.1HG0064580	darkseagreen4	0.0222107	-0.0633074	0.0929093	Beta-mannosidase, putative
HORVU.MOREX.r3.1HG0064600	lavenderblush1	0.752492	-0.506781	-0.25942	transmembrane protein, putative (DUF288)
HORVU.MOREX.r3.1HG0064610	darkorange	0.265457	-0.597946	-0.0653272	membrane-associated kinase regulator
HORVU.MOREX.r3.1HG0064700	darkolivegreen	-0.125715	-0.0928489	0.388813	RNA polymerase II C-terminal domain phosphatase-like protein
HORVU.MOREX.r3.1HG0064710	darkseagreen4	0.0590147	0.326721	-0.112309	Fantastic four-like protein
HORVU.MOREX.r3.1HG0064720	darkseagreen4	0.181654	0.250605	0.00715072	Fantastic four-like protein
HORVU.MOREX.r3.1HG0064730	deeppink	-0.568196	-0.109708	0.313931	GTPase Der
HORVU.MOREX.r3.1HG0064740	lavenderblush1	0.633604	-0.560257	-0.338402	Phospholipase A1
HORVU.MOREX.r3.1HG0064790	antiquewhite2	-0.579289	-0.387853	0.202134	Microtubule associated family protein
HORVU.MOREX.r3.1HG0064870	darkseagreen4	0.030459	-0.102581	-0.288823	Pentatricopeptide repeat-containing protein
HORVU.MOREX.r3.1HG0064890	darkolivegreen	-0.132866	-0.4013	0.889038	ATP-dependent zinc metalloprotease FtsH
HORVU.MOREX.r3.1HG0064900	lavenderblush1	0.814436	-0.476905	0.130767	Glycosyltransferase
HORVU.MOREX.r3.1HG0064910	antiquewhite2	-0.105831	0.391605	0.451674	Protein NRT1/ PTR FAMILY 1.1
HORVU.MOREX.r3.1HG0064930	lightcoral	0.318102	-0.481663	-0.027812	F-box family protein
HORVU.MOREX.r3.1HG0064960	darkgrey	-0.549463	-0.218535	0.40351	Protein NRT1/ PTR FAMILY 1.1
HORVU.MOREX.r3.1HG0065000	darkorange	-0.118978	0.00978743	0.147428	Craniofacial development protein 2
HORVU.MOREX.r3.1HG0065010	antiquewhite2	-0.626989	-0.25468	0.289871	D-amino acid dehydrogenase
HORVU.MOREX.r3.1HG0065020	darkseagreen4	-0.440816	-0.29392	-0.0922325	BZIP transcription factor
HORVU.MOREX.r3.1HG0065040	darkseagreen4	0.030139	-0.403431	-0.0958564	Plasma membrane ATPase
HORVU.MOREX.r3.1HG0065060	lavenderblush1	0.556275	0.184181	-0.0769136	PISTILLATA-like MADS-box transcription factor
HORVU.MOREX.r3.1HG0065070	darkolivegreen	0.623331	-0.279985	-0.581296	Receptor-like kinase
HORVU.MOREX.r3.1HG0065080	lavenderblush1	-0.628505	0.287578	0.457471	Stress responsive alpha-beta barrel domain protein isoform 6
HORVU.MOREX.r3.1HG0065100	antiquewhite2	-0.190654	-0.573714	-0.055767	DNA helicase
HORVU.MOREX.r3.1HG0065110	darkseagreen4	-0.306108	-0.168333	-0.370307	Pectinesterase
HORVU.MOREX.r3.1HG0065120	darkseagreen4	-0.0413051	-0.454894	0.302009	Protein kinase superfamily protein
HORVU.MOREX.r3.1HG0065130	darkolivegreen	0.486476	-0.0679117	0.656408	NAC domain-containing protein
HORVU.MOREX.r3.1HG0065340	darkolivegreen	-0.640107	0.0850648	0.687273	Zinc finger CCCH domain protein
HORVU.MOREX.r3.1HG0065370	darkseagreen4	-0.0959183	-0.462748	0.150532	TPX2 (Targeting protein for Xklp2) family protein
HORVU.MOREX.r3.1HG0065410	antiquewhite2	-0.186167	0.577924	0.00608639	UPF0301 protein
HORVU.MOREX.r3.1HG0065520	plum	0.571411	-0.219612	0.0838765	KH domain-containing protein
HORVU.MOREX.r3.1HG0065530	darkseagreen4	0.153078	0.453141	-0.432848	Cold shock protein
HORVU.MOREX.r3.1HG0065550	darkolivegreen	-0.443501	-0.322647	0.775726	Protein root UVB sensitive 6
HORVU.MOREX.r3.1HG0065590	darkolivegreen2	-0.29304	-0.608339	-0.261118	PHD finger alfin-like protein
HORVU.MOREX.r3.1HG0065600	plum	-0.0818708	0.146012	0.561793	Alpha/beta-hydrolase-like protein
HORVU.MOREX.r3.1HG0065830	darkolivegreen2	-0.10997	-0.209491	-0.272218	Pentatricopeptide repeat-containing protein
HORVU.MOREX.r3.1HG0065840	plum	-0.575965	0.197799	0.490563	transmembrane protein
HORVU.MOREX.r3.1HG0065860	darkolivegreen	-0.396097	-0.0955407	0.551812	MLO-like protein
HORVU.MOREX.r3.1HG0065880	lavenderblush1	0.452975	-0.228918	-0.0289561	GDSL esterase/lipase
HORVU.MOREX.r3.1HG0065890	lavenderblush1	0.383733	-0.414318	-0.079414	Calcineurin B-like protein
HORVU.MOREX.r3.1HG0065900	darkseagreen4	0.00248477	-0.57671	0.437384	Guanosine nucleotide diphosphate dissociation inhibitor
HORVU.MOREX.r3.1HG0065910	darkseagreen4	-0.026228	-0.58663	0.312413	Guanosine nucleotide diphosphate dissociation inhibitor
HORVU.MOREX.r3.1HG0065960	darkseagreen4	0.329059	-0.350798	-0.265637	vacuolar iron transporter (VIT) family protein
HORVU.MOREX.r3.1HG0066010	darkseagreen4	0.487211	0.228642	-0.488444	with no lysine (K) kinase 2
HORVU.MOREX.r3.1HG0066030	darkorange	-0.306402	0.196642	0.326988	RPA-interacting protein A
HORVU.MOREX.r3.1HG0066040	darkseagreen4	-0.461384	0.032602	-0.193486	Thioredoxin superfamily protein
HORVU.MOREX.r3.1HG0066050	antiquewhite2	0.0226914	-0.628808	-0.137301	Serine protease
HORVU.MOREX.r3.1HG0066080	darkolivegreen2	0.0810814	-0.553273	-0.361587	Regulatory particle non-ATPase 13
HORVU.MOREX.r3.1HG0066180	darkolivegreen2	-0.697375	-0.138692	0.0273109	EG2771
HORVU.MOREX.r3.1HG0066190	plum	-0.267144	0.0326738	0.00341978	Receptor-like kinase
HORVU.MOREX.r3.1HG0066210	plum	-0.516177	0.138732	0.189053	NBS-LRR-like resistance protein
HORVU.MOREX.r3.1HG0066240	darkolivegreen	-0.332373	-0.360359	0.702405	Transcription elongation factor-related family protein
HORVU.MOREX.r3.1HG0066250	darkseagreen4	-0.16256	-0.208787	-0.656283	Isopentenyl-diphosphate delta-isomerase
HORVU.MOREX.r3.1HG0066260	lavenderblush1	0.749957	-0.166438	-0.414992	Tubulin beta chain
HORVU.MOREX.r3.1HG0066310	plum	0.0775925	-0.104805	-0.48031	Mitochondrial transcription termination factor family protein
HORVU.MOREX.r3.1HG0066370	darkolivegreen	0.622534	0.343331	-0.699619	Glutathione S-transferase
HORVU.MOREX.r3.1HG0066390	darkorange	0.222955	-0.319858	0.274896	Two-component response regulator
HORVU.MOREX.r3.1HG0066520	plum	0.381892	-0.233187	-0.248461	magnesium transporter, putative (DUF803)
HORVU.MOREX.r3.1HG0066530	darkseagreen4	0.109414	-0.130991	-0.189469	DUF630 family protein, putative (DUF630 and DUF632)
HORVU.MOREX.r3.1HG0066590	darkolivegreen	-0.295158	-0.0183815	0.877077	F-box family protein
HORVU.MOREX.r3.1HG0066600	darkseagreen4	-0.02394	-0.359133	0.584241	Dual specificity phosphatase family protein
HORVU.MOREX.r3.1HG0066610	lavenderblush1	0.604122	-0.736981	-0.116624	Dirigent protein
HORVU.MOREX.r3.1HG0066680	antiquewhite2	0.742559	0.151661	-0.435102	Wound-induced protease inhibitor
HORVU.MOREX.r3.1HG0066800	lavenderblush1	0.753766	-0.278436	-0.0553138	Potassium channel
HORVU.MOREX.r3.1HG0066850	lavenderblush1	0.776186	0.274095	-0.380257	Adenine nucleotide alpha hydrolases-like superfamily
HORVU.MOREX.r3.1HG0066860	darkorange	-0.514293	0.32284	0.158122	Beta-galactosidase
HORVU.MOREX.r3.1HG0066900	darkseagreen4	0.119236	-0.0654464	-0.0380534	RNA-binding protein
HORVU.MOREX.r3.1HG0067000	darkolivegreen	0.583955	0.0567331	-0.599645	Secretory carrier membrane protein (SCAMP) family protein
HORVU.MOREX.r3.1HG0067030	lavenderblush1	0.627493	-0.279444	0.364922	Protein trichome birefringence
HORVU.MOREX.r3.1HG0067040	lavenderblush1	0.738277	-0.354409	0.111503	NAC domain protein,
HORVU.MOREX.r3.1HG0067070	plum	-0.141028	-0.0806973	0.387853	Wound-induced protease inhibitor
HORVU.MOREX.r3.1HG0067140	lavenderblush1	0.605255	-0.297573	-0.290305	Wound-induced protease inhibitor
HORVU.MOREX.r3.1HG0067160	lavenderblush1	0.746611	0.0757446	-0.181646	Wound-induced protease inhibitor
HORVU.MOREX.r3.1HG0067180	darkseagreen4	0.224073	0.00848335	-0.0632695	Wound-induced protease inhibitor
HORVU.MOREX.r3.1HG0067190	lavenderblush1	0.62365	-0.431586	0.0923872	Wound-induced protease inhibitor
HORVU.MOREX.r3.1HG0067200	darkseagreen4	0.0882602	-0.0858065	0.093578	ATP-dependent DNA helicase Hel308
HORVU.MOREX.r3.1HG0067230	darkseagreen4	0.0524269	-0.697449	0.614827	Sulfite reductase [NADPH] hemoprotein beta-component
HORVU.MOREX.r3.1HG0067240	darkseagreen4	-0.169044	-0.0521768	-0.344647	BEST plant protein match is: (TAIR:plant.1) protein, putative
HORVU.MOREX.r3.1HG0067250	darkseagreen4	0.316897	-0.493283	0.243942	Secretory carrier-associated membrane protein
HORVU.MOREX.r3.1HG0067260	lavenderblush1	-0.357021	0.540064	0.089465	NB-ARC domain-containing disease resistance protein
HORVU.MOREX.r3.1HG0067270	lightcoral	0.118485	-0.51485	-0.178562	H/ACA ribonucleoprotein complex non-core subunit NAF1
HORVU.MOREX.r3.1HG0067360	firebrick4	-0.162655	-0.354211	-0.0353729	Pentatricopeptide repeat-containing protein
HORVU.MOREX.r3.1HG0067390	lavenderblush1	-0.518298	0.382323	-0.146913	U3 small nucleolar RNA-associated protein 14 B isoform 3
HORVU.MOREX.r3.1HG0067410	lavenderblush1	0.388931	-0.602487	-0.335708	1-acyl-sn-glycerol-3-phosphate acyltransferase
HORVU.MOREX.r3.1HG0067420	lavenderblush1	0.764041	-0.378116	-0.169354	Cyclic nucleotide-gated channel
HORVU.MOREX.r3.1HG0067550	darkseagreen4	0.0159326	0.200564	-0.48773	Adenine nucleotide alpha hydrolases-like superfamily protein, putative
HORVU.MOREX.r3.1HG0067580	navajowhite3	0.337922	-0.45171	-0.459048	Kinesin-like
HORVU.MOREX.r3.1HG0067590	darkseagreen4	0.101777	0.0723882	-0.34251	Histone H2B
HORVU.MOREX.r3.1HG0067630	lavenderblush1	0.830681	-0.343539	0.0214594	Serine/threonine-protein kinase
HORVU.MOREX.r3.1HG0067700	floralwhite	0.695466	-0.169124	-0.35403	NAD(P)H dehydrogenase (Quinone)
HORVU.MOREX.r3.1HG0067720	lavenderblush1	0.765987	-0.424722	0.0929508	basic helix-loop-helix (bHLH) DNA-binding superfamily protein
HORVU.MOREX.r3.1HG0067760	darkseagreen4	-0.212163	-0.274579	0.485074	Indole-3-acetic acid-amido synthetase GH3.3, putative
HORVU.MOREX.r3.1HG0067840	darkseagreen4	-0.065225	0.0909783	-0.298953	S-adenosyl-L-methionine-dependent methyltransferases superfamily protein, putative
HORVU.MOREX.r3.1HG0067870	firebrick4	0.192649	-0.0482834	-0.212787	Heat shock protein
HORVU.MOREX.r3.1HG0067890	darkseagreen4	-0.227238	0.649943	-0.481239	Allyl alcohol dehydrogenase-like protein
HORVU.MOREX.r3.1HG0067900	lavenderblush	-0.183982	-0.0201921	0.0575727	Domain of Uncharacterized protein function
HORVU.MOREX.r3.1HG0067930	antiquewhite2	0.351067	0.390521	-0.275873	Peroxidase
HORVU.MOREX.r3.1HG0067960	lavenderblush1	0.893752	-0.344743	-0.0962604	Peroxidase
HORVU.MOREX.r3.1HG0067970	lavenderblush1	0.795225	-0.434699	0.150564	Peroxidase
HORVU.MOREX.r3.1HG0067980	lavenderblush1	0.692376	-0.483334	0.252823	Peroxidase
HORVU.MOREX.r3.1HG0067990	lavenderblush1	0.349074	-0.251054	0.198119	Peroxidase
HORVU.MOREX.r3.1HG0068010	lavenderblush1	0.846254	-0.460794	0.0607471	Peroxidase
HORVU.MOREX.r3.1HG0068020	antiquewhite2	0.164107	0.0995366	0.510213	Receptor kinase
HORVU.MOREX.r3.1HG0068050	darkorange	-0.214875	0.460034	-0.191022	Protein kinase
HORVU.MOREX.r3.1HG0068060	darkgrey	-0.398339	-0.4745	0.227028	DCD (Development and cell death) domain protein
HORVU.MOREX.r3.1HG0068090	lavenderblush1	-0.358857	0.511576	-0.135301	Histone deacetylase
HORVU.MOREX.r3.1HG0068100	darkseagreen4	0.529662	-0.610781	0.122124	actin cytoskeleton-regulatory complex pan-like protein
HORVU.MOREX.r3.1HG0068140	plum	0.423023	-0.233774	-0.54312	Protein translation factor SUI1-like protein
HORVU.MOREX.r3.1HG0068200	darkseagreen4	-0.409923	0.156843	0.536506	DNA mismatch repair protein MutS
HORVU.MOREX.r3.1HG0068310	darkseagreen4	0.101746	0.156147	-0.0493889	Nuclear pore complex protein
HORVU.MOREX.r3.1HG0068330	plum	-0.0855432	0.286367	-0.265855	Glutathione S-transferase T3
HORVU.MOREX.r3.1HG0068370	darkseagreen4	-0.172296	0.271204	-0.212584	Histone H4
HORVU.MOREX.r3.1HG0068380	darkseagreen4	-0.444807	-0.341285	0.478201	Protease-related family protein
HORVU.MOREX.r3.1HG0068390	darkolivegreen2	-0.186577	-0.336728	-0.317719	Ribosomal protein L11 methyltransferase
HORVU.MOREX.r3.1HG0068410	darkolivegreen	0.0764211	-0.429531	0.788548	E3 ubiquitin-protein ligase
HORVU.MOREX.r3.1HG0068490	antiquewhite2	0.248282	0.509354	0.0690766	Early light-induced protein
HORVU.MOREX.r3.1HG0068660	darkolivegreen	-0.67627	-0.0698961	0.502753	Transcription factor TFIIIB component B
HORVU.MOREX.r3.1HG0068710	darkseagreen4	0.106559	0.436361	-0.478431	Ethylene-responsive factor-like transcription factor
HORVU.MOREX.r3.1HG0068770	darkseagreen4	-0.223689	-0.392727	0.387064	Structural maintenance of chromosomes protein
HORVU.MOREX.r3.1HG0068810	floralwhite	0.574434	-0.44666	-0.292472	Metacaspase
HORVU.MOREX.r3.1HG0068820	lavenderblush1	0.896426	-0.357471	-0.233113	Metacaspase
HORVU.MOREX.r3.1HG0068840	darkseagreen4	0.0972262	-0.664217	0.358964	Dentin sialophosphoprotein-like protein
HORVU.MOREX.r3.1HG0068860	lavenderblush1	0.481617	-0.410708	-0.0195739	Zinc finger family protein
HORVU.MOREX.r3.1HG0068870	darkseagreen4	-0.177426	-0.25541	-0.405843	Mitochondrial transcription termination factor family protein, putative
HORVU.MOREX.r3.1HG0068880	darkseagreen4	-0.308013	-0.776034	0.243006	Phosphoglycerate kinase
HORVU.MOREX.r3.1HG0068890	darkseagreen4	-0.207493	-0.216643	-0.075102	Hydroxyproline-rich glycoprotein family protein, putative
HORVU.MOREX.r3.1HG0068950	deeppink	0.155475	0.407452	0.167877	Thiazole synthase
HORVU.MOREX.r3.1HG0068970	lavenderblush1	0.722296	-0.518194	0.214481	'putative beta-1,3-glucanase
HORVU.MOREX.r3.1HG0069010	lavenderblush1	0.6051	-0.141783	0.159545	Glycerol-3-phosphate dehydrogenase [NAD(+)]
HORVU.MOREX.r3.1HG0069030	plum	-0.480887	-0.116039	0.424279	Calcium-transporting ATPase
HORVU.MOREX.r3.1HG0069040	lavenderblush1	-0.278268	0.871306	-0.188792	Phospholipid-transporting ATPase
HORVU.MOREX.r3.1HG0069110	antiquewhite2	-0.476146	-0.552417	0.406456	Zinc finger protein 830
HORVU.MOREX.r3.1HG0069130	darkolivegreen2	-0.193192	-0.436985	-0.284816	Glucan 1,3-beta-glucosidase
HORVU.MOREX.r3.1HG0069170	darkseagreen4	0.10737	-0.640017	0.257493	Transcription elongation factor SPT6
HORVU.MOREX.r3.1HG0069240	darkolivegreen	0.00437151	0.00666861	-0.401673	EID1-like F-box protein 2
HORVU.MOREX.r3.1HG0069290	pink4	0.495757	-0.486759	-0.643402	Nucleotide-sugar transporter family protein
HORVU.MOREX.r3.1HG0069380	lavenderblush1	0.491267	0.0641304	0.460948	Cysteine proteinase inhibitor
HORVU.MOREX.r3.1HG0069390	plum	0.290656	-0.179341	-0.1682	Nuclear factor Y subunit C
HORVU.MOREX.r3.1HG0069410	lavenderblush1	0.708697	-0.581773	-0.0854525	Aldehyde dehydrogenase
HORVU.MOREX.r3.1HG0069460	darkolivegreen	-0.414386	-0.0123991	0.730332	Glutamate formiminotransferase 1
HORVU.MOREX.r3.1HG0069480	antiquewhite2	-0.17319	-0.0864682	-0.193193	Cyclin
HORVU.MOREX.r3.1HG0069490	antiquewhite2	0.12888	-0.579437	-0.163134	Cyclin
HORVU.MOREX.r3.1HG0069530	darkolivegreen2	-0.113869	-0.661857	-0.064548	UDP-glycosyltransferase
HORVU.MOREX.r3.1HG0069550	darkolivegreen2	-0.199837	-0.3541	-0.404418	Cyclin
HORVU.MOREX.r3.1HG0069570	lavenderblush1	0.886831	-0.45462	-0.243836	Tubulin beta chain
HORVU.MOREX.r3.1HG0069580	antiquewhite2	0.227614	0.0653097	0.407247	Gag-Pol polyprotein
HORVU.MOREX.r3.1HG0069630	darkorange	-0.395706	0.318681	-0.115881	Nbs-lrr resistance protein, putative
HORVU.MOREX.r3.1HG0069740	plum	-0.55118	0.0579001	0.576446	SNF1-related protein kinase regulatory subunit beta-1
HORVU.MOREX.r3.1HG0069750	darkolivegreen	0.425676	0.0469751	-0.592725	Calmodulin
HORVU.MOREX.r3.1HG0069760	antiquewhite2	0.676179	0.185799	-0.170703	Calmodulin
HORVU.MOREX.r3.1HG0069780	lavenderblush1	0.657165	0.261732	-0.125848	Proteasome subunit alpha type
HORVU.MOREX.r3.1HG0069800	lavenderblush1	0.14519	-0.334358	0.140435	Histone-lysine N-methyltransferase, H3 lysine-9 specific
HORVU.MOREX.r3.1HG0069830	darkseagreen4	0.423581	0.0760248	0.305531	UV radiation resistance-associated
HORVU.MOREX.r3.1HG0069840	darkseagreen4	-0.0740553	0.426537	-0.346759	Alpha-1B adrenergic receptor
HORVU.MOREX.r3.1HG0069850	lavenderblush1	0.613663	-0.174599	0.142987	dentin sialophosphoprotein
HORVU.MOREX.r3.1HG0069870	antiquewhite2	0.115202	0.348272	0.153234	F-box protein
HORVU.MOREX.r3.1HG0069880	darkseagreen4	-0.242568	-0.68205	0.437596	Endoplasmic reticulum-Golgi intermediate compartment protein 3
HORVU.MOREX.r3.1HG0069950	firebrick4	0.12772	-0.74244	-0.125622	Protein KRI1
HORVU.MOREX.r3.1HG0069960	antiquewhite2	0.205336	0.209196	0.207701	protein kinase family protein
HORVU.MOREX.r3.1HG0070000	darkseagreen4	-0.197031	0.732499	-0.27069	Histone H3
HORVU.MOREX.r3.1HG0070030	darkseagreen4	0.0518242	0.28645	-0.425126	Histone H3
HORVU.MOREX.r3.1HG0070040	plum	-0.366303	-0.00474672	0.346549	BZIP transcription factor
HORVU.MOREX.r3.1HG0070060	antiquewhite2	0.227091	0.658431	0.0362781	ADP-ribosylation factor
HORVU.MOREX.r3.1HG0070090	darkorange	0.0509046	-0.0211942	0.0283535	Lipid-transfer protein
HORVU.MOREX.r3.1HG0070100	lavenderblush1	0.399768	-0.457784	0.0812371	Prolyl 4-hydroxylase alpha subunit, putative
HORVU.MOREX.r3.1HG0070110	darkseagreen4	-0.337264	-0.41824	0.679454	Type I inositol-1,4,5-trisphosphate 5-phosphatase
HORVU.MOREX.r3.1HG0070120	navajowhite3	-0.092632	-0.498659	-0.423448	NADH-cytochrome b5 reductase
HORVU.MOREX.r3.1HG0070130	plum	-0.0686837	-0.0541118	0.605735	RING/U-box superfamily protein
HORVU.MOREX.r3.1HG0070160	darkolivegreen	0.46937	0.010355	-0.634518	Ribosomal protein L34e superfamily protein
HORVU.MOREX.r3.1HG0070200	plum	-0.537039	0.244623	0.36389	Transmembrane protein, putative
HORVU.MOREX.r3.1HG0070210	antiquewhite2	-0.117405	0.383401	-0.390292	Protein DETOXIFICATION
HORVU.MOREX.r3.1HG0070230	darkseagreen4	-0.20044	-0.230915	0.221418	Protein BREAST CANCER SUSCEPTIBILITY 1-like protein
HORVU.MOREX.r3.1HG0070250	lavenderblush1	0.771678	-0.529584	0.215024	Peroxidase
HORVU.MOREX.r3.1HG0070320	darkseagreen4	0.405002	0.428779	-0.432877	Keratinocyte-associated protein 2
HORVU.MOREX.r3.1HG0070340	lavenderblush1	0.525508	-0.476363	-0.108954	Protein kinase-like protein
HORVU.MOREX.r3.1HG0070430	lavenderblush1	0.673341	-0.404297	0.0665085	LURP-one-like protein
HORVU.MOREX.r3.1HG0070440	lavenderblush1	0.846642	-0.449547	-0.203061	Patatin
HORVU.MOREX.r3.1HG0070450	antiquewhite2	0.061364	-0.523846	0.102208	Transducin/WD40 repeat protein
HORVU.MOREX.r3.1HG0070480	lavenderblush1	-0.336203	-0.0357645	0.358732	60 kDa chaperonin
HORVU.MOREX.r3.1HG0070630	darkseagreen4	-0.0343523	0.0100027	0.222285	NADH dehydrogenase [ubiquinone] 1 alpha subcomplex subunit 1
HORVU.MOREX.r3.1HG0070640	lavenderblush1	0.137618	-0.466317	-0.526226	KH domain-containing protein
HORVU.MOREX.r3.1HG0070660	lavenderblush1	-0.784239	0.242265	0.182873	B3 domain-containing protein
HORVU.MOREX.r3.1HG0070670	antiquewhite2	-0.352019	-0.374917	0.288615	Protein kinase-like protein
HORVU.MOREX.r3.1HG0070690	darkseagreen4	-0.166563	0.168491	0.0894551	Acetyltransferase
HORVU.MOREX.r3.1HG0070730	lavenderblush1	0.71622	-0.277299	-0.0117548	Glycosyltransferase
HORVU.MOREX.r3.1HG0070770	antiquewhite2	0.308633	0.00141668	-0.0138383	Receptor-like kinase
HORVU.MOREX.r3.1HG0070790	darkseagreen4	0.0244518	-0.33482	-0.465374	Ubiquitin-conjugating enzyme E2
HORVU.MOREX.r3.1HG0070830	darkseagreen4	0.37193	-0.124916	0.344533	Thioredoxin
HORVU.MOREX.r3.1HG0070850	lavenderblush1	0.476801	-0.353687	-0.271882	Extra-large G-like protein, putative (DUF3133)
HORVU.MOREX.r3.1HG0070890	darkorange	0.0204352	-0.386088	0.160665	WRKY family transcription factor
HORVU.MOREX.r3.1HG0070910	lavenderblush1	-0.724336	0.0982308	0.0444869	WRKY transcription factor
HORVU.MOREX.r3.1HG0070940	lavenderblush1	0.669796	-0.378303	-0.276552	transmembrane protein
HORVU.MOREX.r3.1HG0071050	darkolivegreen	0.523968	-0.174253	0.393476	Expansin
HORVU.MOREX.r3.1HG0071210	antiquewhite2	0.412115	0.111963	-0.404972	U-box domain-containing protein
HORVU.MOREX.r3.1HG0071260	darkseagreen4	0.0323814	0.0111923	-0.270965	Receptor-like kinase
HORVU.MOREX.r3.1HG0071290	antiquewhite2	-0.540708	-0.284957	0.264794	Non-specific serine/threonine protein kinase
HORVU.MOREX.r3.1HG0071300	antiquewhite2	-0.572086	-0.374805	0.231096	DNA helicase
HORVU.MOREX.r3.1HG0071310	plum	-0.56147	-0.0648579	0.602514	WEAK movement UNDER BLUE LIGHT-like protein
HORVU.MOREX.r3.1HG0071320	darkseagreen4	0.212395	0.135225	-0.374741	Transcription elongation factor SPT5
HORVU.MOREX.r3.1HG0071400	lavenderblush1	0.595409	-0.0214366	0.249411	Aminotransferase like protein
HORVU.MOREX.r3.1HG0071420	plum	-0.516662	-0.0869523	0.551133	TOM1-like protein 2
HORVU.MOREX.r3.1HG0071460	darkseagreen4	0.315478	0.0400521	-0.315224	Proline-rich family protein
HORVU.MOREX.r3.1HG0071490	darkseagreen4	-0.0856322	-0.590946	0.438077	Plant cadmium resistance protein
HORVU.MOREX.r3.1HG0071500	darkseagreen4	0.124283	0.299813	-0.573482	WRKY transcription factor
HORVU.MOREX.r3.1HG0071530	darkolivegreen	-0.396155	0.0102507	0.657671	tRNA (guanine-N(7)-)-methyltransferase
HORVU.MOREX.r3.1HG0071620	navajowhite3	0.115819	-0.672355	0.107269	sorting nexin
HORVU.MOREX.r3.1HG0071630	pink4	0.705345	0.015331	-0.670604	PRA1 family protein
HORVU.MOREX.r3.1HG0071650	pink4	0.811083	-0.458577	-0.261732	Exocyst complex component, putative
HORVU.MOREX.r3.1HG0071700	darkseagreen4	-0.262918	0.372651	-0.134776	Dehydration responsive element binding transcription factor
HORVU.MOREX.r3.1HG0071710	darkseagreen4	-0.483014	0.384783	-0.17884	Abscisic acid receptor
HORVU.MOREX.r3.1HG0071740	darkseagreen4	-0.0490615	0.473074	-0.149347	Zinc transporter
HORVU.MOREX.r3.1HG0071750	darkolivegreen	0.0751099	0.27938	-0.681465	Zinc transporter protein
HORVU.MOREX.r3.1HG0071760	plum	-0.190853	-0.0987311	-0.370137	Ribonuclease P protein subunit p29
HORVU.MOREX.r3.1HG0071770	darkseagreen4	0.383913	-0.492175	-0.0930374	S-adenosyl-L-methionine-dependent methyltransferases superfamily protein
HORVU.MOREX.r3.1HG0071800	darkseagreen4	0.0306216	0.29385	-0.129558	LIGHT-DEPENDENT SHORT HYPOCOTYLS-like protein (DUF640)
HORVU.MOREX.r3.1HG0071920	darkolivegreen	0.157998	-0.562811	0.459567	Receptor protein kinase, putative
HORVU.MOREX.r3.1HG0071930	darkseagreen4	-0.146635	0.632701	0.112412	DUF688 family protein
HORVU.MOREX.r3.1HG0071940	darkseagreen4	-0.223998	0.215911	-0.253547	Sorting and assembly machinery component 50 like
HORVU.MOREX.r3.1HG0071960	pink4	0.243895	-0.63395	-0.517162	RING/U-box protein
HORVU.MOREX.r3.1HG0071970	darkseagreen4	0.10943	0.364903	-0.587357	RING zinc finger protein
HORVU.MOREX.r3.1HG0072060	magenta2	0.0427083	-0.265742	0.745487	Phosphatidylethanolamine-binding protein
HORVU.MOREX.r3.1HG0072100	darkseagreen4	0.0223229	0.606201	-0.409743	2-oxoglutarate-dependent dioxygenase
HORVU.MOREX.r3.1HG0072110	darkseagreen4	0.0951303	0.010659	-0.405518	Histone H4
HORVU.MOREX.r3.1HG0072140	darkseagreen4	-0.364809	0.283234	-0.162114	Ammonium transporter
HORVU.MOREX.r3.1HG0072150	darkseagreen4	0.1318	0.0632706	-0.288304	cotton fiber protein
HORVU.MOREX.r3.1HG0072160	antiquewhite2	-0.465378	-0.267406	0.495533	UDP-glucose pyrophosphorylase
HORVU.MOREX.r3.1HG0072340	darkseagreen4	-0.0819725	0.102085	-0.0914827	F-box and associated interaction domains-containing protein
HORVU.MOREX.r3.1HG0072360	darkseagreen4	-0.0965588	-0.40976	-0.247995	F-box protein
HORVU.MOREX.r3.1HG0072370	pink4	0.107504	-0.421261	-0.513987	SelT-like protein
HORVU.MOREX.r3.1HG0072410	darkseagreen4	0.111631	-0.788322	0.265724	Calcium-dependent protein kinase
HORVU.MOREX.r3.1HG0072430	lavenderblush1	0.47346	-0.204825	0.389479	Kinase family protein
HORVU.MOREX.r3.1HG0072440	darkseagreen4	0.0885433	0.12557	-0.513797	CTD small phosphatase-like protein
HORVU.MOREX.r3.1HG0072450	lavenderblush1	0.427575	-0.324052	-0.150651	Metacaspase-1
HORVU.MOREX.r3.1HG0072510	lavenderblush1	0.661396	-0.223669	-0.251495	Protein-methionine-s-oxide reductase
HORVU.MOREX.r3.1HG0072520	darkseagreen4	-0.115451	0.114723	-0.33783	Histone H4
HORVU.MOREX.r3.1HG0072530	darkseagreen4	-0.0103359	0.058325	-0.440785	Histone H4
HORVU.MOREX.r3.1HG0072540	darkseagreen4	-0.0972054	0.0929678	-0.43899	Histone H4
HORVU.MOREX.r3.1HG0072560	antiquewhite2	-0.26394	-0.291442	0.0293034	Chaperone protein dnaJ
HORVU.MOREX.r3.1HG0072570	darkseagreen4	-0.237274	0.0115513	0.604068	2-oxoglutarate (2OG) and Fe(II)-dependent oxygenase superfamily protein
HORVU.MOREX.r3.1HG0072580	darkolivegreen2	-0.684999	-0.105269	0.0609176	Aminotransferase-related family protein
HORVU.MOREX.r3.1HG0072600	lavenderblush1	-0.571363	0.225087	-0.138789	Kinase interacting (KIP1-like) family protein
HORVU.MOREX.r3.1HG0072620	darkorange	-0.0806999	0.124625	-0.0314165	LINE-1 reverse transcriptase
HORVU.MOREX.r3.1HG0072680	darkorange	-0.594382	0.664919	-0.0561715	Respiratory burst oxidase-like protein
HORVU.MOREX.r3.1HG0072710	darkseagreen4	0.388405	-0.487301	0.0870211	TBC1 domain family member 8B
HORVU.MOREX.r3.1HG0072740	lavenderblush1	-0.502701	0.264732	0.312222	Ribosomal RNA apurinic site specific lyase
HORVU.MOREX.r3.1HG0072750	darkseagreen4	-0.0635288	0.412308	-0.349869	Saposin-like aspartyl protease family protein
HORVU.MOREX.r3.1HG0072760	darkolivegreen	0.320257	0.295446	-0.637626	Serpin family protein
HORVU.MOREX.r3.1HG0072840	darkseagreen4	0.338967	-0.738248	0.00624349	Ectonucleoside triphosphate diphosphohydrolase 1
HORVU.MOREX.r3.1HG0072870	deeppink	-0.501977	0.143501	0.114754	DNA helicase
HORVU.MOREX.r3.1HG0072880	darkolivegreen	-0.291032	0.198975	0.809913	E3 ubiquitin-protein ligase
HORVU.MOREX.r3.1HG0072920	darkseagreen4	-0.0368005	-0.422374	0.196549	Serine/threonine-protein kinase ATM
HORVU.MOREX.r3.1HG0073010	lavenderblush1	0.693184	-0.493222	0.198614	Kinase family protein
HORVU.MOREX.r3.1HG0073030	darkseagreen4	0.112224	-0.0808704	-0.618497	Histone H4
HORVU.MOREX.r3.1HG0073050	darkseagreen4	0.212687	0.11608	-0.509909	Histone H4
HORVU.MOREX.r3.1HG0073070	lavenderblush1	0.787895	-0.481279	-0.435934	Lung seven transmembrane receptor family protein
HORVU.MOREX.r3.1HG0073100	lavenderblush1	0.483006	-0.461047	-0.216862	membrane-associated kinase regulator
HORVU.MOREX.r3.1HG0073140	lavenderblush1	-0.570901	0.656099	0.00966926	Metal tolerance protein
HORVU.MOREX.r3.1HG0073160	darkseagreen4	0.619484	0.485184	0.0292192	Histone H2A
HORVU.MOREX.r3.1HG0073170	plum	0.396692	0.0430085	-0.719771	F-box protein
HORVU.MOREX.r3.1HG0073180	darkseagreen4	0.264026	0.331573	-0.429679	HXXXD-type acyl-transferase family protein
HORVU.MOREX.r3.1HG0073200	lavenderblush1	0.603029	-0.249547	-0.100117	Ras-related protein-like protein
HORVU.MOREX.r3.1HG0073250	darkseagreen4	-0.041337	-0.636754	0.122021	Coatomer subunit zeta
HORVU.MOREX.r3.1HG0073270	darkseagreen4	-0.181733	0.00391022	-0.307442	Respiratory burst oxidase-like protein
HORVU.MOREX.r3.1HG0073290	navajowhite3	-0.303541	0.62572	0.0825861	Very-long-chain (3R)-3-hydroxyacyl-CoA dehydratase
HORVU.MOREX.r3.1HG0073320	darkorange	0.522495	-0.527082	-0.0983546	Histone H2B
HORVU.MOREX.r3.1HG0073330	antiquewhite2	0.28477	0.377512	-0.414046	Ubiquitin conjugating enzyme E2
HORVU.MOREX.r3.1HG0073350	lavenderblush1	0.84782	-0.255755	-0.183625	70 kDa heat shock protein
HORVU.MOREX.r3.1HG0073390	darkseagreen4	0.308343	-0.197724	0.259363	Respiratory burst oxidase-like protein
HORVU.MOREX.r3.1HG0073420	darkolivegreen	0.169359	0.109142	-0.440028	Fasciclin-like arabinogalactan protein
HORVU.MOREX.r3.1HG0073430	darkseagreen4	-0.151672	-0.3963	0.492513	O-fucosyltransferase family protein
HORVU.MOREX.r3.1HG0073440	antiquewhite2	-0.527155	-0.316914	-0.0979782	Kinesin-like protein
HORVU.MOREX.r3.1HG0073460	darkseagreen4	0.110575	0.636632	-0.515629	Microneme/rhoptry antigen
HORVU.MOREX.r3.1HG0073480	antiquewhite2	-0.530236	-0.510783	0.403885	Myb-like protein
HORVU.MOREX.r3.1HG0073510	darkolivegreen	-0.398588	-0.281189	0.889682	ATP-dependent zinc metalloprotease FtsH
HORVU.MOREX.r3.1HG0073520	darkseagreen4	-0.198187	0.431752	-0.534151	Heavy metal transport/detoxification superfamily protein
HORVU.MOREX.r3.1HG0073550	lavenderblush1	0.830346	-0.343698	-0.0472925	Laccase
HORVU.MOREX.r3.1HG0073570	lavenderblush1	0.458267	-0.416675	-0.329198	S-acyltransferase
HORVU.MOREX.r3.1HG0073600	floralwhite	-0.73035	0.344701	0.620677	Tetratricopeptide repeat (TPR)-like superfamily protein
HORVU.MOREX.r3.1HG0073650	darkorange	0.0879912	-0.0835992	0.318461	Legume-specific protein
HORVU.MOREX.r3.1HG0073660	darkseagreen4	-0.0637688	0.707463	-0.248172	CASP-like protein
HORVU.MOREX.r3.1HG0073670	lavenderblush1	-0.644707	0.274399	-0.0193822	Aldo-keto reductase
HORVU.MOREX.r3.1HG0073790	darkseagreen4	0.0380795	0.256679	-0.640228	Mitochondrial glycoprotein
HORVU.MOREX.r3.1HG0073800	navajowhite3	0.26516	-0.594408	-0.292337	Protein YIPF
HORVU.MOREX.r3.1HG0073840	lightcoral	0.0427243	0.479792	0.0984422	Uracil phosphoribosyltransferase
HORVU.MOREX.r3.1HG0073850	lavenderblush1	0.700854	0.0232147	-0.096393	PRA1 family protein
HORVU.MOREX.r3.1HG0073870	navajowhite3	-0.428712	0.404755	0.647769	Gamma-glutamyl phosphate reductase
HORVU.MOREX.r3.1HG0073880	lavenderblush1	0.786993	0.121712	-0.177479	Transcription factor
HORVU.MOREX.r3.1HG0073890	darkolivegreen2	-0.0398826	0.038637	-0.654527	Microtubule binding protein
HORVU.MOREX.r3.1HG0073900	darkorange	0.490447	-0.701207	0.2237	BEL1-like homeodomain protein
HORVU.MOREX.r3.1HG0073950	darkolivegreen2	-0.28515	0.144154	-0.332564	Rop guanine nucleotide exchange factor, putative
HORVU.MOREX.r3.1HG0073980	antiquewhite2	-0.167803	-0.392526	0.00102967	DNA replication complex GINS protein PSF1
HORVU.MOREX.r3.1HG0074010	darkolivegreen	0.449058	-0.0508699	0.50861	Guanylyl cyclase
HORVU.MOREX.r3.1HG0074020	darkolivegreen	0.590532	0.0904337	-0.50376	TIP41-like protein
HORVU.MOREX.r3.1HG0074030	darkolivegreen2	-0.267598	-0.627256	-0.178884	Phosphatidylinositol:ceramide inositolphosphotransferase
HORVU.MOREX.r3.1HG0074040	darkgrey	0.685231	0.458136	-0.222546	RING/FYVE/PHD zinc finger superfamily protein
HORVU.MOREX.r3.1HG0074140	lavenderblush1	-0.149031	0.333046	0.0921822	O-fucosyltransferase family protein
HORVU.MOREX.r3.1HG0074170	plum	0.130185	0.0971454	0.605495	Ataxin-3-like protein
HORVU.MOREX.r3.1HG0074190	darkolivegreen	-0.0841901	-0.118288	0.563835	Zinc finger protein LSD1
HORVU.MOREX.r3.1HG0074200	darkorange	-0.334725	0.277192	0.0285137	Pentatricopeptide repeat-containing protein
HORVU.MOREX.r3.1HG0074210	darkseagreen4	0.475379	-0.585176	-0.317189	Phosphate transporter
HORVU.MOREX.r3.1HG0074250	plum	-0.458975	0.145684	0.512492	Coronatine insensitive 1-like protein
HORVU.MOREX.r3.1HG0074260	lavenderblush1	-0.393126	0.553485	0.237954	Beta-glucosidase
HORVU.MOREX.r3.1HG0074280	plum	0.729552	-0.0293824	-0.522095	MYB transcription factor
HORVU.MOREX.r3.1HG0074300	lavenderblush1	0.82956	-0.230964	-0.450222	HXXXD-type acyl-transferase family protein
HORVU.MOREX.r3.1HG0074350	plum	-0.478049	0.462074	0.0830538	Tetratricopeptide repeat (TPR)-like superfamily protein
HORVU.MOREX.r3.1HG0074400	deeppink	0.382303	0.0235616	-0.391682	Pleckstrin homology domain-containing protein 1
HORVU.MOREX.r3.1HG0074430	darkgrey	-0.466763	-0.539649	0.384542	Arginyl-tRNA--protein transferase
HORVU.MOREX.r3.1HG0074440	darkolivegreen	-0.455553	0.233218	0.54608	DNA glycosylase
HORVU.MOREX.r3.1HG0074480	darkolivegreen	-0.476873	-0.113327	0.739326	Phosphoribosylformylglycinamidine cyclo-ligase
HORVU.MOREX.r3.1HG0074490	darkseagreen4	-0.149749	0.180098	-0.137523	Histone H4
HORVU.MOREX.r3.1HG0074500	darkseagreen4	-0.165151	-0.120825	-0.48318	Histone H3
HORVU.MOREX.r3.1HG0074520	lavenderblush1	-0.348893	0.00247835	0.137411	Protein BUD31
HORVU.MOREX.r3.1HG0074720	magenta2	-0.101531	-0.0445824	0.55008	transcription factor-like protein
HORVU.MOREX.r3.1HG0074730	darkseagreen4	0.0540298	-0.252639	0.0502069	Cell division protein ftsZ
HORVU.MOREX.r3.1HG0074740	darkseagreen4	0.257807	-0.284376	0.311542	Syntaxin protein
HORVU.MOREX.r3.1HG0074750	darkorange	-0.0835702	-0.182338	-0.126256	Ferredoxin
HORVU.MOREX.r3.1HG0074810	darkseagreen4	-0.228084	-0.493534	0.732541	Protein transport protein SEC24
HORVU.MOREX.r3.1HG0074950	lavenderblush1	0.24429	-0.239261	-0.0369933	E3 ubiquitin-protein ligase
HORVU.MOREX.r3.1HG0074970	darkseagreen4	-0.326184	0.326263	-0.208887	transcription repressor
HORVU.MOREX.r3.1HG0074980	antiquewhite2	-0.188068	-0.279714	0.26496	Kinase
HORVU.MOREX.r3.1HG0075040	darkolivegreen	0.0637471	-0.214293	0.449231	Histone deacetylase family protein
HORVU.MOREX.r3.1HG0075150	darkseagreen4	-0.077348	0.216306	-0.366083	U-box domain-containing family protein
HORVU.MOREX.r3.1HG0075180	darkseagreen4	-0.245528	0.265983	-0.0365447	Pentatricopeptide repeat-containing protein
HORVU.MOREX.r3.1HG0075220	plum	-0.295171	-0.24019	0.585472	Actin
HORVU.MOREX.r3.1HG0075230	darkseagreen4	-0.11024	0.0290403	-0.503312	Histone H3
HORVU.MOREX.r3.1HG0075240	darkolivegreen	0.0164199	-0.277726	0.748824	Fructose-1,6-bisphosphatase class 1
HORVU.MOREX.r3.1HG0075250	lavenderblush1	0.504143	-0.268022	0.0439976	DUF674 family protein
HORVU.MOREX.r3.1HG0075260	darkseagreen4	-0.0883083	0.182806	-0.539423	Receptor kinase 2
HORVU.MOREX.r3.1HG0075320	lavenderblush1	0.881473	-0.369233	0.0815692	Myb transcription factor
HORVU.MOREX.r3.1HG0075340	lavenderblush1	0.639942	0.0378206	-0.584313	Alpha/beta-Hydrolases superfamily protein
HORVU.MOREX.r3.1HG0075360	darkseagreen4	-0.507933	-0.513351	0.117263	Deoxycytidine kinase
HORVU.MOREX.r3.1HG0075380	navajowhite3	-0.14813	0.375957	0.145361	GTPase Der
HORVU.MOREX.r3.1HG0075430	darkseagreen4	0.0294513	0.0134843	-0.550158	Amidophosphoribosyltransferase
HORVU.MOREX.r3.1HG0075440	darkseagreen4	0.442918	0.293013	-0.347124	Protein NRT1/ PTR FAMILY 5.5
HORVU.MOREX.r3.1HG0075480	lavenderblush1	0.773184	-0.347901	-0.380152	Protein NRT1/ PTR FAMILY 5.5
HORVU.MOREX.r3.1HG0075560	lavenderblush1	-0.405231	0.273963	-0.105052	S-adenosyl-L-methionine-dependent methyltransferases superfamily protein
HORVU.MOREX.r3.1HG0075570	lavenderblush1	0.866388	-0.4525	0.0449334	Aminotransferase
HORVU.MOREX.r3.1HG0075590	navajowhite3	0.280852	-0.784899	-0.383256	Coiled-coil domain-containing protein 47
HORVU.MOREX.r3.1HG0075600	lavenderblush1	-0.424875	0.519329	0.0103512	Transmembrane protein 18
HORVU.MOREX.r3.1HG0075610	darkseagreen4	-0.429595	-0.412359	0.672931	Embryogenesis-associated protein EMB8
HORVU.MOREX.r3.1HG0075620	darkseagreen4	-0.131991	0.365451	-0.266236	Subtilisin-like protease
HORVU.MOREX.r3.1HG0075630	darkseagreen4	0.375217	-0.26227	0.569982	Kinase family protein
HORVU.MOREX.r3.1HG0075650	darkseagreen4	-0.186936	0.186738	-0.498374	transmembrane protein, putative (DUF1218)
HORVU.MOREX.r3.1HG0075700	darkseagreen4	-0.00562655	0.364018	-0.315896	transmembrane protein, putative (DUF1218)
HORVU.MOREX.r3.1HG0075710	darkseagreen4	0.116717	0.523339	0.0354181	zinc-ribbon domain protein
HORVU.MOREX.r3.1HG0075720	lavenderblush1	0.523506	-0.148505	-0.025825	Histone deacetylase, putative
HORVU.MOREX.r3.1HG0075730	lavenderblush1	0.808402	-0.378846	0.167919	Subtilisin-like protease
HORVU.MOREX.r3.1HG0075750	darkolivegreen	0.241906	0.361911	-0.49342	Receptor-like protein kinase
HORVU.MOREX.r3.1HG0075780	lavenderblush1	0.637052	0.231276	-0.390629	S-acyltransferase
HORVU.MOREX.r3.1HG0075820	darkseagreen4	0.282728	-0.638737	0.228596	Like-COV protein
HORVU.MOREX.r3.1HG0075830	lavenderblush1	-0.645757	0.237754	0.0735841	Polypyrimidine tract-binding protein-like protein
HORVU.MOREX.r3.1HG0075840	darkseagreen4	-0.0985554	-0.0308372	-0.387299	Formate-dependent phosphoribosylglycinamide formyltransferase
HORVU.MOREX.r3.1HG0075850	grey	-0.0895615	-0.0976637	-0.286714	Protein YIPF
HORVU.MOREX.r3.1HG0075860	darkseagreen4	0.197801	0.329081	-0.212372	Transcription factor
HORVU.MOREX.r3.1HG0075990	lavenderblush1	0.437788	-0.675147	-0.0272024	Soluble inorganic pyrophosphatase
HORVU.MOREX.r3.1HG0076060	pink4	0.391181	-0.559176	-0.335491	C2 calcium/lipid-binding and GRAM domain protein
HORVU.MOREX.r3.1HG0076120	lavenderblush1	0.829624	-0.436819	0.189276	Phosphatidylinositol transfer protein
HORVU.MOREX.r3.1HG0076260	darkseagreen4	0.431057	-0.688956	0.197764	Tetratricopeptide repeat (TPR)-like superfamily protein
HORVU.MOREX.r3.1HG0076280	darkolivegreen	-0.15208	-0.287758	0.802221	Transcription elongation factor Spt5-like protein, putative
HORVU.MOREX.r3.1HG0076330	darkolivegreen	0.0684071	0.0965996	-0.72074	transmembrane protein
HORVU.MOREX.r3.1HG0076360	darkseagreen4	-0.241471	0.176821	-0.563165	suppressor of npr1-1 constitutive 4
HORVU.MOREX.r3.1HG0076400	darkolivegreen	0.0228823	0.654483	-0.565982	Cysteine protease family protein
HORVU.MOREX.r3.1HG0076510	darkseagreen4	-0.211299	0.812904	-0.361403	Thioredoxin
HORVU.MOREX.r3.1HG0076530	plum	-0.742423	0.0321044	0.586357	ATP-dependent 6-phosphofructokinase
HORVU.MOREX.r3.1HG0076540	antiquewhite2	-0.406588	-0.343878	0.519926	Mitochondrial-processing peptidase subunit alpha
HORVU.MOREX.r3.1HG0076550	darkseagreen4	0.543861	0.200306	-0.152837	Oxidative stress 3, putative isoform 2
HORVU.MOREX.r3.1HG0076580	deeppink	-0.40754	0.0273804	0.191918	ATP-binding cassette transporter subfamily A member
HORVU.MOREX.r3.1HG0076590	antiquewhite2	0.109022	0.402594	0.0148616	ATP-binding cassette transporter subfamily A member
HORVU.MOREX.r3.1HG0076600	antiquewhite2	0.00447925	0.0856323	0.206011	ABC(ATP-binding) family transporter
HORVU.MOREX.r3.1HG0076630	darkseagreen4	-0.189847	0.00665926	0.0662167	Receptor-like protein kinase
HORVU.MOREX.r3.1HG0076640	lavenderblush1	0.396861	-0.612161	0.187772	Phosphotransferase
HORVU.MOREX.r3.1HG0076760	darkseagreen4	0.0957461	0.0915021	-0.581289	IQ domain-containing protein
HORVU.MOREX.r3.1HG0076770	lavenderblush1	-0.645002	0.451463	-0.0254149	Pectinesterase
HORVU.MOREX.r3.1HG0076780	darkolivegreen	-0.151227	-0.167577	0.718573	Lon protease
HORVU.MOREX.r3.1HG0076790	darkolivegreen2	-0.0313099	0.528916	0.453331	Histidine phosphotransfer protein
HORVU.MOREX.r3.1HG0076800	darkolivegreen	0.0752191	-0.475606	0.496721	Kinesin-like protein
HORVU.MOREX.r3.1HG0076900	darkseagreen4	0.0377332	0.211518	-0.357972	GATA transcription factor
HORVU.MOREX.r3.1HG0076930	navajowhite3	-0.28969	0.565604	0.211239	Peptidyl-tRNA hydrolase, putative
HORVU.MOREX.r3.1HG0076940	darkolivegreen2	-0.12731	-0.550622	-0.387181	Nuclear pore complex protein NUP35
HORVU.MOREX.r3.1HG0076970	darkolivegreen	0.0840798	0.294572	-0.75872	DNA polymerase delta subunit 4
HORVU.MOREX.r3.1HG0076980	antiquewhite2	0.185405	-0.490134	-0.237027	Dolichyl-diphosphooligosaccharide--protein glycosyltransferase subunit STT3
HORVU.MOREX.r3.1HG0077000	darkseagreen4	-0.514865	0.123057	-0.32582	Receptor-like protein kinase
HORVU.MOREX.r3.1HG0077010	lavenderblush1	-0.860698	0.22458	0.234602	Transcriptional regulatory plant protein, putative
HORVU.MOREX.r3.1HG0077030	darkolivegreen	0.0996885	-0.339595	0.821551	ATP-dependent chaperone ClpB
HORVU.MOREX.r3.1HG0077090	lavenderblush1	0.394518	-0.349137	0.0128809	DUF616 family protein
HORVU.MOREX.r3.1HG0077120	darkseagreen4	0.269826	-0.11975	0.638089	DUF506 family protein
HORVU.MOREX.r3.1HG0077130	darkseagreen4	-0.118631	-0.702111	0.453603	Protein kinase
HORVU.MOREX.r3.1HG0077170	lavenderblush1	-0.770029	-0.0242225	0.600766	Protein EMBRYONIC FLOWER 1
HORVU.MOREX.r3.1HG0077190	lavenderblush1	0.712158	-0.551245	0.00734572	Trehalose-6-phosphate synthase
HORVU.MOREX.r3.1HG0077210	lavenderblush1	-0.614554	0.517994	0.328892	Carbamoyl-phosphate synthase large chain
HORVU.MOREX.r3.1HG0077220	darkolivegreen	-0.533282	-0.266089	0.658018	Homeobox protein
HORVU.MOREX.r3.1HG0077230	darkseagreen4	0.293469	-0.137138	-0.365974	VQ motif-containing protein
HORVU.MOREX.r3.1HG0077240	lavenderblush1	-0.482221	0.125276	0.101745	Protein FLOWERING LOCUS T
HORVU.MOREX.r3.1HG0077260	darkorange	-0.0242939	-0.147018	0.0303294	Hemoglobin
HORVU.MOREX.r3.1HG0077280	darkolivegreen	-0.461592	-0.276672	0.572149	Trehalose-6-phosphate synthase 6
HORVU.MOREX.r3.1HG0077310	darkseagreen4	-0.252038	0.0949111	-0.337532	transcription repressor
HORVU.MOREX.r3.1HG0077340	lavenderblush1	0.596729	-0.234303	0.144513	Ras-like protein
HORVU.MOREX.r3.1HG0077390	darkseagreen4	0.0093586	0.537166	-0.243916	SNF2 domain-containing protein / helicase domain-containing protein / zinc finger protein-like protein
HORVU.MOREX.r3.1HG0077410	darkseagreen4	-0.178174	0.664986	-0.118171	28 kDa heat-and acid-stable phosphoprotein, putative
HORVU.MOREX.r3.1HG0077420	antiquewhite2	-0.04491	-0.690588	-0.182502	Elongation factor Tu
HORVU.MOREX.r3.1HG0077430	darkolivegreen	-0.257423	-0.23605	0.495085	Vascular plant one zinc finger transcription factor protein
HORVU.MOREX.r3.1HG0077500	lightpink3	-0.157116	-0.228985	-0.115407	O-methyltransferase-like protein
HORVU.MOREX.r3.1HG0077510	deeppink	-0.113337	-0.409923	-0.0491816	Auxin response factor
HORVU.MOREX.r3.1HG0077610	deeppink	0.394191	0.157015	-0.197247	Dof zinc finger protein
HORVU.MOREX.r3.1HG0077620	lavenderblush1	0.456165	-0.047588	0.209663	arginine N-methyltransferase, putative (DUF688)
HORVU.MOREX.r3.1HG0077640	lightcoral	-0.412963	0.390447	-0.109262	Tubby-like F-box protein
HORVU.MOREX.r3.1HG0077650	darkseagreen4	-0.0360828	0.00780104	0.117839	Non-specific serine/threonine protein kinase
HORVU.MOREX.r3.1HG0077700	lavenderblush1	-0.467579	0.67784	0.104631	Rac-like GTP binding protein
HORVU.MOREX.r3.1HG0077710	darkseagreen4	0.145525	-0.25726	0.185382	Glycosyltransferase
HORVU.MOREX.r3.1HG0077720	lavenderblush1	0.580761	-0.312833	-0.177447	magnesium transporter NIPA (DUF803)
HORVU.MOREX.r3.1HG0077730	darkseagreen4	-0.345231	-0.58822	0.0386983	Cleavage stimulation factor subunit 2
HORVU.MOREX.r3.1HG0077770	darkorange	0.153146	0.443734	-0.447218	Mitochondrial import inner membrane translocase subunit TIM50
HORVU.MOREX.r3.1HG0077790	lavenderblush1	0.761447	-0.289408	-0.0822672	Calcium-transporting ATPase
HORVU.MOREX.r3.1HG0077830	darkseagreen4	-0.0856842	-0.168141	0.332886	TCP family transcription factor containing protein
HORVU.MOREX.r3.1HG0077840	darkolivegreen	0.163705	-0.0451263	-0.587583	Glucan endo-1,3-beta-glucosidase 1
HORVU.MOREX.r3.1HG0077870	darkseagreen4	-0.39901	0.312229	-0.239897	Chromatin modification-related protein EAF7
HORVU.MOREX.r3.1HG0077880	darkseagreen4	-0.120533	0.302612	-0.302966	BAG family molecular chaperone regulator 7
HORVU.MOREX.r3.1HG0077930	antiquewhite2	0.129385	0.257531	0.102489	Lysine--trna ligase
HORVU.MOREX.r3.1HG0077940	darkseagreen4	0.0399407	0.492767	-0.597504	sequence-specific DNA binding transcription factor ATNDX
HORVU.MOREX.r3.1HG0077950	darkseagreen4	0.542895	-0.379959	0.12738	BSD domain containing protein
HORVU.MOREX.r3.1HG0077960	lavenderblush1	0.382593	-0.555345	-0.00926977	Cellulose synthase
HORVU.MOREX.r3.1HG0078000	darkolivegreen	0.417119	-0.160206	0.68865	Transmembrane protein 56
HORVU.MOREX.r3.1HG0078010	navajowhite3	0.256506	-0.660986	-0.180391	Translation initiation factor IF-2
HORVU.MOREX.r3.1HG0078020	lavenderblush1	0.871824	0.0212887	-0.181666	Carboxypeptidase
HORVU.MOREX.r3.1HG0078100	antiquewhite2	0.285784	0.195857	-0.358728	F-box family protein
HORVU.MOREX.r3.1HG0078110	lavenderblush1	-0.156456	-0.12182	-0.0359755	2-oxoglutarate (2OG) and Fe(II)-dependent oxygenase superfamily protein
HORVU.MOREX.r3.1HG0078160	antiquewhite2	-0.532963	-0.295189	0.198702	S-adenosyl-L-methionine-dependent methyltransferases superfamily protein
HORVU.MOREX.r3.1HG0078170	darkseagreen4	0.210595	-0.341652	0.0137948	Colon cancer-associated protein Mic1-like containing protein, expressed
HORVU.MOREX.r3.1HG0078180	darkseagreen4	0.224269	0.238529	-0.14648	NADH dehydrogenase [ubiquinone] 1 alpha subcomplex assembly factor 8
HORVU.MOREX.r3.1HG0078200	darkseagreen4	0.0376033	-0.652127	0.460808	Protein kinase
HORVU.MOREX.r3.1HG0078260	darkolivegreen	-0.339836	-0.393431	0.565071	Protein PAT1-1-like protein
HORVU.MOREX.r3.1HG0078270	darkolivegreen	0.118006	0.350443	-0.686594	Lipoyl synthase
HORVU.MOREX.r3.1HG0078320	antiquewhite2	-0.143312	-0.205765	-0.508668	Thioredoxin
HORVU.MOREX.r3.1HG0078330	plum	-0.341453	0.102277	0.511557	Thioredoxin-like protein 4A
HORVU.MOREX.r3.1HG0078370	antiquewhite2	-0.0993219	-0.371278	-0.0332521	breast cancer associated RING 1
HORVU.MOREX.r3.1HG0078400	lavenderblush1	0.350813	-0.179649	-0.171492	Tyrosine decarboxylase
HORVU.MOREX.r3.1HG0078420	lavenderblush1	0.619064	-0.213561	-0.369247	F-box protein
HORVU.MOREX.r3.1HG0078450	antiquewhite2	0.164852	-0.373612	0.0364131	Ubiquitin carboxyl-terminal hydrolase
HORVU.MOREX.r3.1HG0078480	darkgrey	-0.161774	-0.600633	0.704227	Protein FAR1-RELATED SEQUENCE 3
HORVU.MOREX.r3.1HG0078500	pink4	-0.307184	0.278578	0.325903	Ethylene-responsive transcription factor
HORVU.MOREX.r3.1HG0078510	antiquewhite2	-0.29429	-0.597012	0.496493	Coilin
HORVU.MOREX.r3.1HG0078520	darkseagreen4	-0.271918	-0.516045	0.464412	Protein FAR1-RELATED SEQUENCE 5
HORVU.MOREX.r3.1HG0078550	darkolivegreen	-0.204644	-0.150998	0.472411	Protein FAR1-RELATED SEQUENCE 3
HORVU.MOREX.r3.1HG0078570	darkolivegreen	0.324637	0.377155	-0.626602	LURP-one-like protein
HORVU.MOREX.r3.1HG0078610	antiquewhite2	-0.381968	-0.533873	-0.0664881	Transcription initiation factor IIF subunit beta
HORVU.MOREX.r3.1HG0078630	darkolivegreen2	-0.767033	0.0601363	0.232032	Single-stranded DNA-binding protein
HORVU.MOREX.r3.1HG0078650	lavenderblush1	0.684871	-0.2605	-0.196377	Formin-like protein
HORVU.MOREX.r3.1HG0078690	lavenderblush1	-0.779033	0.369062	0.212404	Signal recognition particle 54 kDa protein
HORVU.MOREX.r3.1HG0078730	darkseagreen4	0.0907517	-0.839894	0.228746	Signal recognition particle 54 kDa protein
HORVU.MOREX.r3.1HG0078750	lavenderblush1	0.429288	-0.0646704	-0.304062	Tesmin/TSO1-like CXC domain containing protein
HORVU.MOREX.r3.1HG0078760	antiquewhite2	-0.630156	-0.30165	0.381286	tRNA pseudouridine synthase d, putative
HORVU.MOREX.r3.1HG0078770	pink4	0.0892255	-0.518157	-0.320271	NADH-quinone oxidoreductase, subunit E
HORVU.MOREX.r3.1HG0078800	plum	0.437813	0.111388	-0.175136	Chitinase
HORVU.MOREX.r3.1HG0078890	darkseagreen4	0.162566	0.169124	-0.262272	Ubiquitin carboxyl-terminal hydrolase 2
HORVU.MOREX.r3.1HG0078900	darkolivegreen	0.0972389	-0.610881	0.53227	MATH domain-containing protein
HORVU.MOREX.r3.1HG0078910	lavenderblush1	0.636657	-0.412603	0.110325	p-loop containing nucleoside triphosphate hydrolases superfamily protein
HORVU.MOREX.r3.1HG0078950	lightcoral	0.159184	0.13364	0.0879209	F-box family protein
HORVU.MOREX.r3.1HG0078960	lavenderblush1	-0.644225	0.236491	-0.0595895	Protein kinase, putative
HORVU.MOREX.r3.1HG0078970	darkseagreen4	-0.326921	-0.199225	-0.295411	Protein kinase, putative
HORVU.MOREX.r3.1HG0079020	lavenderblush1	-0.514656	0.0985167	-0.0653427	Protein kinase, putative
HORVU.MOREX.r3.1HG0079040	darkseagreen4	-0.0461723	0.706194	-0.349603	(R)-specific enoyl-CoA hydratase
HORVU.MOREX.r3.1HG0079050	darkseagreen4	-0.016864	-0.0102326	-0.323026	Histone H2A
HORVU.MOREX.r3.1HG0079060	darkseagreen4	0.190937	-0.122891	-0.436561	Pentatricopeptide repeat-containing protein
HORVU.MOREX.r3.1HG0079070	lavenderblush1	0.551584	0.445231	-0.0933603	Acid phosphatase/vanadium-dependent haloperoxidase related
HORVU.MOREX.r3.1HG0079100	lavenderblush1	-0.789771	-0.196748	0.401851	Glutamate--tRNA ligase
HORVU.MOREX.r3.1HG0079130	darkseagreen4	0.212719	-0.530004	0.516772	ENTH/ANTH/VHS superfamily protein
HORVU.MOREX.r3.1HG0079140	darkolivegreen	0.379496	0.0682169	0.628528	Kinase family protein
HORVU.MOREX.r3.1HG0079210	darkseagreen4	-0.237379	0.287344	-0.171025	Transcription initiation factor IIB
HORVU.MOREX.r3.1HG0079220	darkseagreen4	0.320221	0.15159	-0.668828	VIP1 protein
HORVU.MOREX.r3.1HG0079230	lightpink2	0.206144	-0.274242	-0.0484987	DNA-binding
HORVU.MOREX.r3.1HG0079250	firebrick4	0.100339	-0.172498	-0.352701	Histone H2B
HORVU.MOREX.r3.1HG0079280	darkorange	0.00817389	-0.4535	0.0475348	Histone H2B
HORVU.MOREX.r3.1HG0079340	antiquewhite2	0.336038	0.213307	-0.215709	Transposase
HORVU.MOREX.r3.1HG0079400	darkseagreen4	-0.220654	0.501225	-0.246572	Ribosomal RNA large subunit methyltransferase E
HORVU.MOREX.r3.1HG0079430	darkseagreen4	-0.175306	0.451245	-0.187386	Protein kinase-like
HORVU.MOREX.r3.1HG0079460	lavenderblush1	-0.309704	0.670425	-0.105378	Protein kinase-like
HORVU.MOREX.r3.1HG0079500	darkseagreen4	-0.0463344	0.331179	-0.54189	Protein kinase-like
HORVU.MOREX.r3.1HG0079600	darkseagreen4	0.10165	0.528278	-0.122751	Protein kinase-like
HORVU.MOREX.r3.1HG0079620	darkorange	-0.404588	0.342746	0.200744	Regulator of chromosome condensation (RCC1) family protein
HORVU.MOREX.r3.1HG0079750	lavenderblush1	0.76609	-0.0869496	-0.0691004	MYB transcription factor
HORVU.MOREX.r3.1HG0079760	lavenderblush1	0.863777	-0.301171	-0.0323554	MYB transcription factor
HORVU.MOREX.r3.1HG0079800	darkseagreen4	-0.064852	-0.429019	0.0162021	Farnesyl diphosphate synthase
HORVU.MOREX.r3.1HG0079810	darkseagreen4	0.2244	0.276461	-0.418036	WD repeat protein-like
HORVU.MOREX.r3.1HG0079820	darkseagreen4	0.423894	-0.527869	-0.044123	AP-1 complex subunit mu-1
HORVU.MOREX.r3.1HG0079860	darkolivegreen	0.706035	0.0345176	-0.54061	Glucuronoxylan 4-O-methyltransferase
HORVU.MOREX.r3.1HG0079870	lavenderblush1	0.69354	-0.258756	-0.131974	Pectin lyase-like superfamily protein
HORVU.MOREX.r3.1HG0079880	lavenderblush1	-0.51457	0.171741	-0.108396	Pectin lyase-like superfamily protein
HORVU.MOREX.r3.1HG0079910	lightpink3	0.121609	-0.0364463	0.170615	Phospholipase D
HORVU.MOREX.r3.1HG0079920	lavenderblush1	0.649259	-0.201077	-0.0687714	Disease resistance protein (NBS-LRR class) family
HORVU.MOREX.r3.1HG0079930	darkseagreen4	0.00344588	0.11486	-0.228193	Pectin lyase-like superfamily protein
HORVU.MOREX.r3.1HG0079950	floralwhite	-0.370594	0.0949545	0.626519	Lys-63-specific deubiquitinase BRCC36
HORVU.MOREX.r3.1HG0079970	darkseagreen4	-0.273643	-0.343664	0.38131	Saposin B domain protein
HORVU.MOREX.r3.1HG0079990	deeppink	0.350805	0.0224178	0.011701	StAR-related lipid transfer protein
HORVU.MOREX.r3.1HG0080000	lavenderblush1	0.562756	0.120228	0.337003	Late embryogenesis abundant protein
HORVU.MOREX.r3.1HG0080020	lavenderblush1	0.751275	0.301959	0.00908303	Late embryogenesis abundant protein
HORVU.MOREX.r3.1HG0080080	darkseagreen4	-0.0773896	0.285763	0.357145	NAC transcription factor-like 9
HORVU.MOREX.r3.1HG0080160	darkseagreen4	-0.181983	0.201186	0.408756	Fiber protein Fb11
HORVU.MOREX.r3.1HG0080190	darkseagreen4	0.284132	-0.342737	0.284718	DUF1639 family protein
HORVU.MOREX.r3.1HG0080220	deeppink	0.303887	0.140068	0.287146	Vesicle transport V-SNARE protein
HORVU.MOREX.r3.1HG0080230	darkseagreen4	-0.0777074	0.232938	-0.376824	Histone H4
HORVU.MOREX.r3.1HG0080250	firebrick4	0.0640815	0.154108	0.0517497	basic helix-loop-helix (bHLH) DNA-binding superfamily protein
HORVU.MOREX.r3.1HG0080260	darkseagreen4	-0.0519276	-0.686357	0.311029	Homogentisate phytyltransferase
HORVU.MOREX.r3.1HG0080320	darkseagreen4	-0.155985	0.148585	-0.0341184	IQ domain-containing protein
HORVU.MOREX.r3.1HG0080330	darkseagreen4	0.156968	0.377007	-0.0839493	F-box family protein
HORVU.MOREX.r3.1HG0080370	darkolivegreen	0.371326	0.341465	-0.635761	F-box family protein
HORVU.MOREX.r3.1HG0080420	plum	-0.540766	-0.10153	0.345887	cotton fiber-like protein (DUF761)
HORVU.MOREX.r3.1HG0080510	darkgrey	-0.127642	-0.695239	0.565842	Histone-lysine N-methyltransferase, H3 lysine-9 specific
HORVU.MOREX.r3.1HG0080560	darkseagreen4	-0.281837	-0.421189	0.424391	SWR1-complex protein 4/DNA methyltransferase 1-associated protein 1
HORVU.MOREX.r3.1HG0080590	antiquewhite2	-0.237526	-0.57442	-0.0993811	60 kDa chaperonin
HORVU.MOREX.r3.1HG0080610	antiquewhite2	-0.610431	-0.429395	0.138518	Flap endonuclease 1
HORVU.MOREX.r3.1HG0080620	lavenderblush1	0.629	-0.670786	0.102884	Exostosin-2
HORVU.MOREX.r3.1HG0080630	darkolivegreen	-0.0666301	-0.194232	0.525902	DUF1230 family protein
HORVU.MOREX.r3.1HG0080690	floralwhite	0.433441	-0.0716974	-0.586385	Endoglucanase
HORVU.MOREX.r3.1HG0080720	antiquewhite2	0.177268	-0.631542	-0.276743	Nucleosome assembly protein 1-like 1
HORVU.MOREX.r3.1HG0080730	lavenderblush1	0.782558	-0.180933	-0.500741	Mitochondrial carrier family
HORVU.MOREX.r3.1HG0080750	antiquewhite2	-0.466148	-0.539056	-0.0721107	Phosphoribosylformylglycinamidine synthase family protein
HORVU.MOREX.r3.1HG0080760	darkseagreen4	-0.171723	-0.141983	-0.479468	Histone H3
HORVU.MOREX.r3.1HG0080770	darkseagreen4	-0.117828	-0.00955733	-0.457905	Histone H4
HORVU.MOREX.r3.1HG0080780	darkseagreen4	-0.016265	-0.277028	-0.409221	Histone H3
HORVU.MOREX.r3.1HG0080790	darkseagreen4	0.102963	0.577148	0.0719955	Alpha/beta-Hydrolases superfamily protein
HORVU.MOREX.r3.1HG0080800	lightpink3	0.510122	-0.409225	-0.478494	Kinase family protein
HORVU.MOREX.r3.1HG0080850	darkseagreen4	-0.115542	-0.539504	0.150067	Beta-galactosidase
HORVU.MOREX.r3.1HG0080860	darkolivegreen2	-0.310631	-0.0991289	-0.502847	Sulfotransferase
HORVU.MOREX.r3.1HG0080870	darkolivegreen	0.129579	0.171223	-0.660038	Sulfotransferase
HORVU.MOREX.r3.1HG0080890	lavenderblush1	0.777448	-0.175596	0.227063	Protein phosphatase 2C
HORVU.MOREX.r3.1HG0080900	deeppink	-0.584397	0.0756775	0.23855	Myosin
HORVU.MOREX.r3.1HG0080920	darkseagreen4	-0.101124	-0.392307	-0.0676227	WRKY transcription factor
HORVU.MOREX.r3.1HG0080990	darkolivegreen	-0.545159	-0.0394438	0.476654	Ras-like protein
HORVU.MOREX.r3.1HG0081060	darkseagreen4	0.148878	0.417078	-0.507702	Mitochondrial outer membrane porin
HORVU.MOREX.r3.1HG0081100	darkseagreen4	0.0527173	0.518755	-0.112627	ABC transporter A family member 1
HORVU.MOREX.r3.1HG0081110	lavenderblush1	0.608128	-0.430482	0.466915	Type I inositol-1,4,5-trisphosphate 5-phosphatase 1
HORVU.MOREX.r3.1HG0081120	darkseagreen4	0.311422	-0.439054	0.352512	DNA mismatch repair protein MutL
HORVU.MOREX.r3.1HG0081150	darkseagreen4	-0.378041	-0.233233	0.0840187	6-phosphogluconate dehydrogenase, decarboxylating
HORVU.MOREX.r3.1HG0081190	antiquewhite2	0.385857	0.44441	-0.541145	Choline/ethanolamine kinase
HORVU.MOREX.r3.1HG0081200	darkseagreen4	0.168077	0.331605	-0.262733	Glucan endo-1,3-beta-glucosidase, putative
HORVU.MOREX.r3.1HG0081220	darkseagreen4	0.109741	-0.189342	-0.52372	Galactose-6-phosphate isomerase subunit LacB
HORVU.MOREX.r3.1HG0081250	lavenderblush1	-0.204725	0.185771	-0.130406	Serine/threonine-protein kinase
HORVU.MOREX.r3.1HG0081260	lavenderblush1	-0.418403	-0.0325008	-0.214474	F-box family protein
HORVU.MOREX.r3.1HG0081340	darkseagreen4	0.182734	0.101394	-0.486554	Rapid alkalinization factor (RALF) family protein
HORVU.MOREX.r3.1HG0081400	darkseagreen4	-0.164919	-0.280501	0.404907	Pentatricopeptide repeat-containing protein
HORVU.MOREX.r3.1HG0081410	lavenderblush1	0.773492	-0.473311	-0.0396182	Glycosyltransferase
HORVU.MOREX.r3.1HG0081460	darkseagreen4	0.435472	-0.445792	0.169222	CASC3/barentsz eIF4AIII-binding protein
HORVU.MOREX.r3.1HG0081510	darkseagreen4	-0.00160932	-0.138089	0.29411	Calcineurin B-like protein
HORVU.MOREX.r3.1HG0081540	darkseagreen4	0.221453	0.318029	-0.410844	Acid phosphatase/vanadium-dependent haloperoxidase-related protein
HORVU.MOREX.r3.1HG0081550	lavenderblush1	0.651021	-0.51359	-0.0351641	Protein DETOXIFICATION
HORVU.MOREX.r3.1HG0081580	darkseagreen4	-0.0727234	-0.306777	-0.285904	Pentatricopeptide repeat-containing protein
HORVU.MOREX.r3.1HG0081600	darkolivegreen	0.0875106	0.685709	-0.529525	Mitochondrial ATP synthase g subunit family protein
HORVU.MOREX.r3.1HG0081620	darkorange	-0.351102	0.646279	0.0602269	Glycerophosphodiester phosphodiesterase
HORVU.MOREX.r3.1HG0081630	darkolivegreen	-0.625967	-0.21616	0.664134	Starch synthase
HORVU.MOREX.r3.1HG0081640	darkseagreen4	-0.128579	-0.155567	-0.297132	Serine acetyltransferase
HORVU.MOREX.r3.1HG0081650	darkolivegreen	-0.309437	-0.011416	0.155704	NBS-LRR-like resistance protein
HORVU.MOREX.r3.1HG0081710	navajowhite3	0.357628	-0.348575	-0.486038	Transmembrane protein
HORVU.MOREX.r3.1HG0081730	firebrick4	0.168801	-0.229631	-0.566668	RNA binding protein
HORVU.MOREX.r3.1HG0081780	darkseagreen4	-0.566383	-0.0321227	-0.270317	Cleavage and polyadenylation specificity factor subunit 5
HORVU.MOREX.r3.1HG0081790	antiquewhite2	-0.660961	-0.323765	0.17693	Phosphotransferase
HORVU.MOREX.r3.1HG0081810	darkolivegreen2	-0.452329	-0.357047	-0.236632	tRNA-2-methylthio-N(6)-dimethylallyladenosine synthase
HORVU.MOREX.r3.1HG0081820	lavenderblush1	0.670105	-0.418914	-0.0674563	DUF616 family protein
HORVU.MOREX.r3.1HG0081840	darkseagreen4	-0.0806195	-0.208068	-0.162065	2-isopropylmalate synthase
HORVU.MOREX.r3.1HG0081850	firebrick4	-0.530271	0.20663	0.0415152	Pollen Ole e 1 allergen/extensin
HORVU.MOREX.r3.1HG0081860	firebrick4	0.039099	0.0768183	0.0256442	Pollen Ole e 1 allergen/extensin
HORVU.MOREX.r3.1HG0081880	darkorange	-0.291897	-0.0301522	0.191651	2-isopropylmalate synthase
HORVU.MOREX.r3.1HG0081920	antiquewhite2	-0.127881	-0.368096	-0.0805517	Pollen Ole e 1 allergen/extensin
HORVU.MOREX.r3.1HG0081950	lavenderblush1	0.635943	-0.210015	0.216417	Peroxidase
HORVU.MOREX.r3.1HG0081960	antiquewhite2	-0.180303	-0.494289	0.0406819	Mitochondrial carrier protein, expressed
HORVU.MOREX.r3.1HG0081970	darkseagreen4	-0.189398	0.787779	-0.185054	senescence regulator (Protein of unknown function, DUF584)
HORVU.MOREX.r3.1HG0082020	deeppink	-0.41371	-0.101118	-0.162949	WD-repeat protein, putative
HORVU.MOREX.r3.1HG0082030	darkolivegreen	-0.25148	-0.370395	0.611541	Non-specific serine/threonine protein kinase
HORVU.MOREX.r3.1HG0082040	slateblue	-0.140497	-0.193325	0.311644	Heat shock transcription factor
HORVU.MOREX.r3.1HG0082060	navajowhite3	-0.289271	0.521739	0.361648	epstein-barr nuclear antigen
HORVU.MOREX.r3.1HG0082180	darkseagreen4	-0.504903	-0.493235	0.370678	DNA polymerase III subunit gamma/tau
HORVU.MOREX.r3.1HG0082230	firebrick4	-0.0884114	0.172278	0.590897	Ubiquitin domain-containing protein
HORVU.MOREX.r3.1HG0082240	navajowhite3	0.473592	-0.323273	-0.463146	ER lumen protein-retaining receptor
HORVU.MOREX.r3.1HG0082250	darkseagreen4	0.278648	0.384992	-0.530611	Fatty acid oxidation complex subunit alpha
HORVU.MOREX.r3.1HG0082310	darkseagreen4	-0.237508	-0.436315	0.445285	Like-COV protein
HORVU.MOREX.r3.1HG0082370	lavenderblush1	-0.406153	0.341408	0.215689	WRKY family transcription factor
HORVU.MOREX.r3.1HG0082380	darkgrey	-0.445291	-0.409148	0.272162	Malate dehydrogenase
HORVU.MOREX.r3.1HG0082450	firebrick4	-0.406629	0.405565	-0.539819	Early nodulin-like protein
HORVU.MOREX.r3.1HG0082500	firebrick4	-0.447697	0.115445	-0.134294	DNA replication complex GINS protein PSF3
HORVU.MOREX.r3.1HG0082530	lavenderblush1	0.351518	-0.461485	0.425241	Respiratory burst oxidase
HORVU.MOREX.r3.1HG0082570	darkseagreen4	-0.197621	0.268104	-0.323243	Glycosyltransferase
HORVU.MOREX.r3.1HG0082620	darkseagreen4	-0.293765	0.081077	-0.0190723	Glycosyltransferase
HORVU.MOREX.r3.1HG0082630	darkorange	0.41621	-0.283331	-0.400085	Glycosyltransferase
HORVU.MOREX.r3.1HG0082740	deeppink	0.50048	-0.132698	-0.0695386	Late embryogenesis abundant hydroxyproline-rich glycoprotein family, putative
HORVU.MOREX.r3.1HG0082750	darkseagreen4	0.079112	-0.464904	-0.219718	Ring finger protein, putative
HORVU.MOREX.r3.1HG0082760	lavenderblush1	0.62834	-0.479825	-0.0258146	Glycosyltransferase
HORVU.MOREX.r3.1HG0082770	darkolivegreen	0.55214	0.0468585	-0.452602	Reticulon-like protein
HORVU.MOREX.r3.1HG0082780	lavenderblush1	-0.455686	0.336575	0.262436	F-box protein
HORVU.MOREX.r3.1HG0082810	darkseagreen4	-0.0366105	0.39983	0.0630108	Zinc finger CCCH domain-containing protein
HORVU.MOREX.r3.1HG0082820	darkolivegreen	0.0806737	-0.227953	-0.580473	Pentatricopeptide repeat-containing protein
HORVU.MOREX.r3.1HG0082860	darkolivegreen	-0.334447	0.16501	0.577308	Alpha-glucan water dikinase
HORVU.MOREX.r3.1HG0082910	lavenderblush1	-0.277687	0.399913	-0.462729	(R)-specific enoyl-CoA hydratase
HORVU.MOREX.r3.1HG0082920	darkgrey	-0.329986	-0.277628	0.215597	Protein kinase, putative
HORVU.MOREX.r3.1HG0082960	plum	-0.557106	0.0609114	0.729644	Alcohol dehydrogenase
HORVU.MOREX.r3.1HG0083100	darkseagreen4	0.262862	-0.497367	0.396508	Oral cancer overexpressed protein 1
HORVU.MOREX.r3.1HG0083110	lavenderblush1	0.748861	0.02162	-0.291	UDP-D-apiose/UDP-D-xylose synthase
HORVU.MOREX.r3.1HG0083170	darkseagreen4	-0.452627	0.16414	0.582935	Hexosyltransferase
HORVU.MOREX.r3.1HG0083210	plum	-0.48104	0.0185591	0.149367	F-box family protein
HORVU.MOREX.r3.1HG0083220	lavenderblush1	-0.446999	0.101029	0.560551	Ribosome-recycling factor
HORVU.MOREX.r3.1HG0083250	floralwhite	-0.609027	0.175387	0.680725	Protein phosphatase 2c, putative
HORVU.MOREX.r3.1HG0083260	lavenderblush1	-0.603598	0.165157	0.0509551	RNA polymerase-associated protein RapA
HORVU.MOREX.r3.1HG0083310	plum	-0.600402	0.0353686	0.3379	Peptidyl-tRNA hydrolase
HORVU.MOREX.r3.1HG0083320	darkolivegreen2	0.127378	-0.326066	-0.652644	Threonine synthase
HORVU.MOREX.r3.1HG0083340	darkseagreen4	-0.332094	0.0980407	-0.147982	AP2/B3 transcription factor family protein
HORVU.MOREX.r3.1HG0083370	darkseagreen4	-0.30692	0.094366	-0.310329	AP2/B3 transcription factor family protein
HORVU.MOREX.r3.1HG0083440	lavenderblush1	0.647374	-0.304985	0.0898458	Lactation elevated protein 1
HORVU.MOREX.r3.1HG0083550	darkorange	0.231998	0.20139	-0.0169962	Pentatricopeptide repeat-containing protein
HORVU.MOREX.r3.1HG0083600	darkseagreen4	-0.222984	-0.0991366	0.442341	Lipid phosphate phosphatase-like protein
HORVU.MOREX.r3.1HG0083620	darkseagreen4	-0.100353	0.297865	0.0574432	Phospholipase D
HORVU.MOREX.r3.1HG0083630	darkolivegreen	0.309742	-0.272634	0.654871	RING/U-box superfamily protein
HORVU.MOREX.r3.1HG0083640	lavenderblush1	0.698462	-0.484042	0.237872	Protein PLASTID MOVEMENT IMPAIRED 2
HORVU.MOREX.r3.1HG0083650	navajowhite3	0.0984822	-0.272035	-0.118068	Serine/threonine-protein phosphatase
HORVU.MOREX.r3.1HG0083670	darkseagreen4	0.0366547	-0.0758268	0.278684	Disease resistance protein (NBS-LRR class) family
HORVU.MOREX.r3.1HG0083690	darkseagreen4	-0.282846	-0.00857608	0.462492	Disease resistance protein (NBS-LRR class) family
[truncated: 24,990 more rows]

## Sheet: Elongation zone
GeneID	Module	GS_D6	GS_D24	GS_D48	description
HORVU.MOREX.r3.1HG0000030	lavenderblush2	0.744822	-0.0246437	-0.528232	Serine/threonine-protein kinase ATM
HORVU.MOREX.r3.1HG0000040	lightpink2	0.529745	-0.716828	0.165711	Peroxisomal membrane protein PEX14
HORVU.MOREX.r3.1HG0000050	lavenderblush2	0.480983	0.340273	-0.306802	RING-finger ubiquitin ligase
HORVU.MOREX.r3.1HG0000060	darkseagreen	-0.283166	0.479461	-0.330497	Tripartite motif-containing protein 29
HORVU.MOREX.r3.1HG0000070	coral	-0.350336	0.35771	-0.688072	Nucleic acid-binding, OB-fold-like protein
HORVU.MOREX.r3.1HG0000080	lavenderblush2	0.633329	-0.277833	-0.201242	Receptor-like kinase
HORVU.MOREX.r3.1HG0000090	firebrick2	0.278414	-0.405567	0.425666	Endoribonuclease E-like protein
HORVU.MOREX.r3.1HG0000110	lightyellow	-0.494027	-0.0186857	0.732127	Phospholipid-transporting ATPase
HORVU.MOREX.r3.1HG0000130	chocolate4	-0.114587	-0.299222	0.799514	Paired amphipathic helix protein Sin3
HORVU.MOREX.r3.1HG0000140	lavenderblush2	-0.619875	0.597965	0.0900134	Glycosyltransferase-like KOBITO 1
HORVU.MOREX.r3.1HG0000210	darkseagreen	0.000597834	-0.160462	0.51699	Disease resistance protein (TIR-NBS-LRR class) family
HORVU.MOREX.r3.1HG0000220	antiquewhite1	-0.155464	-0.469656	0.37167	disease resistance protein (TIR-NBS-LRR class)
HORVU.MOREX.r3.1HG0000240	coral	0.433274	-0.303144	0.586337	Leucine-rich repeat receptor-like protein kinase family protein
HORVU.MOREX.r3.1HG0000250	coral	0.463798	-0.267295	0.489271	disease resistance protein (TIR-NBS-LRR class)
HORVU.MOREX.r3.1HG0000270	darkseagreen	0.520129	-0.437411	0.340246	Albumin 1
HORVU.MOREX.r3.1HG0000350	chocolate4	0.118089	0.146631	-0.169292	SNF1-related protein kinase regulatory subunit beta-2
HORVU.MOREX.r3.1HG0000370	mediumpurple2	0.188541	-0.210274	-0.210274	1-deoxy-D-xylulose-5-phosphate synthase
HORVU.MOREX.r3.1HG0000380	bisque4	0.17737	-0.595511	-0.363083	Pectin lyase-like superfamily protein
HORVU.MOREX.r3.1HG0000420	bisque4	0.338744	-0.646786	-0.323052	Pectin lyase-like superfamily protein
HORVU.MOREX.r3.1HG0000450	lavenderblush2	0.234362	-0.53289	0.150536	Jasmonate induced protein
HORVU.MOREX.r3.1HG0000460	bisque4	0.378012	-0.671502	-0.307006	Pectin lyase-like superfamily protein
HORVU.MOREX.r3.1HG0000470	lavenderblush2	0.426121	-0.411053	-0.395953	Jasmonate induced protein
HORVU.MOREX.r3.1HG0000590	lavenderblush2	-0.129581	-0.0893079	0.00196301	TSK-associating protein 1
HORVU.MOREX.r3.1HG0000600	coral	0.380041	-0.248276	0.408319	Receptor protein kinase, putative
HORVU.MOREX.r3.1HG0000610	lavenderblush2	0.503331	-0.254288	-0.2036	Charged multivesicular body protein 5
HORVU.MOREX.r3.1HG0000630	darkgoldenrod4	0.382269	-0.483792	-0.157986	RING-finger E3 ubiquitin ligase, putative
HORVU.MOREX.r3.1HG0000660	firebrick2	-0.0337712	-0.310507	0.667719	Transcription initiation factor TFIID subunit 6
HORVU.MOREX.r3.1HG0000670	coral	0.208967	0.435654	-0.601166	translocase subunit seca
HORVU.MOREX.r3.1HG0000680	coral	0.146085	0.151239	0.37719	APOLLO
HORVU.MOREX.r3.1HG0000730	coral	0.295137	-0.220938	0.561695	Receptor protein kinase, putative
HORVU.MOREX.r3.1HG0000850	coral	-0.0590839	-0.317464	-0.42822	Peptidyl-prolyl cis-trans isomerase
HORVU.MOREX.r3.1HG0000880	lightpink4	0.587381	-0.111437	0.148884	transmembrane protein, putative (DUF 3339)
HORVU.MOREX.r3.1HG0000950	brown2	-0.400112	-0.470589	0.519164	Glucan 1,3-beta-glucosidase
HORVU.MOREX.r3.1HG0000990	bisque4	0.422683	0.272849	0.362036	Pm3-like disease resistance protein
HORVU.MOREX.r3.1HG0001010	lavenderblush2	-0.821622	0.232025	0.199414	Pm3-like disease resistance protein
HORVU.MOREX.r3.1HG0001120	bisque4	-0.313668	0.076215	-0.714982	MICOS complex subunit Mic25
HORVU.MOREX.r3.1HG0001130	lavenderblush2	-0.210586	0.497492	0.132913	Ankyrin repeat family protein
HORVU.MOREX.r3.1HG0001140	coral	-0.542263	0.324105	-0.342045	Protein DJ-1
HORVU.MOREX.r3.1HG0001150	darkseagreen	-0.511628	0.124971	-0.53548	Protein DJ-1
HORVU.MOREX.r3.1HG0001180	darkseagreen	0.148698	-0.464442	0.425155	Leucine-rich repeat protein kinase family protein
HORVU.MOREX.r3.1HG0001400	lightyellow	-0.69995	0.200749	0.506698	Transmembrane protein, putative (DUF247)
HORVU.MOREX.r3.1HG0001410	lavenderblush2	-0.428207	0.705616	-0.0422506	Transmembrane protein, putative (DUF247)
HORVU.MOREX.r3.1HG0001420	lavenderblush2	0.648785	-0.183727	-0.252248	Low-molecular-weight glutenin subunit
HORVU.MOREX.r3.1HG0001450	lavenderblush2	-0.711357	0.264073	0.206724	Transmembrane protein, putative (DUF247)
HORVU.MOREX.r3.1HG0001460	green	-0.569543	0.560344	0.153721	Transmembrane protein, putative (DUF247)
HORVU.MOREX.r3.1HG0001470	coral	0.117787	-0.100954	0.477859	Pm3-like disease resistance protein
HORVU.MOREX.r3.1HG0001510	brown2	-0.650473	0.263456	-0.135948	NBS-LRR-like resistance protein
HORVU.MOREX.r3.1HG0001570	lavenderblush2	-0.100973	-0.418233	0.0140453	Jacalin-like lectin
HORVU.MOREX.r3.1HG0001980	brown2	-0.821372	0.491723	0.0271765	transmembrane protein, putative (DUF247)
HORVU.MOREX.r3.1HG0001990	coral	-0.486098	0.545572	-0.283653	DUF247 domain protein
HORVU.MOREX.r3.1HG0002020	darkseagreen	0.566813	-0.314307	0.349213	O-methyltransferase-like protein
HORVU.MOREX.r3.1HG0002080	brown2	-0.00641635	-0.391989	-0.00267607	Serine/threonine-protein kinase
HORVU.MOREX.r3.1HG0002130	grey	0.135311	-0.329903	0.171243	RNA binding protein
HORVU.MOREX.r3.1HG0002170	green	-0.666486	0.515134	0.0722874	Disease resistance protein RPM1
HORVU.MOREX.r3.1HG0002180	lightpink2	-0.333496	0.721708	-0.0980925	Disease resistance protein
HORVU.MOREX.r3.1HG0002200	darkseagreen	-0.489774	0.565416	-0.264287	Disease resistance protein RPM1
HORVU.MOREX.r3.1HG0002220	darkseagreen	-0.341744	0.435148	-0.46622	ATP-dependent RNA helicase mrh4, mitochondrial
HORVU.MOREX.r3.1HG0002260	darkseagreen	0.755724	-0.364431	0.273356	12-oxophytodienoate reductase-like protein
HORVU.MOREX.r3.1HG0002280	cornsilk	0.550837	-0.0877998	0.355572	12-oxophytodienoate reductase-like protein
HORVU.MOREX.r3.1HG0002320	coral	-0.245089	0.510723	-0.778842	Ras-related protein, expressed
HORVU.MOREX.r3.1HG0002330	darkseagreen	0.451211	0.0316994	0.412825	Ras-like protein
HORVU.MOREX.r3.1HG0002340	lavenderblush2	-0.537039	0.190585	0.634376	Tubulin-specific chaperone cofactor E-like protein
HORVU.MOREX.r3.1HG0002350	green	-0.591171	0.55098	0.28497	Chaperone protein dnaJ
HORVU.MOREX.r3.1HG0002380	cornsilk	0.356625	0.123957	-0.0555434	12-oxophytodienoate reductase-like protein
HORVU.MOREX.r3.1HG0002470	lavenderblush2	-0.0637521	-0.214726	-0.285294	Defensin
HORVU.MOREX.r3.1HG0002560	cornsilk	0.391241	-0.0683752	0.669204	U-box domain-containing protein 1
HORVU.MOREX.r3.1HG0002570	cornsilk	0.1588	-0.00876029	0.481927	GDSL esterase/lipase
HORVU.MOREX.r3.1HG0002580	lightyellow	0.060088	-0.0104174	0.682345	GDSL esterase/lipase
HORVU.MOREX.r3.1HG0002630	darkgoldenrod4	0.197186	-0.416295	-0.341985	Formin-like protein
HORVU.MOREX.r3.1HG0002640	coral	0.350084	-0.0495977	0.0516584	F-box protein
HORVU.MOREX.r3.1HG0002660	chocolate4	-0.132493	0.158836	0.708961	Transforming growth factor-beta receptor-associated protein 1
HORVU.MOREX.r3.1HG0002670	lavenderblush2	0.0930983	-0.507915	-0.0878891	Leucine-rich repeat receptor-like protein kinase family protein
HORVU.MOREX.r3.1HG0002680	bisque4	-0.154279	0.470952	0.600743	Serine/threonine-protein kinase
HORVU.MOREX.r3.1HG0002690	lightyellow	-0.16834	0.305084	0.69707	Serine/threonine-protein kinase
HORVU.MOREX.r3.1HG0002800	brown2	-0.685517	0.151323	-0.192301	Powdery mildew resistance protein Pm3
HORVU.MOREX.r3.1HG0002810	darkseagreen	0.634772	-0.501111	0.289364	Dirigent protein
HORVU.MOREX.r3.1HG0002860	lightyellow	-0.240272	0.140646	0.382321	transmembrane protein, putative (DUF594)
HORVU.MOREX.r3.1HG0002870	firebrick2	-0.237128	-0.132681	0.88048	Zinc finger family protein
HORVU.MOREX.r3.1HG0002890	lightyellow	0.23197	-0.30665	0.541631	Nuclear inhibitor of protein phosphatase 1
HORVU.MOREX.r3.1HG0002960	yellow2	-0.27895	-0.403325	0.526081	NBS-LRR disease resistance protein, putative, expressed
HORVU.MOREX.r3.1HG0003050	bisque4	-0.388786	-0.36403	-0.376651	UDP-glycosyltransferase
HORVU.MOREX.r3.1HG0003060	grey	-0.406762	-0.177067	0.249493	Holliday junction ATP-dependent DNA helicase RuvB
HORVU.MOREX.r3.1HG0003070	lavenderblush2	0.272807	-0.552546	0.207138	Disease resistance protein RPM1
HORVU.MOREX.r3.1HG0003110	mediumpurple2	-0.0886963	-0.140056	-0.140056	WAT1-related protein
HORVU.MOREX.r3.1HG0003120	lavenderblush2	0.737252	-0.448622	-0.201633	WAT1-related protein
HORVU.MOREX.r3.1HG0003130	lavenderblush2	-0.823614	0.399738	0.193395	Regulator of chromosome condensation (RCC1) family with FYVE zinc finger domain-containing protein
HORVU.MOREX.r3.1HG0003140	coral	-0.398672	0.197633	-0.320441	Actin
HORVU.MOREX.r3.1HG0003150	lavenderblush2	-0.386771	0.519905	0.0200652	Chaperone protein DnaJ
HORVU.MOREX.r3.1HG0003160	antiquewhite1	0.0170068	-0.623761	-0.00615422	Phosphoinositide phosphatase family protein
HORVU.MOREX.r3.1HG0003170	coral	-0.13313	0.316102	-0.308403	Aldolase-type TIM barrel family protein
HORVU.MOREX.r3.1HG0003210	lavenderblush2	-0.472303	0.243752	0.302002	Disease resistance protein RPM1
HORVU.MOREX.r3.1HG0003220	darkseagreen	-0.731809	0.581624	-0.196526	NBS-LRR-like resistance protein
HORVU.MOREX.r3.1HG0003230	lightpink4	-0.81079	0.224325	0.0776275	Disease resistance protein RPM1
HORVU.MOREX.r3.1HG0003260	lavenderblush2	-0.414952	0.49062	0.0618657	Disease resistance protein RPM1
HORVU.MOREX.r3.1HG0003280	coral	-0.137916	-0.0497399	0.426198	disease resistance protein (TIR-NBS-LRR class)
HORVU.MOREX.r3.1HG0003290	lavenderblush2	-0.0785558	-0.440212	0.53191	Spectrin beta chain, brain 3
HORVU.MOREX.r3.1HG0003300	darkgoldenrod4	0.00201691	-0.535154	-0.0185637	Late embryogenesis abundant protein
HORVU.MOREX.r3.1HG0003310	grey	-0.352138	-0.0526689	-0.0847808	Pentatricopeptide repeat-containing protein
HORVU.MOREX.r3.1HG0003410	coral	0.350378	-0.146314	0.520087	TIR-NBS-LRR class disease resistance protein
HORVU.MOREX.r3.1HG0003430	antiquewhite1	0.23279	-0.642505	0.419623	TBC1 domain family member
HORVU.MOREX.r3.1HG0003610	magenta	-0.462364	-0.130757	0.501903	myosin 2
HORVU.MOREX.r3.1HG0003620	coral	0.153824	-0.638311	0.354797	Protein ZINC INDUCED FACILITATOR-LIKE 1
HORVU.MOREX.r3.1HG0003630	grey	0.177449	-0.216903	-0.0375642	transmembrane protein, putative (DUF594)
HORVU.MOREX.r3.1HG0003650	lightyellow	-0.0316257	0.0652625	0.68043	transmembrane protein, putative (DUF594)
HORVU.MOREX.r3.1HG0003690	green	-0.579871	0.00441545	0.29105	ABC transporter ATP-binding protein
HORVU.MOREX.r3.1HG0003700	lavenderblush2	-0.577816	0.11802	0.0411461	Polyadenylate-binding protein 2
HORVU.MOREX.r3.1HG0003710	lavenderblush2	-0.480621	0.365637	-0.124928	cDNA clone:J013058P10, full insert sequence
HORVU.MOREX.r3.1HG0003780	lavenderblush2	0.483995	-0.519207	-0.426858	O-methyltransferase
HORVU.MOREX.r3.1HG0003820	bisque4	-0.19779	-0.538508	-0.34467	Protein DETOXIFICATION
HORVU.MOREX.r3.1HG0003860	darkseagreen	-0.0809016	0.181639	-0.834999	Transcription initiation factor IIA subunit 2
HORVU.MOREX.r3.1HG0003890	firebrick2	-0.0629964	0.30129	-0.756184	Dehydration-induced 19-like protein
HORVU.MOREX.r3.1HG0003900	lightpink4	-0.818878	0.234195	-0.155081	tRNA pseudouridine synthase B
HORVU.MOREX.r3.1HG0003980	lavenderblush2	0.553733	-0.288639	0.0313893	Ankyrin repeat protein family-like protein
HORVU.MOREX.r3.1HG0004110	coral	-0.235106	0.400227	-0.560467	DUF868 family protein
HORVU.MOREX.r3.1HG0004160	magenta	-0.568021	0.0212674	0.679184	Ubiquitin-protein ligase, putative
HORVU.MOREX.r3.1HG0004210	lavenderblush2	-0.5948	0.471557	-0.0680672	General transcription factor IIH subunit 5
HORVU.MOREX.r3.1HG0004220	lavenderblush2	0.797211	-0.444118	-0.139658	Cysteine proteinase
HORVU.MOREX.r3.1HG0004230	lightpink2	0.173681	0.517653	-0.21058	Elongation factor
HORVU.MOREX.r3.1HG0004290	magenta	0.178964	-0.631497	-0.501681	Chymotrypsin inhibitor
HORVU.MOREX.r3.1HG0004300	lavenderblush2	-0.746818	0.460568	0.0559563	Disease resistance protein (TIR-NBS-LRR class) family
HORVU.MOREX.r3.1HG0004340	coral	0.113966	-0.235639	0.647034	Disease resistance protein (NBS-LRR class) family
HORVU.MOREX.r3.1HG0004540	lightpink4	-0.551014	0.0963176	0.201658	Pumilio-like protein
HORVU.MOREX.r3.1HG0004560	lavenderblush2	0.221581	-0.429481	0.489763	ERD (Early-responsive to dehydration stress) family protein
HORVU.MOREX.r3.1HG0004670	coral	0.17646	-0.223081	0.598533	Scarecrow transcription factor family protein
HORVU.MOREX.r3.1HG0004730	chocolate4	0.0107054	0.0716104	-0.394167	RING/U-box superfamily protein
HORVU.MOREX.r3.1HG0004870	darkgoldenrod4	0.273017	-0.250759	-0.0942332	ATP-dependent RNA helicase
HORVU.MOREX.r3.1HG0004880	coral	-0.431617	0.500102	-0.471848	Rab5-interacting family protein
HORVU.MOREX.r3.1HG0004890	lavenderblush2	-0.267231	0.309943	0.229488	Kinetochore protein spc25
HORVU.MOREX.r3.1HG0004940	lavenderblush2	0.564623	-0.506523	-0.0554098	Cysteine protease
HORVU.MOREX.r3.1HG0005040	darkseagreen	0.551697	-0.398864	0.430873	Protein kinase
HORVU.MOREX.r3.1HG0005090	lavenderblush2	0.753519	-0.289374	-0.347291	Nitrate transporter 1.1
HORVU.MOREX.r3.1HG0005110	darkgoldenrod4	0.36394	-0.389308	-0.24792	Pentatricopeptide repeat-containing protein
HORVU.MOREX.r3.1HG0005360	lavenderblush2	-0.0237888	-0.258973	-0.0974114	Anthocyanidin synthase
HORVU.MOREX.r3.1HG0005370	lightyellow	-0.480307	-0.36091	0.692134	Replication protein A 70 kDa DNA-binding subunit
HORVU.MOREX.r3.1HG0005400	darkseagreen	0.36229	-0.297833	0.0575958	Transducin/WD40 repeat protein
HORVU.MOREX.r3.1HG0005410	lavenderblush2	-0.0426755	0.473153	0.0483928	F-box protein-like
HORVU.MOREX.r3.1HG0005420	green2	-0.297233	-0.115873	-0.0220511	Glycosyltransferase
HORVU.MOREX.r3.1HG0005480	darkseagreen	-0.460182	0.461609	-0.483664	Mitochondrial import inner membrane translocase subunit Tim9
HORVU.MOREX.r3.1HG0005580	lightyellow	0.102668	-0.230274	-0.218407	Mitochondrial import inner membrane translocase subunit Tim17/Tim22/Tim23 family protein
HORVU.MOREX.r3.1HG0005590	lavenderblush2	-0.281813	0.666757	-0.100095	Mitochondrial import inner membrane translocase subunit tim23
HORVU.MOREX.r3.1HG0005600	lavenderblush2	0.107588	-0.0324668	-0.30946	Metallothionein
HORVU.MOREX.r3.1HG0005610	brown2	-0.585062	-0.303057	0.0136129	Protein phosphatase 2c, putative
HORVU.MOREX.r3.1HG0005620	coral	-0.0423784	0.695605	-0.737514	Pectin acetylesterase
HORVU.MOREX.r3.1HG0005700	lavenderblush2	0.577116	-0.429886	-0.212486	L-ascorbate oxidase
HORVU.MOREX.r3.1HG0005730	lavenderblush2	0.336514	-0.489921	0.223497	transcriptional factor B3 family protein
HORVU.MOREX.r3.1HG0005750	green	0.564138	-0.189091	-0.277975	Ankyrin repeat family protein
HORVU.MOREX.r3.1HG0005780	darkseagreen	0.337593	-0.141856	0.221931	Protein FRIGIDA
HORVU.MOREX.r3.1HG0005790	lightpink2	0.304335	-0.79534	0.019161	Clathrin assembly protein, putative, expressed
HORVU.MOREX.r3.1HG0005810	darkgoldenrod4	0.172727	-0.0867319	-0.419488	Nuclear pore complex protein NUP43
HORVU.MOREX.r3.1HG0005830	lightyellow	0.521337	-0.211869	-0.645094	Dof zinc finger protein
HORVU.MOREX.r3.1HG0005840	grey	0.16735	0.251353	0.174972	Embryo defective 2735
HORVU.MOREX.r3.1HG0006090	coral	0.370148	-0.0863328	0.639291	Dirigent protein
HORVU.MOREX.r3.1HG0006160	darkseagreen	0.123695	-0.549109	0.466925	Disease resistance protein RPM1
HORVU.MOREX.r3.1HG0006210	lightyellow	0.0637484	-0.220952	0.811514	Protein kinase family protein
HORVU.MOREX.r3.1HG0006230	lightpink4	-0.814402	0.25448	-0.0360935	Disease resistance protein RPM1
HORVU.MOREX.r3.1HG0006340	lavenderblush2	0.490628	-0.402896	0.140783	ACT domain-containing family protein
HORVU.MOREX.r3.1HG0006400	lavenderblush2	0.505708	-0.335876	-0.300808	Beta-1,3-galactosyltransferase-like protein
HORVU.MOREX.r3.1HG0006410	darkgoldenrod4	-0.182039	0.0518438	-0.0640161	Protein kinase family protein
HORVU.MOREX.r3.1HG0006430	lightpink2	-0.239899	0.730498	-0.0444819	Serine/threonine-protein kinase
HORVU.MOREX.r3.1HG0006440	lavenderblush2	0.655453	-0.672975	0.0384101	Short-chain dehydrogenase/reductase family protein
HORVU.MOREX.r3.1HG0006460	lavenderblush2	0.513053	0.0236763	-0.0932355	Pathogenesis-related thaumatin family protein
HORVU.MOREX.r3.1HG0006480	lavenderblush2	0.523653	-0.237348	0.0895957	Cation/H(+) antiporter
HORVU.MOREX.r3.1HG0006490	firebrick2	0.0285052	0.3552	-0.645072	Rho guanine nucleotide exchange factor 2
HORVU.MOREX.r3.1HG0006570	darkseagreen	0.538147	-0.599916	0.365878	Actin depolymerizing factor
HORVU.MOREX.r3.1HG0006610	coral	-0.575514	0.154191	-0.385629	Histone H2A
HORVU.MOREX.r3.1HG0006630	magenta	-0.244294	0.151259	0.542476	Phospholipase A2
HORVU.MOREX.r3.1HG0006650	coral	-0.489164	0.0343733	-0.497923	Histone H2A
HORVU.MOREX.r3.1HG0006660	lavenderblush2	0.813904	-0.186941	-0.120372	Inorganic pyrophosphatase family protein
HORVU.MOREX.r3.1HG0006690	darkgoldenrod4	-0.13529	-0.141359	0.309894	Poly [ADP-ribose] polymerase
HORVU.MOREX.r3.1HG0006820	antiquewhite1	0.186786	0.347887	0.0195315	Leucine-rich repeat receptor-like kinase
HORVU.MOREX.r3.1HG0006840	magenta	-0.165082	0.154354	0.479696	Receptor-like protein kinase
HORVU.MOREX.r3.1HG0006880	yellow2	-0.534334	-0.215468	0.244534	NBS-LRR-like resistance protein
HORVU.MOREX.r3.1HG0007160	chocolate4	-0.0273438	-0.297347	0.728361	MORC family CW-type zinc finger protein 4
HORVU.MOREX.r3.1HG0007170	grey	0.0406458	-0.336755	0.417854	Protoheme IX farnesyltransferase
HORVU.MOREX.r3.1HG0007220	darkseagreen	-0.356855	0.140633	-0.606706	Protein-tyrosine sulfotransferase-like protein
HORVU.MOREX.r3.1HG0007230	firebrick2	-0.241087	-0.287619	0.631892	RNA binding protein
HORVU.MOREX.r3.1HG0007240	blue3	-0.15112	0.130849	0.0352075	Zinc finger family protein
HORVU.MOREX.r3.1HG0007250	blue3	0.0208231	0.163403	0.0846434	Zinc finger protein
HORVU.MOREX.r3.1HG0007280	cornsilk	-0.0300681	0.36425	0.52101	Transmembrane protein, putative (DUF247)
HORVU.MOREX.r3.1HG0007360	coral	0.092725	0.116808	-0.523233	Type I inositol-1,4,5-trisphosphate 5-phosphatase 1
HORVU.MOREX.r3.1HG0007570	lightpink2	-0.0667019	0.499633	-0.0776504	Werner Syndrome-like exonuclease
HORVU.MOREX.r3.1HG0007590	cornsilk	-0.453854	-0.0948362	-0.50832	ERD (Early-responsive to dehydration stress) family protein
HORVU.MOREX.r3.1HG0007600	lavenderblush2	-0.111667	-0.498559	0.0382751	Calcium-transporting ATPase
HORVU.MOREX.r3.1HG0007690	lightyellow	0.211934	-0.376538	0.476705	heat shock protein 70
HORVU.MOREX.r3.1HG0007740	brown2	-0.69913	0.165584	-0.256165	Trypsin inhibitor
HORVU.MOREX.r3.1HG0007840	darkseagreen	0.489086	-0.237155	0.619349	E3 UFM1-protein ligase 1-like protein
HORVU.MOREX.r3.1HG0007850	chocolate4	-0.0337884	-0.12218	0.871815	E3 UFM1-protein ligase 1-like protein
HORVU.MOREX.r3.1HG0007900	chocolate4	-0.220697	0.00203902	0.41517	Protein trichome birefringence
HORVU.MOREX.r3.1HG0007910	lavenderblush2	-0.375304	0.518689	0.110857	Nudix hydrolase 9
HORVU.MOREX.r3.1HG0008070	grey	-0.236189	0.418139	0.0446815	Glycosyltransferase-like KOBITO 1
HORVU.MOREX.r3.1HG0008140	bisque4	0.243514	-0.482943	-0.401417	Glycosyltransferase
HORVU.MOREX.r3.1HG0008380	darkgoldenrod4	-0.332822	-0.334285	-0.165428	methyl-coenzyme M reductase II subunit gamma, putative (DUF3741)
HORVU.MOREX.r3.1HG0008390	lightpink2	-0.135362	0.481473	0.208403	FG-GAP repeat-containing protein
HORVU.MOREX.r3.1HG0008400	lavenderblush2	-0.314634	0.305067	-0.240799	F-box family protein
HORVU.MOREX.r3.1HG0008440	lavenderblush2	0.745379	-0.586198	-0.0321813	Glutathione S-transferase
HORVU.MOREX.r3.1HG0008450	magenta	0.792819	-0.414506	-0.323774	11S globulin seed storage protein 2
HORVU.MOREX.r3.1HG0008520	darkseagreen	0.055519	-0.284512	0.902501	Dual specificity phosphatase
HORVU.MOREX.r3.1HG0008600	magenta	-0.784649	0.373672	0.491272	Agamous MADS-box transcription factor
HORVU.MOREX.r3.1HG0008610	magenta	-0.626649	-0.0477571	0.747845	Agamous MADS-box transcription factor
HORVU.MOREX.r3.1HG0008620	green	-0.500887	-0.278612	0.25184	UDP galactose transporter-related protein
HORVU.MOREX.r3.1HG0008640	cornsilk	0.377558	0.045117	0.398224	7,8-dihydroneopterin aldolase
HORVU.MOREX.r3.1HG0008650	coral	0.0699494	0.310625	-0.457478	Evolutionarily conserved C-terminal region 2
HORVU.MOREX.r3.1HG0008810	lavenderblush2	0.669746	-0.40515	-0.216401	Citrate-binding protein
HORVU.MOREX.r3.1HG0008820	lavenderblush2	0.767836	-0.00964826	-0.0832711	RNA polymerase II transcription factor SIII (Elongin) subunit A
HORVU.MOREX.r3.1HG0008860	coral	-0.337876	0.446646	-0.240693	Clavata3/ESR (CLE) gene family member
HORVU.MOREX.r3.1HG0008890	cornsilk	0.332264	0.403679	0.210468	Coiled-coil domain-containing protein, putative
HORVU.MOREX.r3.1HG0008900	coral	-0.162815	0.501362	-0.528952	AT hook motif DNA-binding family protein
HORVU.MOREX.r3.1HG0008950	green	0.313504	-0.441725	-0.325135	Histone-lysine N-methyltransferase
HORVU.MOREX.r3.1HG0008980	bisque4	0.104173	0.314398	0.632462	TOX high mobility group box protein, putative (DUF1635)
HORVU.MOREX.r3.1HG0009050	lavenderblush2	0.647914	-0.321715	0.254522	MYB transcription factor
HORVU.MOREX.r3.1HG0009120	coral	-0.0208729	0.358432	0.559629	cDNA clone:J013058P10, full insert sequence
HORVU.MOREX.r3.1HG0009210	cornsilk	-0.169459	-0.182498	-0.397433	Chaperone protein dnaJ
HORVU.MOREX.r3.1HG0009400	darkseagreen	0.520281	-0.252686	0.49763	Receptor protein kinase, putative
HORVU.MOREX.r3.1HG0009420	grey	0.133107	-0.0451113	0.206536	Potassium transporter
HORVU.MOREX.r3.1HG0009460	lightpink2	0.534847	-0.734727	-0.0255098	polyadenylate-binding protein 1-B-binding protein
HORVU.MOREX.r3.1HG0009490	grey	0.36556	-0.0617195	-0.0597821	Lectin receptor kinase
HORVU.MOREX.r3.1HG0009860	green	-0.102348	0.126783	0.270565	Transcription factor, putative
HORVU.MOREX.r3.1HG0010130	lavenderblush2	0.587724	-0.601279	-0.0861257	Phototropic-responsive NPH3 family protein
HORVU.MOREX.r3.1HG0010330	coral	-0.316978	0.735045	-0.424777	cytochrome P450, family 705, subfamily A, polypeptide 1
HORVU.MOREX.r3.1HG0010340	lightpink4	0.732988	-0.120922	-0.308102	Non-specific lipid-transfer protein-like protein
HORVU.MOREX.r3.1HG0010370	coral	-0.171982	-0.212743	0.775246	Nuclear pore complex protein Nup107
HORVU.MOREX.r3.1HG0010450	lavenderblush2	0.350457	-0.508194	-0.269332	ABC transporter G family member
HORVU.MOREX.r3.1HG0010470	lightpink2	0.0438825	0.665746	0.0535052	Arginine/serine-rich splicing factor, putative
HORVU.MOREX.r3.1HG0010490	brown2	-0.51598	0.340529	-0.0880731	Peptidyl-prolyl cis-trans isomerase
HORVU.MOREX.r3.1HG0010530	brown2	-0.45865	0.103743	-0.16555	Alcohol dehydrogenase, putative
HORVU.MOREX.r3.1HG0010610	antiquewhite1	0.246804	0.0374472	-0.217329	Pentatricopeptide repeat superfamily protein, putative
HORVU.MOREX.r3.1HG0010640	lavenderblush2	0.654788	-0.49118	0.124438	Bidirectional sugar transporter SWEET
HORVU.MOREX.r3.1HG0010650	lavenderblush2	0.645186	-0.457711	-0.116401	Defensin
HORVU.MOREX.r3.1HG0010660	magenta	0.593673	0.159816	-0.644825	Defensin
HORVU.MOREX.r3.1HG0010780	yellow2	-0.548414	-0.219018	0.29507	cytochrome P450, family 705, subfamily A, polypeptide 3
HORVU.MOREX.r3.1HG0010790	lightpink2	-0.220588	-0.470824	0.21024	Kinase interacting (KIP1-like) family protein
HORVU.MOREX.r3.1HG0010800	coral	-0.0672974	0.0659189	-0.669568	keratin-associated protein, putative (DUF819)
HORVU.MOREX.r3.1HG0010920	lightpink2	-0.134535	-0.527269	0.171714	Protein aluminum sensitive 3
HORVU.MOREX.r3.1HG0010930	lightpink2	-0.221126	0.786722	-0.346836	transmembrane protein
HORVU.MOREX.r3.1HG0010950	coral	0.107162	0.252077	0.232226	Glycosyltransferase
HORVU.MOREX.r3.1HG0011020	lightpink4	-0.848578	0.353946	-0.0869914	GDSL esterase/lipase
HORVU.MOREX.r3.1HG0011110	firebrick2	-0.128383	0.107246	0.533575	F-box/LRR-repeat protein
HORVU.MOREX.r3.1HG0011170	darkseagreen	-0.345688	0.242507	-0.506782	Protein SENSITIVITY TO RED LIGHT REDUCED 1
HORVU.MOREX.r3.1HG0011180	coral	0.0623351	-0.560558	0.460596	Nuclear factor related to kappa-B-binding protein
HORVU.MOREX.r3.1HG0011190	lightpink4	-0.368883	0.617869	-0.219433	Kinesin-like protein
HORVU.MOREX.r3.1HG0011250	coral	0.239642	-0.434001	0.288039	Pentatricopeptide repeat-containing protein
HORVU.MOREX.r3.1HG0011270	firebrick2	-0.00797484	-0.292883	0.832063	DIS3-like exonuclease 2
HORVU.MOREX.r3.1HG0011360	lavenderblush2	0.683017	-0.395209	-0.199708	Transmembrane protein, putative
HORVU.MOREX.r3.1HG0011370	coral	0.456519	-0.141964	0.616271	Integral membrane protein, TerC family protein
HORVU.MOREX.r3.1HG0011380	darkseagreen	0.464586	0.0358422	0.539708	Zinc finger family protein
HORVU.MOREX.r3.1HG0011400	coral	0.346053	-0.195678	-0.141298	Pentatricopeptide repeat-containing protein
HORVU.MOREX.r3.1HG0011440	cornsilk	-0.244	-0.328837	-0.119451	Glucan endo-1,3-beta-glucosidase, putative
HORVU.MOREX.r3.1HG0011450	lavenderblush2	0.523668	-0.0351265	-0.268182	Pentatricopeptide repeat-containing protein
HORVU.MOREX.r3.1HG0011560	grey	-0.0823982	-0.191055	0.211991	Pentatricopeptide repeat-containing protein
HORVU.MOREX.r3.1HG0011590	coral	0.342672	-0.182231	0.110214	Pentatricopeptide repeat-containing protein
HORVU.MOREX.r3.1HG0011680	coral	0.180881	-0.190918	0.117541	Pentatricopeptide repeat-containing protein
HORVU.MOREX.r3.1HG0011700	bisque4	0.272653	-0.179904	0.410467	Pentatricopeptide repeat-containing protein
HORVU.MOREX.r3.1HG0011730	coral	0.0878237	-0.159214	0.25081	Pentatricopeptide repeat-containing protein
HORVU.MOREX.r3.1HG0011760	coral	0.356061	-0.12168	0.398685	Pentatricopeptide repeat-containing protein
HORVU.MOREX.r3.1HG0011790	coral	0.476069	-0.0995672	0.451248	Pentatricopeptide repeat-containing protein
HORVU.MOREX.r3.1HG0011820	lavenderblush2	0.672326	-0.0542939	-0.0717327	Protein ABIL1
HORVU.MOREX.r3.1HG0011870	coral	0.0064533	0.482098	-0.789215	Protein LURE 1.5
HORVU.MOREX.r3.1HG0011880	lavenderblush2	0.557754	0.501811	-0.503021	Voltage-dependent T-type calcium channel subunit alpha-1G
HORVU.MOREX.r3.1HG0011890	cornsilk	0.0994823	0.254393	0.46822	F-box family protein
HORVU.MOREX.r3.1HG0011900	firebrick2	-0.140591	0.332296	-0.863001	Pyrimidine-specific ribonucleoside hydrolase
HORVU.MOREX.r3.1HG0012020	coral	0.256456	-0.296695	0.458495	Glutamyl-tRNA reductase
HORVU.MOREX.r3.1HG0012030	grey	0.13389	-0.0620347	0.168157	DNA repair protein rhp54
HORVU.MOREX.r3.1HG0012100	lavenderblush2	-0.418058	0.384272	-0.154963	F-box protein
HORVU.MOREX.r3.1HG0012110	lavenderblush2	-0.108066	-0.373661	0.0246865	Remorin family protein
HORVU.MOREX.r3.1HG0012140	grey	-0.275892	0.270303	0.150739	Receptor-like protein kinase
HORVU.MOREX.r3.1HG0012170	lightpink4	-0.626912	0.144655	0.00283005	Disease resistance protein RPM1
HORVU.MOREX.r3.1HG0012180	cornsilk	-0.0705822	0.212638	-0.35806	protein kinase family protein
HORVU.MOREX.r3.1HG0012290	brown2	-0.711964	-0.0544338	0.313148	Receptor-like protein kinase
HORVU.MOREX.r3.1HG0012310	coral	-0.170902	-0.087194	0.471394	DNA repair RAD51-like protein
HORVU.MOREX.r3.1HG0012330	cornsilk	-0.437336	-0.198409	-0.369813	Peroxisomal membrane 22 kDa (Mpv17/PMP22) family protein
HORVU.MOREX.r3.1HG0012340	lavenderblush2	0.644363	-0.404765	-0.267735	Triose-phosphate transporter family protein
HORVU.MOREX.r3.1HG0012390	bisque4	0.360182	-0.435861	-0.529097	O-methyltransferase
HORVU.MOREX.r3.1HG0012520	lightpink2	0.484339	-0.728715	-0.167102	Chymotrypsin inhibitor
HORVU.MOREX.r3.1HG0012570	grey	0.280714	-0.329162	-0.151653	Chymotrypsin inhibitor
HORVU.MOREX.r3.1HG0012580	lavenderblush2	0.39881	-0.456551	-0.284207	Chymotrypsin inhibitor
HORVU.MOREX.r3.1HG0012730	lavenderblush2	0.604614	-0.536699	-0.273599	Adenine/guanine permease
HORVU.MOREX.r3.1HG0012840	brown2	0.269972	0.00373281	-0.0259726	E3 ubiquitin-protein ligase
HORVU.MOREX.r3.1HG0012990	coral	0.312054	0.219452	-0.259187	Zinc finger family protein
HORVU.MOREX.r3.1HG0013000	coral	-0.617089	0.392268	-0.457191	Vacuolar-processing enzyme
HORVU.MOREX.r3.1HG0013020	coral	0.506113	-0.457484	0.358835	Pentatricopeptide repeat-containing protein
HORVU.MOREX.r3.1HG0013050	darkgoldenrod4	-0.0448382	-0.434291	0.31086	Ribosome biogenesis regulatory protein-like protein
HORVU.MOREX.r3.1HG0013070	lightpink4	0.532411	0.240382	-0.0576104	E3 ubiquitin-protein ligase
HORVU.MOREX.r3.1HG0013220	magenta	0.49887	-0.0777045	-0.715187	Tetraspanin
HORVU.MOREX.r3.1HG0013300	lavenderblush2	-0.568841	0.224192	0.261737	4'-phosphopantetheinyl transferase
HORVU.MOREX.r3.1HG0013690	lavenderblush2	-0.762747	0.187388	0.230245	Ubiquitin-conjugating enzyme E2
HORVU.MOREX.r3.1HG0013700	coral	-0.150449	0.377463	-0.365647	DNL-type zinc finger
HORVU.MOREX.r3.1HG0013800	magenta	0.505051	0.0784574	-0.875761	Glycosyltransferases
HORVU.MOREX.r3.1HG0013920	lavenderblush2	-0.21032	0.0983108	0.110332	Leucine-rich repeat protein kinase family protein
HORVU.MOREX.r3.1HG0013970	grey	-0.320209	0.537997	-0.00294192	Pyruvate dehydrogenase E1 component subunit beta
HORVU.MOREX.r3.1HG0013980	lavenderblush2	-0.608724	0.421134	-0.144321	Hexosyltransferase
HORVU.MOREX.r3.1HG0014100	darkseagreen	-0.124878	0.557766	-0.316571	Trehalose-6-phosphate synthase
HORVU.MOREX.r3.1HG0014120	brown2	-0.367796	0.241919	-0.0809401	Sugar transporter, putative
HORVU.MOREX.r3.1HG0014220	lavenderblush2	-0.010704	0.224175	0.287196	Nuclear pore complex protein Nup98
HORVU.MOREX.r3.1HG0014320	firebrick2	0.0364165	-0.319036	0.457425	Importin subunit beta-1
HORVU.MOREX.r3.1HG0014350	darkseagreen	-0.544954	0.539979	-0.363584	P-loop containing nucleoside triphosphate hydrolases superfamily protein
HORVU.MOREX.r3.1HG0014380	darkseagreen	0.585996	-0.449859	0.352959	Orotidine 5'-phosphate decarboxylase
HORVU.MOREX.r3.1HG0014400	darkseagreen	0.654616	-0.354702	0.257391	11S globulin seed storage protein
HORVU.MOREX.r3.1HG0014410	green	0.531924	-0.0195302	-0.266915	Receptor-like kinase
HORVU.MOREX.r3.1HG0014430	antiquewhite1	0.313649	0.176328	0.035873	Beta 1, 3 galactosyltransferase
HORVU.MOREX.r3.1HG0014440	darkseagreen	0.47502	-0.339911	0.497937	Dihydrolipoyl dehydrogenase
HORVU.MOREX.r3.1HG0014490	grey	-0.06225	-0.36066	0.0603791	Pentatricopeptide repeat-containing protein
HORVU.MOREX.r3.1HG0014520	lightyellow	-0.0906115	-0.341832	0.900966	Kinase family protein
HORVU.MOREX.r3.1HG0014530	lightyellow	-0.252624	-0.371778	0.837112	Acyl-CoA dehydrogenase
HORVU.MOREX.r3.1HG0014560	lightyellow	-0.306488	-0.378286	0.308703	Peptide-N4-(N-acetyl-beta-glucosaminyl)asparagine amidase A
HORVU.MOREX.r3.1HG0014580	darkseagreen	0.295222	-0.206929	0.795944	p-loop containing nucleoside triphosphate hydrolases superfamily protein
HORVU.MOREX.r3.1HG0014620	darkgoldenrod4	0.0152959	-0.346119	0.19063	Polyribonucleotide nucleotidyltransferase
HORVU.MOREX.r3.1HG0014640	brown2	0.47012	-0.147326	-0.0475507	Pentatricopeptide repeat-containing protein
HORVU.MOREX.r3.1HG0014650	coral	0.0456982	-0.21832	-0.374633	Pentatricopeptide repeat-containing protein
HORVU.MOREX.r3.1HG0014660	lavenderblush2	0.364154	-0.479734	0.0344648	Pentatricopeptide repeat-containing protein
HORVU.MOREX.r3.1HG0014680	darkseagreen	0.618558	-0.0463808	0.232159	Tetraspanin family protein
HORVU.MOREX.r3.1HG0014690	darkseagreen	-0.462344	0.106465	-0.605539	protein translocase subunit
HORVU.MOREX.r3.1HG0014730	lavenderblush2	-0.497434	0.25604	0.361062	PLATZ transcription factor
HORVU.MOREX.r3.1HG0014740	lightyellow	-0.238896	0.249047	0.563622	Nuclear receptor corepressor 1
HORVU.MOREX.r3.1HG0014790	lightyellow	0.0315577	-0.0953888	0.447801	Peptide methionine sulfoxide reductase MsrB
HORVU.MOREX.r3.1HG0014800	green	0.192664	-0.352352	-0.617011	Peptide methionine sulfoxide reductase MsrB
HORVU.MOREX.r3.1HG0015110	lavenderblush2	0.777875	-0.458843	0.143012	Phosphoinositide phospholipase C
HORVU.MOREX.r3.1HG0015120	lavenderblush2	-0.169839	0.463012	-0.141899	E3 ubiquitin-protein ligase SIS3
HORVU.MOREX.r3.1HG0015130	lavenderblush2	0.654598	-0.536415	0.326113	Phosphoinositide phospholipase C
HORVU.MOREX.r3.1HG0015170	firebrick2	0.0517346	0.0140969	-0.396196	ADP-ribosylation factor, putative
HORVU.MOREX.r3.1HG0015240	darkseagreen	0.57939	-0.246415	0.424362	Disease resistance protein (CC-NBS-LRR class) family
HORVU.MOREX.r3.1HG0015250	lavenderblush2	0.624467	-0.558308	-0.0312285	Zinc finger CCCH domain-containing protein
HORVU.MOREX.r3.1HG0015270	darkgoldenrod4	0.08554	-0.197602	-0.343699	RRP15-like protein
HORVU.MOREX.r3.1HG0015420	lavenderblush2	-0.10555	0.0316396	-0.0351257	Aminomethyltransferase
HORVU.MOREX.r3.1HG0015430	lightpink2	-0.311818	-0.543694	0.285076	Trihelix transcription factor GT-3b
HORVU.MOREX.r3.1HG0015470	mediumpurple2	-0.163339	-0.223812	-0.0971643	2-oxoglutarate (2OG) and Fe(II)-dependent oxygenase superfamily protein
HORVU.MOREX.r3.1HG0015480	antiquewhite1	-0.342355	0.476763	-0.14756	Chaperone protein dnaJ
HORVU.MOREX.r3.1HG0015520	darkseagreen	0.695234	-0.544068	0.280654	Aminotransferase-related family protein
HORVU.MOREX.r3.1HG0015680	coral	0.589477	-0.110899	0.227372	Receptor protein kinase, putative
HORVU.MOREX.r3.1HG0015720	lavenderblush2	0.693773	-0.447122	-0.148366	Kinase family protein
HORVU.MOREX.r3.1HG0015750	lavenderblush2	0.735636	-0.354121	0.0265174	transcription factor, putative (Protein of unknown function, DUF547)
HORVU.MOREX.r3.1HG0015760	darkgoldenrod4	0.00600178	-0.216262	-0.271634	Regulator of chromosome condensation (RCC1) family protein
HORVU.MOREX.r3.1HG0015890	coral	0.199029	-0.143118	0.759053	ATP-dependent zinc metalloprotease FtsH
HORVU.MOREX.r3.1HG0015960	lavenderblush2	0.558275	-0.417807	-0.17478	Protein kinase family protein
HORVU.MOREX.r3.1HG0015990	lightyellow	-0.491614	0.0107771	0.404694	camelliol C synthase 1
HORVU.MOREX.r3.1HG0016030	lavenderblush2	0.609252	-0.631892	0.252752	Mitochondrial pyruvate carrier
HORVU.MOREX.r3.1HG0016090	darkseagreen	0.0643782	-0.20964	0.840347	Carotenoid isomerase, putative, expressed
HORVU.MOREX.r3.1HG0016100	lavenderblush2	0.430588	-0.106684	-0.0354672	F-box protein
HORVU.MOREX.r3.1HG0016190	bisque4	-0.222717	0.346963	0.341221	Ribonuclease H-like superfamily protein
HORVU.MOREX.r3.1HG0016200	darkseagreen	0.585683	-0.571977	0.336339	Aminotransferase like protein
HORVU.MOREX.r3.1HG0016210	lavenderblush2	0.28975	-0.499108	0.209849	Endoglucanase
HORVU.MOREX.r3.1HG0016310	lightyellow	0.254397	-0.0143751	-0.803554	BZIP transcription factor
HORVU.MOREX.r3.1HG0016370	lavenderblush2	0.700671	-0.236486	-0.415314	Homeobox protein knotted-1-like 1
HORVU.MOREX.r3.1HG0016410	cornsilk	0.482391	0.174497	0.240896	RNA polymerase II-associated protein 3
HORVU.MOREX.r3.1HG0016450	darkseagreen	0.390852	-0.346701	0.42611	Kinase, putative
HORVU.MOREX.r3.1HG0016480	darkseagreen	0.610584	-0.0820164	0.0164516	Leucine-rich repeat receptor-like protein kinase family protein
HORVU.MOREX.r3.1HG0016510	lavenderblush2	0.208572	-0.264591	-0.0586362	transmembrane protein, putative (DUF247)
HORVU.MOREX.r3.1HG0016590	coral	-0.250855	-0.0511839	-0.332595	Protein BIG GRAIN 1-like
HORVU.MOREX.r3.1HG0016660	lightpink2	-0.336487	0.602712	0.457283	F-box protein
HORVU.MOREX.r3.1HG0016730	lightpink2	-0.475766	0.557174	0.0908881	Exostosin-like
HORVU.MOREX.r3.1HG0016740	antiquewhite1	-0.0398592	-0.260466	0.109096	G-patch domain containing protein
HORVU.MOREX.r3.1HG0016770	darkgoldenrod4	0.172772	-0.180848	0.0398616	Pentatricopeptide repeat-containing protein
HORVU.MOREX.r3.1HG0016790	darkseagreen	0.720346	-0.298069	0.408845	Long-Chain Acyl-CoA Synthetase
HORVU.MOREX.r3.1HG0016810	lavenderblush2	-0.606556	-0.0539314	0.237119	Agenet domain-containing protein
HORVU.MOREX.r3.1HG0016820	coral	0.347311	0.445275	-0.525882	F-box/FBD/LRR-repeat protein
HORVU.MOREX.r3.1HG0016850	lightpink2	0.0656281	0.490098	-0.310849	FBD-associated F-box protein
HORVU.MOREX.r3.1HG0016910	green	-0.0569395	-0.147909	0.284421	Formin-like protein
HORVU.MOREX.r3.1HG0016940	coral	-0.711002	0.148687	-0.153115	Phosphate translocator
HORVU.MOREX.r3.1HG0016950	cornsilk	-0.255682	0.196419	-0.481034	O-fucosyltransferase family protein
HORVU.MOREX.r3.1HG0017050	lavenderblush2	0.134989	-0.281229	0.27644	MYB transcription factor
HORVU.MOREX.r3.1HG0017070	lavenderblush2	0.626611	-0.695052	0.0620824	Nitrogen regulatory protein P-II-like protein
HORVU.MOREX.r3.1HG0017080	coral	0.472787	0.0102071	0.49337	Regulator of chromosome condensation (RCC1) family protein
HORVU.MOREX.r3.1HG0017100	mediumpurple2	-0.101821	-0.342816	-0.0699377	GDSL esterase/lipase
HORVU.MOREX.r3.1HG0017110	lightyellow	-0.109113	-0.203324	0.915574	Protein kinase
HORVU.MOREX.r3.1HG0017130	grey	-0.332466	0.154711	0.247365	Ankyrin repeat-containing protein
HORVU.MOREX.r3.1HG0017150	coral	0.348726	-0.274066	0.440352	transmembrane protein, putative (DUF594)
HORVU.MOREX.r3.1HG0017240	lavenderblush2	0.796045	0.0744513	-0.160316	Protein phosphatase 2C-like protein
HORVU.MOREX.r3.1HG0017280	lavenderblush2	0.768443	-0.410737	-0.22383	Peroxidase
HORVU.MOREX.r3.1HG0017310	cornsilk	-0.153247	-0.249037	-0.511991	Auxin influx transporter
HORVU.MOREX.r3.1HG0017350	coral	0.543657	-0.569231	-0.188656	Peroxidase
HORVU.MOREX.r3.1HG0017370	bisque4	-0.0349161	-0.387701	-0.639085	Peroxidase
HORVU.MOREX.r3.1HG0017410	coral	-0.409621	0.148635	-0.568933	Peroxidase
HORVU.MOREX.r3.1HG0017420	lavenderblush2	0.00458926	-0.584982	0.338613	Peroxidase
HORVU.MOREX.r3.1HG0017430	darkseagreen	0.272861	-0.343722	0.616832	Peroxidase
HORVU.MOREX.r3.1HG0017440	coral	-0.0520594	-0.236447	0.629164	phosphoribosylformylglycinamidine synthase
HORVU.MOREX.r3.1HG0017460	lavenderblush2	0.21404	-0.388949	-0.113363	Peroxidase
HORVU.MOREX.r3.1HG0017620	lavenderblush2	0.713869	-0.394331	0.0416461	Peroxidase
HORVU.MOREX.r3.1HG0017670	lightpink2	-0.503841	0.702189	-0.410171	basic helix-loop-helix (bHLH) DNA-binding superfamily protein
HORVU.MOREX.r3.1HG0017700	lavenderblush2	0.13379	-0.594176	0.220746	Lecithin-cholesterol acyltransferase-like 1
HORVU.MOREX.r3.1HG0017730	grey	-0.16223	-0.270759	0.116737	Protein ROOT PRIMORDIUM DEFECTIVE 1
HORVU.MOREX.r3.1HG0017760	cornsilk	-0.0999678	-0.348442	-0.00601954	myosin heavy chain, cardiac protein
HORVU.MOREX.r3.1HG0017770	lavenderblush2	0.733794	-0.384886	-0.252281	Germin-like protein 1
HORVU.MOREX.r3.1HG0017870	lavenderblush2	0.571203	-0.302019	-0.281433	DNA binding protein, putative
HORVU.MOREX.r3.1HG0017880	darkgoldenrod4	-0.20808	-0.157512	0.465108	Zinc ion binding protein
HORVU.MOREX.r3.1HG0017890	coral	-0.022275	-0.125049	0.328484	Peptide chain release factor 1
HORVU.MOREX.r3.1HG0017930	lavenderblush2	0.569631	-0.593473	-0.08377	Non-specific serine/threonine protein kinase
HORVU.MOREX.r3.1HG0017980	lightpink2	0.504457	-0.49333	0.0735274	Non-specific serine/threonine protein kinase
HORVU.MOREX.r3.1HG0018050	lavenderblush2	0.623379	-0.537744	0.155649	3-N-debenzoyl-2-deoxytaxol N-benzoyltransferase
HORVU.MOREX.r3.1HG0018110	lavenderblush2	0.424924	-0.660747	0.126227	ABC transporter B family protein
HORVU.MOREX.r3.1HG0018130	darkseagreen	0.467267	-0.27318	0.359902	Diacylglycerol acyltransferase
HORVU.MOREX.r3.1HG0018200	lavenderblush2	-0.276234	0.436233	0.044953	Transmembrane protein, putative
HORVU.MOREX.r3.1HG0018210	darkseagreen	0.807535	0.140364	0.0395788	Thioesterase family protein
HORVU.MOREX.r3.1HG0018240	brown2	-0.644989	0.308978	-0.200192	ATP synthase subunit beta
HORVU.MOREX.r3.1HG0018250	lavenderblush2	-0.932301	0.291447	0.0616572	Chitinase
HORVU.MOREX.r3.1HG0018260	lightpink4	0.571574	0.373785	-0.469777	Low temperature and salt responsive protein
HORVU.MOREX.r3.1HG0018270	coral	0.150891	-0.341522	0.479472	Bushy growth protein
HORVU.MOREX.r3.1HG0018350	grey	0.237281	0.199389	0.0473028	Auxin-responsive protein
HORVU.MOREX.r3.1HG0018390	coral	-0.368405	0.208946	-0.681624	Histone H4
HORVU.MOREX.r3.1HG0018430	cornsilk	-0.406659	-0.152057	-0.130031	Histone H3
HORVU.MOREX.r3.1HG0018510	darkgoldenrod4	0.297326	-0.479813	0.0206988	Basic helix-loop-helix transcription factor
HORVU.MOREX.r3.1HG0018590	lavenderblush2	0.510877	-0.491086	0.222439	MYB transcription factor
HORVU.MOREX.r3.1HG0018620	lavenderblush2	0.612241	-0.154181	0.109324	DUF1685 family protein
HORVU.MOREX.r3.1HG0018730	coral	0.0392366	0.166056	-0.556412	RNA-binding family protein
HORVU.MOREX.r3.1HG0018810	coral	-0.65323	0.550261	-0.129826	FBD-associated F-box protein
HORVU.MOREX.r3.1HG0018820	lavenderblush2	0.766422	-0.40602	0.0941112	Benzyl alcohol O-benzoyltransferase
HORVU.MOREX.r3.1HG0018830	lavenderblush2	0.761616	-0.403366	-0.217475	Benzyl alcohol O-benzoyltransferase
HORVU.MOREX.r3.1HG0018930	grey	-0.095553	0.432902	0.272722	Benzyl alcohol O-benzoyltransferase
HORVU.MOREX.r3.1HG0018940	coral	-0.0236047	0.034356	-0.199577	tRNA/rRNA methyltransferase family protein
HORVU.MOREX.r3.1HG0019060	darkseagreen	0.61608	-0.534927	0.459705	RING/U-box superfamily protein, putative
HORVU.MOREX.r3.1HG0019100	lightyellow	0.136362	-0.0350522	-0.681174	2,3-bisphosphoglycerate-dependent phosphoglycerate mutase
HORVU.MOREX.r3.1HG0019150	darkseagreen	0.577159	-0.44971	0.223676	5-methyltetrahydropteroyltriglutamate--homocysteine methyltransferase
HORVU.MOREX.r3.1HG0019160	lavenderblush2	0.843518	-0.299301	-0.337225	autophagy 2
HORVU.MOREX.r3.1HG0019170	lightyellow	0.505363	-0.375334	-0.287831	Replication protein A 70 kDa DNA-binding subunit
HORVU.MOREX.r3.1HG0019220	coral	-0.0921065	0.637044	-0.453272	Phytochrome B
HORVU.MOREX.r3.1HG0019230	magenta	0.471719	0.238294	-0.850266	ABC transporter A family member 1
HORVU.MOREX.r3.1HG0019240	bisque4	0.0527954	0.385989	0.405197	N-acetyltransferase, putative
HORVU.MOREX.r3.1HG0019270	darkseagreen	0.646515	-0.265772	0.398334	2-oxoglutarate (2OG) and Fe(II)-dependent oxygenase superfamily protein, putative
HORVU.MOREX.r3.1HG0019320	magenta	-0.561751	0.0959037	0.636835	Methyltransferase family protein
HORVU.MOREX.r3.1HG0019330	lavenderblush2	0.666857	-0.541113	-0.000436776	Carboxypeptidase
HORVU.MOREX.r3.1HG0019340	darkseagreen	0.756407	-0.331764	0.0789705	Drebrin-like protein
HORVU.MOREX.r3.1HG0019360	coral	0.559068	-0.136137	0.485323	Mitogen-activated protein kinase
HORVU.MOREX.r3.1HG0019380	darkgoldenrod4	-0.111429	-0.335392	0.2406	Glioma tumor suppressor-like protein
HORVU.MOREX.r3.1HG0019390	darkseagreen	0.531526	-0.240827	0.35885	Proteinase inhibitor
HORVU.MOREX.r3.1HG0019410	darkseagreen	0.596301	-0.282423	0.291838	Transducin/WD-like repeat-protein
HORVU.MOREX.r3.1HG0019420	lightpink4	-0.519816	0.453903	-0.176007	O-acyltransferase
HORVU.MOREX.r3.1HG0019550	magenta	0.505512	0.140746	-0.549236	tRNA dimethylallyltransferase
HORVU.MOREX.r3.1HG0019580	cornsilk	0.0508071	0.072527	0.352849	Mitochondrial transcription termination factor family protein
HORVU.MOREX.r3.1HG0019650	lightpink2	0.380851	0.619886	-0.0476602	extracellular ligand-gated ion channel protein (DUF3537)
HORVU.MOREX.r3.1HG0019680	coral	0.126983	-0.133015	0.507137	Alpha-mannosidase
HORVU.MOREX.r3.1HG0019730	coral	0.520816	-0.352254	0.494037	DNA/RNA helicase protein
HORVU.MOREX.r3.1HG0019920	darkseagreen	0.498124	-0.238602	0.493067	Ankyrin repeat domain protein, putative
HORVU.MOREX.r3.1HG0019970	darkseagreen	0.560387	-0.540554	0.298326	Agmatine coumaroyltransferase-1
HORVU.MOREX.r3.1HG0019980	darkseagreen	0.509848	-0.15318	0.600123	ATP binding protein
HORVU.MOREX.r3.1HG0020190	brown2	-0.580274	-0.217021	-0.422665	Sucrose-phosphatase
HORVU.MOREX.r3.1HG0020210	darkgoldenrod4	-0.357154	-0.183101	0.184816	CRS1/YhbY (CRM) domain protein
HORVU.MOREX.r3.1HG0020220	coral	-0.0821637	-0.39919	0.38524	Protein VERNALIZATION INSENSITIVE 3
HORVU.MOREX.r3.1HG0020260	mediumpurple2	-0.149452	-0.149452	-0.149452	GDSL esterase/lipase
HORVU.MOREX.r3.1HG0020270	coral	0.173301	-0.127921	0.72418	SAD1/UNC-84 domain protein, putative
HORVU.MOREX.r3.1HG0020280	darkseagreen	-0.678625	0.014269	-0.0653955	Pentatricopeptide repeat superfamily protein
HORVU.MOREX.r3.1HG0020290	coral	0.0842872	0.121112	0.626705	PAX-interacting protein 1
HORVU.MOREX.r3.1HG0020300	darkgoldenrod4	-0.171194	-0.143446	0.129246	Nucleolar MIF4G domain-containing protein 1
HORVU.MOREX.r3.1HG0020320	grey	0.507081	-0.0912183	-0.187478	Pentatricopeptide repeat-containing protein
HORVU.MOREX.r3.1HG0020440	tan4	0.389733	-0.555059	0.16625	Kinase family protein
HORVU.MOREX.r3.1HG0020820	darkgoldenrod4	-0.0264623	-0.302814	0.093985	Serine protease
HORVU.MOREX.r3.1HG0020840	lavenderblush2	0.672326	-0.20018	-0.204022	Pentatricopeptide repeat-containing protein
HORVU.MOREX.r3.1HG0020900	coral	-0.601269	0.146035	-0.286359	Histone H3
HORVU.MOREX.r3.1HG0020910	coral	-0.484779	0.237902	-0.540185	Histone H4
HORVU.MOREX.r3.1HG0020930	magenta	0.64303	-0.0640174	-0.549989	F-box/kelch-repeat protein
HORVU.MOREX.r3.1HG0020980	brown2	-0.17372	-0.421097	-0.0240462	Endo-1,31,4-beta-D-glucanase
HORVU.MOREX.r3.1HG0020990	brown2	-0.593213	-0.202726	0.0859138	F-box domain containing protein
HORVU.MOREX.r3.1HG0021010	grey	0.0390037	0.0468105	-0.264286	Pentatricopeptide repeat-containing protein
HORVU.MOREX.r3.1HG0021020	coral	-0.188343	-0.534966	0.570095	Pentatricopeptide repeat-containing protein
HORVU.MOREX.r3.1HG0021090	cornsilk	0.163084	0.269618	0.272007	BTB/POZ and MATH domain-containing protein 2
HORVU.MOREX.r3.1HG0021100	lightyellow	-0.418537	0.106175	0.445845	NBS-LRR disease resistance protein-like protein
HORVU.MOREX.r3.1HG0021110	magenta	-0.325246	-0.205725	0.461351	Disease resistance protein (NBS-LRR class) family
HORVU.MOREX.r3.1HG0021130	brown2	0.566887	-0.117811	-0.180761	Disease resistance protein (TIR-NBS-LRR class)
HORVU.MOREX.r3.1HG0021150	lavenderblush2	0.356883	-0.474325	0.0401096	Disease resistance protein (NBS-LRR class) family
HORVU.MOREX.r3.1HG0021190	mediumpurple2	0.48237	-0.0404921	-0.110994	Harpin inducing protein
HORVU.MOREX.r3.1HG0021200	darkseagreen	0.00282521	0.390173	-0.871319	Coiled-coil domain-containing protein SCD2
HORVU.MOREX.r3.1HG0021220	grey	0.03651	0.428433	0.10414	Myb/SANT-like DNA-binding domain protein
HORVU.MOREX.r3.1HG0021240	coral	-0.255719	-0.174064	-0.293499	Sodium/hydrogen exchanger
HORVU.MOREX.r3.1HG0021320	darkgoldenrod4	-0.226117	-0.324391	-0.186797	4-hydroxy-tetrahydrodipicolinate reductase
HORVU.MOREX.r3.1HG0021330	coral	-0.211226	-0.341379	-0.377817	Asparagine--tRNA ligase
HORVU.MOREX.r3.1HG0021340	darkseagreen	0.567981	-0.193836	0.490821	Glutathione S-transferase
HORVU.MOREX.r3.1HG0021350	coral	-0.182967	0.736803	-0.298392	Glutathione S-transferase
HORVU.MOREX.r3.1HG0021360	darkseagreen	0.507987	-0.100098	0.439112	Glutathione S-transferase
HORVU.MOREX.r3.1HG0021380	darkseagreen	0.571197	0.349575	0.14093	Glutathione S-transferase
HORVU.MOREX.r3.1HG0021390	lightyellow	-0.238427	0.559529	0.40087	Glutathione S-transferase
HORVU.MOREX.r3.1HG0021400	darkgoldenrod4	0.634558	-0.510982	-0.296265	Glutaredoxin
HORVU.MOREX.r3.1HG0021430	lavenderblush2	0.687339	-0.453949	-0.00384196	L-gulonolactone oxidase
HORVU.MOREX.r3.1HG0021450	cornsilk	-0.231271	0.0606471	-0.254501	F-box protein
HORVU.MOREX.r3.1HG0021570	lavenderblush2	-0.287466	0.166948	0.192082	3-hydroxy-3-methylglutaryl-coenzyme A reductase 1
HORVU.MOREX.r3.1HG0021610	lavenderblush2	-0.731203	0.418198	0.0656079	F-box protein
HORVU.MOREX.r3.1HG0021640	lavenderblush2	0.393318	-0.407506	0.156606	Peroxidase
HORVU.MOREX.r3.1HG0021690	lavenderblush2	0.514303	-0.499784	0.116389	Peroxidase
HORVU.MOREX.r3.1HG0021710	darkseagreen	0.43699	-0.562746	0.419273	Peroxidase
HORVU.MOREX.r3.1HG0021720	lavenderblush2	-0.404649	0.116383	0.193314	Replication protein A 70 kDa DNA-binding subunit
HORVU.MOREX.r3.1HG0021770	darkgoldenrod4	-0.025455	-0.0824029	0.199138	Elongator complex protein 2
HORVU.MOREX.r3.1HG0021780	coral	0.269308	-0.52328	0.631746	Transmembrane protein, putative
HORVU.MOREX.r3.1HG0021800	lavenderblush2	0.792013	-0.452324	-0.124531	Glycosyltransferase
HORVU.MOREX.r3.1HG0021830	coral	0.35474	-0.0469282	-0.272447	SKP1-like protein 4
HORVU.MOREX.r3.1HG0021880	bisque4	0.10307	-0.1272	0.271405	SKP1-like protein 4
HORVU.MOREX.r3.1HG0021960	lavenderblush2	0.333421	-0.596242	0.366269	1-aminocyclopropane-1-carboxylate oxidase
HORVU.MOREX.r3.1HG0021970	lightpink2	-0.516995	-0.522722	0.320133	1-aminocyclopropane-1-carboxylate oxidase
HORVU.MOREX.r3.1HG0021980	darkgoldenrod4	0.627875	-0.370953	-0.418995	O-glucosyltransferase rumi
HORVU.MOREX.r3.1HG0022060	chocolate4	-0.0442096	-0.265268	0.876123	Cullin-1
HORVU.MOREX.r3.1HG0022070	chocolate4	-0.363415	-0.0859054	0.789447	Cullin-1
HORVU.MOREX.r3.1HG0022090	coral	-0.014186	0.18185	-0.0934854	Serine/threonine-protein phosphatase 2A regulatory subunit B
HORVU.MOREX.r3.1HG0022120	darkgoldenrod4	0.021018	-0.514505	0.503189	Anaphase-promoting complex subunit 7
HORVU.MOREX.r3.1HG0022350	coral	-0.192043	0.327285	-0.298272	Proline synthase co-transcribed bacterial
HORVU.MOREX.r3.1HG0022360	lavenderblush2	-0.466867	-0.0451411	0.216479	transmembrane protein, putative (DUF247)
HORVU.MOREX.r3.1HG0022400	darkseagreen	-0.150149	0.239025	-0.635086	RING/U-box superfamily protein, putative
HORVU.MOREX.r3.1HG0022430	coral	-0.271107	0.361663	-0.663326	RING/U-box superfamily protein, putative
HORVU.MOREX.r3.1HG0022440	cornsilk	-0.181297	-0.205481	-0.0405356	Chromatin remodeling factor, putative
HORVU.MOREX.r3.1HG0022450	darkseagreen	0.0643815	-0.302447	0.235664	Double stranded RNA binding protein 3
HORVU.MOREX.r3.1HG0022460	firebrick2	0.232454	-0.440951	0.586538	Transport inhibitor response 1
HORVU.MOREX.r3.1HG0022490	coral	-0.0297733	0.101162	0.250885	ATP-dependent RNA helicase DeaD
HORVU.MOREX.r3.1HG0022530	lavenderblush2	0.501771	-0.350072	0.0403029	Heavy metal transport/detoxification superfamily protein
HORVU.MOREX.r3.1HG0022570	coral	-0.179779	0.534526	-0.248114	Pathogenesis-related thaumatin family protein
HORVU.MOREX.r3.1HG0022580	lavenderblush2	-0.185178	0.404421	-0.0483715	GRF zinc finger family protein
HORVU.MOREX.r3.1HG0022660	green	0.213161	-0.366343	-0.115821	Bifunctional protein FolD
HORVU.MOREX.r3.1HG0022680	darkgoldenrod4	0.0872686	-0.118627	-0.519591	Histidine--tRNA ligase
HORVU.MOREX.r3.1HG0022750	chocolate3	0.104952	-0.0663789	0.546829	Translocator protein-like protein
HORVU.MOREX.r3.1HG0022760	lightyellow	0.109848	-0.349623	0.487341	BTB/POZ/MATH-domain protein
HORVU.MOREX.r3.1HG0022780	cornsilk	-0.192751	0.241369	0.389537	Rubber elongation factor protein, putative
HORVU.MOREX.r3.1HG0022860	magenta	0.43968	-0.129338	-0.624693	Xylosyltransferase 1
HORVU.MOREX.r3.1HG0022910	darkseagreen	0.567147	-0.507388	0.290478	Villin
HORVU.MOREX.r3.1HG0022990	brown2	-0.358084	-0.260547	-0.13975	XH/XS domain-containing protein
HORVU.MOREX.r3.1HG0023010	lavenderblush2	-0.0475452	-0.341349	-0.182115	Lipase
HORVU.MOREX.r3.1HG0023140	grey	0.196633	-0.517353	0.15834	Pentatricopeptide repeat-containing family protein
HORVU.MOREX.r3.1HG0023150	green	0.604895	-0.499608	-0.0799027	Phenylalanine ammonia-lyase
HORVU.MOREX.r3.1HG0023200	lavenderblush2	0.545743	-0.532704	-0.125452	LURP-one-like protein
HORVU.MOREX.r3.1HG0023210	coral	-0.131496	-0.170941	0.741485	Gamma-tubulin complex component
HORVU.MOREX.r3.1HG0023230	lavenderblush2	0.785513	-0.375835	-0.0347018	RING/U-box superfamily protein
HORVU.MOREX.r3.1HG0023370	coral	-0.273253	-0.149683	-0.0853268	Kinesin-like protein
HORVU.MOREX.r3.1HG0023540	lavenderblush2	0.200789	-0.477031	0.542071	Serine/threonine-protein phosphatase
HORVU.MOREX.r3.1HG0023610	coral	-0.584004	0.208946	-0.431412	Histone H4
HORVU.MOREX.r3.1HG0023620	coral	-0.54603	0.154395	-0.495074	Histone H3
HORVU.MOREX.r3.1HG0023640	lavenderblush2	0.490629	-0.403856	0.145366	Leucine aminopeptidase, putative
HORVU.MOREX.r3.1HG0023650	lavenderblush2	-0.365893	0.334009	-0.26317	Small nuclear ribonucleoprotein
HORVU.MOREX.r3.1HG0023680	lavenderblush2	-0.458427	0.638431	0.337846	Fatty acid oxidation complex subunit alpha
HORVU.MOREX.r3.1HG0023710	grey	0.485371	-0.126141	-0.343126	F-box domain containing protein-like
HORVU.MOREX.r3.1HG0023740	lavenderblush2	0.642785	-0.120594	-0.320218	RING/FYVE/PHD zinc finger superfamily protein
HORVU.MOREX.r3.1HG0023840	coral	0.341822	-0.20222	0.537749	Ethylene receptor
HORVU.MOREX.r3.1HG0023870	darkseagreen	0.38517	0.00170211	0.159994	Chlororespiratory reduction31
HORVU.MOREX.r3.1HG0023940	darkseagreen	-0.190617	0.281122	-0.650636	DNA-directed RNA polymerase III subunit RPC4
HORVU.MOREX.r3.1HG0023950	coral	0.0805486	-0.295348	0.399239	Fe/S biogenesis protein nfuA
HORVU.MOREX.r3.1HG0023970	darkseagreen	0.469309	-0.140792	0.32044	GATA transcription factor, putative
HORVU.MOREX.r3.1HG0023990	lavenderblush2	0.61912	-0.443889	0.0712007	Importin subunit alpha
HORVU.MOREX.r3.1HG0024020	lavenderblush2	-0.398748	0.586573	0.270143	Heparan-alpha-glucosaminide N-acetyltransferase
HORVU.MOREX.r3.1HG0024030	lavenderblush2	-0.288459	0.307742	0.530497	tRNA (Guanine(26)-N(2))-dimethyltransferase
HORVU.MOREX.r3.1HG0024040	brown2	-0.657629	0.194675	-0.452205	Disulfide-isomerase
HORVU.MOREX.r3.1HG0024050	darkseagreen	-0.0910558	-0.393293	0.599187	Poly [ADP-ribose] polymerase
HORVU.MOREX.r3.1HG0024090	darkseagreen	0.706923	-0.223451	0.432095	Peroxisomal membrane (Mpv17/PMP22) family protein
HORVU.MOREX.r3.1HG0024140	bisque4	-0.208475	-0.187363	-0.692782	Cellulose synthase-like protein
HORVU.MOREX.r3.1HG0024210	lightyellow	-0.197506	0.400722	-0.795841	Chaperone protein dnaJ, putative
HORVU.MOREX.r3.1HG0024230	coral	-0.193193	-0.162469	0.275582	Tubulin beta chain
HORVU.MOREX.r3.1HG0024280	cornsilk	-0.444456	-0.449331	-0.175437	Dihydrolipoyl dehydrogenase
HORVU.MOREX.r3.1HG0024380	brown2	0.826367	-0.354853	-0.0198585	Flavin-containing monooxygenase
HORVU.MOREX.r3.1HG0024440	cornsilk	0.310149	0.0229421	0.299298	EGG APPARATUS-1 protein
HORVU.MOREX.r3.1HG0024500	lavenderblush2	0.000729318	0.292405	0.42142	DNA-directed RNA polymerase II subunit
HORVU.MOREX.r3.1HG0024510	magenta	0.52006	-0.450082	-0.493492	Universal stress protein
HORVU.MOREX.r3.1HG0024560	coral	0.320489	0.14822	0.386396	NADH-quinone oxidoreductase subunit I
HORVU.MOREX.r3.1HG0024570	lightyellow	0.095151	-0.0101534	-0.634164	Transcription factor, putative
HORVU.MOREX.r3.1HG0024670	darkseagreen	0.310703	0.243647	0.395168	Gibberellin 2-oxidase
HORVU.MOREX.r3.1HG0024690	darkseagreen	0.127773	-0.256363	0.81761	E3 ubiquitin-protein ligase
HORVU.MOREX.r3.1HG0024710	coral	-0.271069	0.442443	-0.742803	Golgi apparatus membrane protein TVP23
HORVU.MOREX.r3.1HG0024730	coral	0.0663426	-0.0126103	-0.779369	GDSL esterase/lipase
HORVU.MOREX.r3.1HG0024740	magenta	0.627652	-0.225811	-0.681179	GDSL esterase/lipase
HORVU.MOREX.r3.1HG0024880	yellow2	-0.242723	-0.352534	-0.0435925	Dihydrolipoyl dehydrogenase
HORVU.MOREX.r3.1HG0024900	lavenderblush2	0.685103	-0.307002	0.00981312	Macrophage erythroblast attacher
HORVU.MOREX.r3.1HG0024910	coral	-0.364549	-0.0157947	-0.692314	Ubiquitin
HORVU.MOREX.r3.1HG0024980	cornsilk	0.438732	0.168619	0.0201553	RELA/SPOT
HORVU.MOREX.r3.1HG0025050	lavenderblush2	0.649906	-0.455319	0.280901	Peroxidase
HORVU.MOREX.r3.1HG0025060	chocolate4	-0.271865	-0.313746	0.827356	centrosomal protein of 135 kDa-like protein
HORVU.MOREX.r3.1HG0025100	darkseagreen	0.546372	0.0731089	0.0733086	E3 ubiquitin-protein ligase
HORVU.MOREX.r3.1HG0025320	lightyellow	0.114958	-0.418029	0.37387	Receptor-like kinase, putative
HORVU.MOREX.r3.1HG0025350	lavenderblush2	-0.0530849	0.419989	-0.17902	Arginine/serine-rich splicing factor, putative
HORVU.MOREX.r3.1HG0025440	antiquewhite1	-0.25773	0.246351	0.0484621	Transcription initiation factor TFIID subunit 13
HORVU.MOREX.r3.1HG0025510	lavenderblush2	-0.0931148	0.0631127	-0.173966	MYB-related transcription factor
HORVU.MOREX.r3.1HG0025530	lightyellow	0.295898	0.304891	-0.504525	Fasciclin-like arabinogalactan protein
HORVU.MOREX.r3.1HG0025600	coral	-0.199591	-0.00387596	0.456579	Serine/threonine-protein kinase
HORVU.MOREX.r3.1HG0025620	darkseagreen	0.535165	-0.168096	0.589399	Acyl-CoA dehydrogenase, putative
HORVU.MOREX.r3.1HG0025720	coral	0.411803	-0.622413	0.468431	6-phosphofructo-2-kinase/fructose-2, 6-bisphosphatase
HORVU.MOREX.r3.1HG0025750	darkseagreen	0.675155	-0.546976	0.263706	Zinc transporter protein
HORVU.MOREX.r3.1HG0025790	yellow2	-0.0523214	0.288019	0.16597	Aspartate--tRNA ligase
HORVU.MOREX.r3.1HG0025840	coral	-0.174861	-0.0695727	0.661543	Kelch-like protein
HORVU.MOREX.r3.1HG0025870	magenta	0.582519	0.254645	-0.44654	6,7-dimethyl-8-ribityllumazine synthase
HORVU.MOREX.r3.1HG0025890	coral	-0.382979	0.482634	-0.581254	LOB domain-containing protein, putative
HORVU.MOREX.r3.1HG0025900	brown2	-0.534832	0.185153	-0.193316	homeobox protein knotted-1-like 6
HORVU.MOREX.r3.1HG0025960	brown2	0.777896	-0.0578062	0.181968	Haloacid dehalogenase-like hydrolase superfamily protein
HORVU.MOREX.r3.1HG0025980	coral	-0.23897	0.226578	-0.806565	ATP-dependent helicase/deoxyribonuclease subunit B
HORVU.MOREX.r3.1HG0025990	coral	-0.267904	0.29485	-0.703244	Nucleotide/sugar transporter family protein
HORVU.MOREX.r3.1HG0026010	cornsilk	0.0760158	0.00395452	0.362809	Kinase interacting (KIP1-like) family protein
HORVU.MOREX.r3.1HG0026030	cornsilk	0.259519	0.0522285	0.112611	Thioredoxin-like protein
HORVU.MOREX.r3.1HG0026080	darkseagreen	0.418629	-0.326302	0.676967	RING finger protein
HORVU.MOREX.r3.1HG0026100	darkseagreen	0.523832	-0.467848	0.510328	WD repeat phosphoinositide-interacting-like protein
HORVU.MOREX.r3.1HG0026170	lavenderblush2	0.0492594	-0.339767	-0.194239	DNA-directed RNA polymerase
HORVU.MOREX.r3.1HG0026180	brown2	-0.398367	-0.0200875	-0.354473	Pol polyprotein
HORVU.MOREX.r3.1HG0026190	coral	-0.161687	0.5807	-0.506756	Arabinogalactan peptide-like protein
HORVU.MOREX.r3.1HG0026240	brown2	-0.672448	0.308126	-0.197746	Glycerophosphodiester phosphodiesterase-like protein
HORVU.MOREX.r3.1HG0026430	magenta	0.450769	-0.131622	-0.71262	Proline-rich receptor-like kinase, putative (DUF1421)
HORVU.MOREX.r3.1HG0026470	lightyellow	0.746179	0.0325806	-0.510486	Receptor protein kinase, putative
HORVU.MOREX.r3.1HG0026750	lightyellow	-0.107211	0.47553	-0.835237	Core-2/I-branching beta-1,6-N-acetylglucosaminyltransferase family protein
HORVU.MOREX.r3.1HG0026830	magenta	0.383492	-0.199014	-0.337101	Leucine-rich repeat receptor-like protein kinase family
HORVU.MOREX.r3.1HG0026900	lavenderblush2	0.720591	-0.0924207	-0.397163	Protein apaG
HORVU.MOREX.r3.1HG0026930	coral	0.15756	-0.103024	0.738727	mRNA cap guanine-N7 methyltransferase
HORVU.MOREX.r3.1HG0026940	darkseagreen	-0.761279	0.198839	-0.184097	Phosphate translocator
HORVU.MOREX.r3.1HG0026950	bisque4	0.122239	-0.449179	-0.390003	Phospholipase D
HORVU.MOREX.r3.1HG0027000	coral	-0.645886	0.416646	-0.365133	Embryo-specific 3
HORVU.MOREX.r3.1HG0027030	lightyellow	-0.425606	-0.088245	0.661199	Mitochondrial carrier family
HORVU.MOREX.r3.1HG0027090	darkseagreen	0.347486	-0.268628	-0.0316504	Lactoylglutathione lyase
HORVU.MOREX.r3.1HG0027120	coral	-0.630959	0.692909	-0.124588	Lactoylglutathione lyase
HORVU.MOREX.r3.1HG0027190	brown2	0.0754977	0.508666	0.128179	Pre-mRNA-splicing factor
HORVU.MOREX.r3.1HG0027200	lightpink2	0.684651	-0.591391	0.0351204	Auxin-responsive protein
HORVU.MOREX.r3.1HG0027220	coral	-0.259279	0.17113	-0.71152	Serine/threonine protein phosphatase 2A regulatory subunit B
HORVU.MOREX.r3.1HG0027280	lavenderblush2	0.677966	-0.496549	-0.116871	Phototropic-responsive NPH3 family protein
HORVU.MOREX.r3.1HG0027360	lightpink4	0.556217	0.14766	-0.194596	Glycosyltransferase
HORVU.MOREX.r3.1HG0027380	grey	0.0231386	-0.276389	0.104114	Pentatricopeptide repeat-containing protein
HORVU.MOREX.r3.1HG0027400	darkseagreen	0.334865	-0.481306	0.507115	Boron transporter
HORVU.MOREX.r3.1HG0027490	lightyellow	-0.512242	0.1758	0.606136	Pentatricopeptide repeat-containing protein
HORVU.MOREX.r3.1HG0027590	darkseagreen	-0.104059	-0.417834	0.65979	Plant/MSJ11-3 protein, putative
HORVU.MOREX.r3.1HG0027640	lavenderblush2	-0.753592	0.124608	0.240903	Plant/MSJ11-3 protein, putative
HORVU.MOREX.r3.1HG0027650	lightyellow	-0.439607	-0.316908	0.316196	Plant/MSJ11-3 protein, putative
HORVU.MOREX.r3.1HG0027680	coral	-0.657571	0.0131737	-0.327248	AT1G08220-like protein
HORVU.MOREX.r3.1HG0027800	coral	0.0877374	0.047143	0.628829	Zinc finger CCCH domain-containing protein 34
HORVU.MOREX.r3.1HG0027850	magenta	0.638168	-0.381741	-0.364494	Cellulose synthase
HORVU.MOREX.r3.1HG0027890	chocolate4	0.116139	0.272103	-0.797951	Protein tapetum determinant 1
HORVU.MOREX.r3.1HG0027930	lightpink4	0.625664	-0.123707	0.143274	Rotundifolia-like protein
HORVU.MOREX.r3.1HG0027940	cornsilk	0.148621	0.181455	-0.103988	3'-N-debenzoyl-2'-deoxytaxol N-benzoyltransferase
HORVU.MOREX.r3.1HG0028110	darkseagreen	0.55941	-0.457904	0.484848	Copper ion binding protein
HORVU.MOREX.r3.1HG0028150	magenta	0.401269	0.168802	-0.835636	Leucine-rich repeat-containing protein
HORVU.MOREX.r3.1HG0028220	firebrick2	-0.337346	0.042981	0.798415	MAR-binding filament-like protein 1-1
HORVU.MOREX.r3.1HG0028230	lightyellow	-0.145923	0.108674	0.553861	DUF581 family protein
HORVU.MOREX.r3.1HG0028280	coral	-0.271967	0.601278	-0.576476	polyamine-modulated factor 1-binding protein
HORVU.MOREX.r3.1HG0028320	lavenderblush2	-0.466926	0.661062	-0.439589	70 kDa heat shock protein
HORVU.MOREX.r3.1HG0028440	coral	0.103671	0.130481	-0.0462711	Glutamine--tRNA ligase
HORVU.MOREX.r3.1HG0029060	coral	-0.446247	0.292833	-0.556221	70 kDa heat shock protein
HORVU.MOREX.r3.1HG0029100	coral	-0.315401	0.194602	-0.695819	Late embryogenesis abundant protein
HORVU.MOREX.r3.1HG0029150	lightpink2	0.299374	-0.161799	0.128637	Cation/H(+) antiporter
HORVU.MOREX.r3.1HG0029220	lightyellow	0.566285	0.14327	-0.689531	Ubiquitin carboxyl-terminal hydrolase 26
HORVU.MOREX.r3.1HG0029240	bisque4	0.0852311	-0.470331	-0.510709	Hypoxanthine phosphoribosyltransferase
HORVU.MOREX.r3.1HG0029270	coral	-0.0414792	0.656443	-0.721263	Ubiquitin conjugating enzyme E2
HORVU.MOREX.r3.1HG0029280	lavenderblush2	0.558555	-0.405917	0.265409	FACT complex subunit SSRP1
HORVU.MOREX.r3.1HG0029320	darkseagreen	-0.389786	0.0523128	-0.582672	Pentatricopeptide repeat-containing protein
HORVU.MOREX.r3.1HG0029340	darkseagreen	0.363874	-0.424808	0.63504	bZIP transcription factor, putative (DUF1664)
HORVU.MOREX.r3.1HG0029360	lightpink2	-0.338837	-0.490583	0.312976	WRKY transcription factor
HORVU.MOREX.r3.1HG0029430	lavenderblush2	0.35718	0.0885063	0.287239	Protein kinase
HORVU.MOREX.r3.1HG0029470	coral	-0.0127891	-0.182881	0.214729	Fatty acid oxidation complex alpha subunit, putative
HORVU.MOREX.r3.1HG0029480	green2	-0.722936	0.30231	-0.0305892	nuclease
HORVU.MOREX.r3.1HG0029490	brown2	-0.650344	0.310868	-0.031568	Lactoylglutathione lyase / glyoxalase I family protein
HORVU.MOREX.r3.1HG0029510	green	-0.305884	0.401155	0.302332	Glycine-rich protein
HORVU.MOREX.r3.1HG0029620	darkseagreen	0.491016	-0.252944	0.218628	Histidine phosphotransfer protein
HORVU.MOREX.r3.1HG0029730	bisque4	0.0867139	-0.633055	-0.323639	Malic enzyme
HORVU.MOREX.r3.1HG0029890	lavenderblush2	0.327704	0.373987	-0.367099	Auxin-responsive protein
HORVU.MOREX.r3.1HG0029900	coral	-0.577655	0.653005	-0.138251	Proteasome subunit beta type
HORVU.MOREX.r3.1HG0029910	brown2	-0.760369	0.0423183	0.172967	Phosphotransferase
HORVU.MOREX.r3.1HG0030010	darkseagreen	-0.707133	0.24253	-0.282595	IQ domain-containing protein
HORVU.MOREX.r3.1HG0030080	darkgoldenrod4	0.112594	0.282966	-0.0936561	Derlin
HORVU.MOREX.r3.1HG0030090	coral	-0.155703	0.589417	-0.681075	Leucine-rich repeat protein kinase family protein
HORVU.MOREX.r3.1HG0030200	coral	-0.575835	0.329956	-0.568878	DUF641 family protein
HORVU.MOREX.r3.1HG0030240	coral	0.140311	-0.322595	0.310491	Kinase family protein
HORVU.MOREX.r3.1HG0030290	cornsilk	0.61698	-0.0373753	-0.180427	PRA1 family protein
HORVU.MOREX.r3.1HG0030330	green	-0.447144	0.457437	0.376284	Beta-glucosidase
HORVU.MOREX.r3.1HG0030500	lightyellow	0.0794873	-0.299193	0.496762	Thioredoxin
HORVU.MOREX.r3.1HG0030520	lavenderblush2	0.444012	-0.162933	-0.112338	Avr9/Cf-9 rapidly elicited protein
HORVU.MOREX.r3.1HG0030630	firebrick2	-0.0759347	-0.382486	0.279495	Kinase family protein
HORVU.MOREX.r3.1HG0030650	brown2	-0.694959	0.22701	0.162644	Kinase family protein
HORVU.MOREX.r3.1HG0030720	lightpink4	-0.815323	0.321171	0.0371742	O-acyltransferase
HORVU.MOREX.r3.1HG0030730	lightpink2	0.0704369	0.702486	-0.0222192	Calmodulin binding protein
HORVU.MOREX.r3.1HG0030850	lightpink4	0.767482	-0.189748	-0.192294	Zinc transporter
HORVU.MOREX.r3.1HG0031030	lavenderblush2	-0.650925	0.597591	-0.179491	RNA-directed DNA polymerase (reverse transcriptase)-related family protein
HORVU.MOREX.r3.1HG0031170	coral	-0.0847786	0.0788144	0.490313	Far upstream element-binding protein
HORVU.MOREX.r3.1HG0031180	coral	-0.308194	0.328559	-0.761691	Hexosyltransferase
HORVU.MOREX.r3.1HG0031210	magenta	0.226182	0.0844522	-0.869479	Late embryogenesis abundant (LEA) hydroxyproline-rich glycoprotein family
HORVU.MOREX.r3.1HG0031320	coral	-0.246154	-0.124486	-0.312784	N-acetyltransferase-like protein
HORVU.MOREX.r3.1HG0031380	cornsilk	-0.098988	0.126062	0.256595	GDSL esterase/lipase
HORVU.MOREX.r3.1HG0031410	darkgoldenrod4	0.233694	0.446441	0.290914	Nudix hydrolase-like protein
HORVU.MOREX.r3.1HG0031450	brown2	-0.711727	0.173609	0.00201489	alpha-1,2-Mannosidase
HORVU.MOREX.r3.1HG0031480	coral	0.228533	-0.331117	0.819128	Gibberellin 2-oxidase 2
HORVU.MOREX.r3.1HG0031520	cornsilk	-0.249124	-0.210197	-0.304144	Myb
HORVU.MOREX.r3.1HG0031730	cornsilk	-0.10711	-0.39453	-0.363623	DNA helicase
HORVU.MOREX.r3.1HG0031770	coral	0.227712	-0.542017	0.61185	Ubiquitin-conjugating enzyme E2
HORVU.MOREX.r3.1HG0031820	grey	-0.297059	0.283941	0.183998	Calmodulin
HORVU.MOREX.r3.1HG0031940	lavenderblush2	0.455325	-0.433696	0.312419	Bidirectional sugar transporter SWEET
HORVU.MOREX.r3.1HG0031980	firebrick2	0.0313938	-0.194073	0.537343	Trichome birefringence-like protein
HORVU.MOREX.r3.1HG0032140	cornsilk	0.266952	0.0883817	0.27374	DUF2358 family protein
HORVU.MOREX.r3.1HG0032150	lightpink2	0.521896	-0.666357	0.416569	Coiled-coil domain-containing protein 25
HORVU.MOREX.r3.1HG0032160	coral	-0.452817	0.581802	-0.612007	Rhomboid family protein
HORVU.MOREX.r3.1HG0032200	lavenderblush2	0.534688	-0.183087	-0.430351	S-type anion channel
HORVU.MOREX.r3.1HG0032230	cornsilk	-0.580099	-0.103618	-0.173291	Rad3-related DNA helicase family protein
HORVU.MOREX.r3.1HG0032260	coral	-0.417422	0.490977	-0.557998	Receptor-like kinase
HORVU.MOREX.r3.1HG0032470	cornsilk	-0.564502	-0.0295969	-0.284814	ABC transporter G family member
HORVU.MOREX.r3.1HG0032510	grey	0.143528	0.0354727	0.205568	Ribonuclease H-like superfamily protein
HORVU.MOREX.r3.1HG0032650	coral	0.562625	-0.220048	0.453024	basic helix-loop-helix (bHLH) DNA-binding superfamily protein
HORVU.MOREX.r3.1HG0032710	lavenderblush2	0.632823	-0.254678	-0.127945	heat-inducible transcription repressor
HORVU.MOREX.r3.1HG0032840	lightpink4	0.676744	0.0337783	-0.142344	TRAM, LAG1 and CLN8 (TLC) lipid-sensing domain containing protein
HORVU.MOREX.r3.1HG0032910	magenta	-0.789602	0.125531	0.612645	Lysine-specific demethylase
HORVU.MOREX.r3.1HG0032930	tan4	0.3145	-0.537623	0.16507	lipase, putative (DUF620)
HORVU.MOREX.r3.1HG0032990	lightpink4	0.476817	0.103656	0.0127418	Chaperone DnaK
HORVU.MOREX.r3.1HG0033070	lavenderblush2	-0.750073	0.262223	0.199937	L-seryl-tRNA(Sec) selenium transferase
HORVU.MOREX.r3.1HG0033130	lightyellow	-0.212886	0.290981	0.683434	INO80 complex subunit D
HORVU.MOREX.r3.1HG0033310	cornsilk	-0.320062	-0.245139	-0.0786014	DNA mismatch repair protein mutS
HORVU.MOREX.r3.1HG0033330	magenta	-0.0884548	0.27606	0.263427	Ion channel pollux-like protein
HORVU.MOREX.r3.1HG0033350	lavenderblush2	0.422229	-0.125824	-0.252819	P-loop containing nucleoside triphosphate hydrolases superfamily protein
HORVU.MOREX.r3.1HG0033590	lightpink2	-0.38227	0.683598	0.213453	tRNA pseudouridine synthase A
HORVU.MOREX.r3.1HG0033730	darkseagreen	-0.188247	0.214248	-0.495141	Acyl carrier protein
HORVU.MOREX.r3.1HG0033790	coral	-0.29915	0.352997	-0.532409	Zinc transporter
HORVU.MOREX.r3.1HG0033920	yellow2	-0.354997	-0.334888	0.18489	ATP synthase gamma chain
HORVU.MOREX.r3.1HG0034140	coral	0.010532	-0.385046	0.798006	Transcription factor SPT20-like protein-like 1
HORVU.MOREX.r3.1HG0034310	bisque4	-0.156466	-0.28848	-0.488286	Glycerol-3-phosphate acyltransferase
HORVU.MOREX.r3.1HG0034330	brown2	-0.638403	0.0492654	-0.353796	Prolyl 4-hydroxylase alpha subunit, putative
HORVU.MOREX.r3.1HG0034380	antiquewhite1	-0.0542829	0.096133	0.178007	Phospholipid-transporting ATPase
HORVU.MOREX.r3.1HG0034560	coral	-0.0707831	0.241636	0.708835	Pentatricopeptide repeat-containing protein, putative
HORVU.MOREX.r3.1HG0034590	lightpink4	-0.426044	-0.403499	0.120181	Vacuolar-sorting receptor-like protein
HORVU.MOREX.r3.1HG0034640	magenta	0.325241	0.0045607	-0.602474	Zinc finger A20 and AN1 domain stress-associated protein
HORVU.MOREX.r3.1HG0034700	darkseagreen	0.406078	-0.487735	0.485312	LIM domain and RING finger protein
HORVU.MOREX.r3.1HG0034850	lavenderblush2	-0.385383	0.616412	-0.419067	Actin cytoskeleton-regulatory complex protein PAN1
HORVU.MOREX.r3.1HG0034970	coral	0.31907	-0.0994321	0.636739	Vacuolar protein sorting-associated protein 20
HORVU.MOREX.r3.1HG0034990	cornsilk	0.00410789	-0.120382	0.59949	E3 ubiquitin-protein ligase
HORVU.MOREX.r3.1HG0035140	coral	-0.124975	-0.158558	0.784614	muscle M-line assembly protein
HORVU.MOREX.r3.1HG0035230	coral	-0.601833	0.1352	-0.391037	ER membrane protein complex subunit 1
HORVU.MOREX.r3.1HG0035350	lightyellow	0.520405	0.117213	-0.547711	Calcium-binding endonuclease/exonuclease/phosphatase family
HORVU.MOREX.r3.1HG0035400	lavenderblush2	0.89798	-0.185925	-0.225617	Ras-related protein, expressed
HORVU.MOREX.r3.1HG0035540	lightpink2	-0.188359	-0.375266	0.14492	RING finger protein
HORVU.MOREX.r3.1HG0035560	magenta	0.469242	-0.0854807	-0.338316	DNAse I-like superfamily protein
HORVU.MOREX.r3.1HG0036330	grey	0.085619	0.439472	-0.211513	Importin subunit alpha
HORVU.MOREX.r3.1HG0036370	coral	-0.264171	0.30102	-0.79987	Ras-related protein, expressed
HORVU.MOREX.r3.1HG0036390	darkseagreen	0.18	-0.208689	0.734969	ABC1-like kinase
HORVU.MOREX.r3.1HG0036400	lightpink4	-0.62609	0.428076	-0.185221	Ribosomal RNA small subunit methyltransferase I
HORVU.MOREX.r3.1HG0036440	lightpink2	-0.332247	0.698252	-0.532452	BTB/POZ domain-containing protein
HORVU.MOREX.r3.1HG0036600	magenta	0.703493	-0.0938939	-0.42558	Transcription initiation factor IIA subunit 1
HORVU.MOREX.r3.1HG0036660	darkseagreen	0.540415	-0.304599	0.621139	Retinal-binding protein
HORVU.MOREX.r3.1HG0036930	cornsilk	-0.400556	0.20899	-0.659108	Histone H2A
HORVU.MOREX.r3.1HG0037010	lavenderblush2	-0.624114	0.394234	0.272517	RING-finger, DEAD-like helicase, PHD and SNF2 domain-containing protein
HORVU.MOREX.r3.1HG0037020	brown2	-0.266389	0.106328	0.219809	F-box/kelch-repeat protein
HORVU.MOREX.r3.1HG0037180	antiquewhite1	-0.0301207	-0.151869	0.020368	Carbon catabolite repressor 4-like protein
HORVU.MOREX.r3.1HG0037210	darkseagreen	0.20922	-0.311213	0.742407	Kinase family protein
HORVU.MOREX.r3.1HG0037250	darkseagreen	0.181366	-0.197904	0.65406	Kinase interacting (KIP1-like) family protein, putative
HORVU.MOREX.r3.1HG0037440	lightyellow	0.215128	0.374318	-0.664656	TATA-box-binding
HORVU.MOREX.r3.1HG0037500	lavenderblush2	0.681286	-0.191989	-0.281129	Ribulose bisphosphate carboxylase small chain
HORVU.MOREX.r3.1HG0037610	coral	-0.0569056	0.212603	0.742012	F-box / LRR-repeat protein
HORVU.MOREX.r3.1HG0037620	firebrick2	0.0556572	-0.276338	0.503963	RNA-binding KH domain-containing protein
HORVU.MOREX.r3.1HG0037670	coral	-0.171664	-0.283389	-0.570289	NAD(P)H dehydrogenase (Quinone)
HORVU.MOREX.r3.1HG0037710	grey	-0.0458356	0.226451	0.136626	LINE-1 reverse transcriptase-like protein
HORVU.MOREX.r3.1HG0037770	brown2	-0.571725	0.344961	-0.0535024	Core-2/I-branching beta-1,6-N-acetylglucosaminyltransferase family protein
HORVU.MOREX.r3.1HG0037780	coral	0.0854702	-0.109988	0.5572	Cationic amino acid transporter, putative
HORVU.MOREX.r3.1HG0037800	darkgoldenrod4	0.28568	-0.40348	0.0977643	3'-5' exonuclease domain-containing family protein
HORVU.MOREX.r3.1HG0037920	cornsilk	-0.360188	-0.0829545	-0.461688	Protein restricted tev movement 2
HORVU.MOREX.r3.1HG0037990	coral	0.431121	-0.0856555	0.233131	SKP1-like protein
HORVU.MOREX.r3.1HG0038000	darkseagreen	0.39235	-0.22616	0.270484	Ammonium transporter Rh type B
HORVU.MOREX.r3.1HG0038070	cornsilk	-0.259809	0.106655	-0.411864	CsAtPR5
HORVU.MOREX.r3.1HG0038080	lavenderblush2	0.548949	-0.464679	-0.382427	F-box protein
HORVU.MOREX.r3.1HG0038100	lavenderblush2	0.568185	-0.274175	-0.168043	GDSL esterase/lipase
HORVU.MOREX.r3.1HG0038160	lavenderblush2	0.847545	-0.402735	-0.16549	RING/U-box superfamily protein
HORVU.MOREX.r3.1HG0038170	cornsilk	-0.349194	-0.0875959	0.15301	DNA polymerase epsilon, catalytic subunit, putative
HORVU.MOREX.r3.1HG0038190	coral	0.245598	0.257559	0.107236	RNA-binding protein, putative
HORVU.MOREX.r3.1HG0038220	lightyellow	0.0424721	-0.0100299	-0.469776	F-box family protein
HORVU.MOREX.r3.1HG0038230	lavenderblush2	0.681702	-0.0857672	-0.48442	F-box family protein
HORVU.MOREX.r3.1HG0038240	magenta	0.597359	0.204418	-0.653527	F-box protein SKIP23
HORVU.MOREX.r3.1HG0038550	darkseagreen	-0.425131	0.435775	-0.444226	Transcription factor
HORVU.MOREX.r3.1HG0038590	lavenderblush2	0.608798	-0.693377	0.0260831	Heavy metal-associated protein
HORVU.MOREX.r3.1HG0038620	green	0.54201	0.224013	-0.569732	Lectin receptor kinase
HORVU.MOREX.r3.1HG0038640	coral	0.255798	-0.397767	0.397726	Phosphoglycerate kinase
HORVU.MOREX.r3.1HG0038750	lightpink4	0.805003	0.192635	-0.413713	Late embryogenesis abundant (LEA) hydroxyproline-rich glycoprotein family
HORVU.MOREX.r3.1HG0038790	lightpink2	0.429729	0.121104	-0.357271	Pentatricopeptide repeat-containing protein
HORVU.MOREX.r3.1HG0038800	lavenderblush2	0.634708	-0.376033	0.16666	Protein kinase
HORVU.MOREX.r3.1HG0038900	darkseagreen	0.671654	-0.583571	0.230089	ABC transporter G family member
HORVU.MOREX.r3.1HG0038930	darkseagreen	0.792914	-0.38716	0.163473	Chitinase
HORVU.MOREX.r3.1HG0038960	darkseagreen	-0.57319	0.19723	-0.079362	F-box family protein
HORVU.MOREX.r3.1HG0038980	lightpink2	-0.402399	0.589547	0.0369068	F-box family protein
HORVU.MOREX.r3.1HG0038990	antiquewhite1	-0.247877	0.424904	-0.120427	F-box domain containing protein
HORVU.MOREX.r3.1HG0039000	darkgoldenrod4	-0.121303	-0.384271	-0.464017	Translin family protein, expressed
HORVU.MOREX.r3.1HG0039190	coral	0.21713	-0.213378	0.662873	Transmembrane protein 8B
HORVU.MOREX.r3.1HG0039230	coral	-0.218799	0.0725586	-0.548563	AT-rich interactive domain-containing protein 2
HORVU.MOREX.r3.1HG0039240	lavenderblush2	0.311507	-0.400573	-0.227193	Na(+)/H(+) antiporter NhaB
HORVU.MOREX.r3.1HG0039370	lavenderblush2	-0.639018	0.663401	-0.16807	Leucine-rich repeat (LRR) family protein
HORVU.MOREX.r3.1HG0039670	coral	-0.254324	0.320779	-0.73202	Calcium ion-binding protein
HORVU.MOREX.r3.1HG0039730	lightpink4	0.642603	-0.694496	0.247331	Glutamine synthetase
HORVU.MOREX.r3.1HG0039740	blue3	-0.213452	-0.127702	0.520877	Ras-related protein Rab-18
HORVU.MOREX.r3.1HG0039840	cornsilk	0.0263064	0.117155	0.685385	RING finger and CHY zinc finger protein
HORVU.MOREX.r3.1HG0039860	darkgoldenrod4	-0.237334	-0.0599017	0.485886	Midasin
HORVU.MOREX.r3.1HG0039910	coral	-0.0355937	-0.122214	-0.500242	Polyadenylate-binding protein
HORVU.MOREX.r3.1HG0039920	cornsilk	-0.29565	0.124496	-0.460888	Pectate lyase
HORVU.MOREX.r3.1HG0039930	darkseagreen	-0.453861	0.131247	-0.450427	Shugoshin-1
HORVU.MOREX.r3.1HG0039940	lightpink2	-0.44567	0.556753	-0.0491954	Inosine triphosphate pyrophosphatase
HORVU.MOREX.r3.1HG0040050	coral	0.0631829	-0.261025	0.833927	DNA repair protein-like protein
HORVU.MOREX.r3.1HG0040100	brown2	0.488941	0.110029	0.152291	Transmembrane protein 45B
HORVU.MOREX.r3.1HG0040360	darkgoldenrod4	0.159848	-0.114873	-0.436325	Xyloglucan galactosyltransferase KATAMARI1-like protein
HORVU.MOREX.r3.1HG0040400	cornsilk	-0.215047	0.106276	-0.762451	Xyloglucan galactosyltransferase KATAMARI1-like protein
HORVU.MOREX.r3.1HG0040550	lavenderblush2	-0.559327	0.0627771	0.0965456	F-box family protein
HORVU.MOREX.r3.1HG0040570	darkgoldenrod4	-0.0711212	-0.272608	-0.0565091	Pentatricopeptide repeat-containing protein
HORVU.MOREX.r3.1HG0040610	darkseagreen	-0.347394	0.273064	-0.653104	60 kDa chaperonin
HORVU.MOREX.r3.1HG0040640	lightpink2	-0.296774	0.697979	-0.206026	Cysteine--tRNA ligase
HORVU.MOREX.r3.1HG0040680	lavenderblush2	0.366175	-0.31502	0.013414	GDSL esterase/lipase
HORVU.MOREX.r3.1HG0040790	darkseagreen	0.395239	-0.414152	0.72137	Plant/T7N9-9 protein
HORVU.MOREX.r3.1HG0040800	lavenderblush2	-0.407043	0.58764	-0.0159694	Heat shock 70 kDa protein cognate 1 (Fragments)
HORVU.MOREX.r3.1HG0040810	darkseagreen	0.123934	-0.46882	0.648111	Hypersensitive-induced response protein 1
HORVU.MOREX.r3.1HG0040860	cornsilk	0.223276	-0.129958	0.621428	Riboflavin kinase
HORVU.MOREX.r3.1HG0040880	magenta	0.299812	-0.388791	-0.5669	Zinc finger (C3HC4-type RING finger) protein family-like
HORVU.MOREX.r3.1HG0040900	magenta	-0.300585	0.149693	0.799175	WD-repeat protein, putative
HORVU.MOREX.r3.1HG0040990	coral	-0.46333	0.283474	-0.504785	Beta-amylase
HORVU.MOREX.r3.1HG0041010	cornsilk	0.448476	-0.0544341	0.542856	PfkB-like carbohydrate kinase family protein
HORVU.MOREX.r3.1HG0041030	coral	0.381846	-0.222753	0.219504	tRNA dimethylallyltransferase
HORVU.MOREX.r3.1HG0041060	cornsilk	-0.44554	0.110281	0.013935	WD40 repeat-like protein
HORVU.MOREX.r3.1HG0041120	darkseagreen	-0.539682	0.4807	-0.318605	High frequency lysogenization protein HflD homolog
HORVU.MOREX.r3.1HG0041130	brown2	-0.398346	0.120698	-0.518845	BTB/POZ domain containing protein, expressed
HORVU.MOREX.r3.1HG0041230	darkseagreen	0.300404	-0.109506	0.265191	Peptidyl-tRNA hydrolase
HORVU.MOREX.r3.1HG0041250	lightyellow	0.15529	0.518223	-0.584315	Peroxisome biogenesis protein 12
HORVU.MOREX.r3.1HG0041260	coral	-0.429393	0.177508	-0.543662	Eukaryotic translation initiation factor 4E
HORVU.MOREX.r3.1HG0041280	lavenderblush2	0.802561	-0.482776	-0.0751557	Cellulose synthase
HORVU.MOREX.r3.1HG0041440	brown2	-0.734598	0.0595868	0.106061	Receptor protein kinase, putative
HORVU.MOREX.r3.1HG0041510	darkseagreen	0.833006	-0.387551	0.0566054	Receptor protein kinase, putative
HORVU.MOREX.r3.1HG0041550	bisque4	0.160471	-0.652487	-0.279431	Receptor protein kinase, putative
HORVU.MOREX.r3.1HG0041560	coral	0.0842391	0.0208168	0.407075	Esterase/lipase/thioesterase-like protein
HORVU.MOREX.r3.1HG0041580	lightyellow	0.0186617	-0.472332	0.433126	Leucine-rich repeat receptor-like protein kinase family protein
HORVU.MOREX.r3.1HG0041630	bisque4	0.393653	-0.505634	-0.488253	Peptide transporter
HORVU.MOREX.r3.1HG0041680	bisque4	0.0452566	-0.219575	-0.066157	RNA-binding protein-like
HORVU.MOREX.r3.1HG0041700	brown2	-0.48757	-0.0365906	-0.0318116	Mammalian uncoordinated homology 13, domain 2
HORVU.MOREX.r3.1HG0041820	brown2	-0.595989	0.101293	-0.023912	Cyanate hydratase
HORVU.MOREX.r3.1HG0041830	chocolate4	-0.146051	-0.180934	0.760955	ATP-dependent RNA helicase, putative
HORVU.MOREX.r3.1HG0041980	lavenderblush2	0.215011	-0.0945547	0.0291837	Tetratricopeptide repeat protein 7A
HORVU.MOREX.r3.1HG0042060	darkseagreen	0.515035	-0.176048	0.604794	Cyclin dependent kinase inhibitor
HORVU.MOREX.r3.1HG0042100	darkseagreen	0.500051	-0.081329	-0.0169249	Tyrosine--tRNA ligase
HORVU.MOREX.r3.1HG0042110	darkseagreen	0.595734	0.0701839	0.369671	PPPDE thiol peptidase family protein, putative
HORVU.MOREX.r3.1HG0042120	coral	0.195093	0.0952578	0.199017	WD repeat protein, putative
HORVU.MOREX.r3.1HG0042200	lavenderblush2	0.643802	-0.137968	-0.0428308	3-ketoacyl-CoA synthase
HORVU.MOREX.r3.1HG0042230	lightpink2	0.0795381	-0.634898	0.194015	Non-lysosomal glucosylceramidase
HORVU.MOREX.r3.1HG0042290	coral	0.220528	-0.409562	0.165887	NBS-LRR disease resistance protein
HORVU.MOREX.r3.1HG0042320	lightpink4	-0.717833	0.0204175	0.252615	UDP-glucose:glycoprotein glucosyltransferase
HORVU.MOREX.r3.1HG0042370	lavenderblush2	0.0770705	-0.577778	0.20113	Sentrin-specific protease
HORVU.MOREX.r3.1HG0042420	darkgoldenrod4	0.245436	-0.74499	-0.054935	Phosphoribosylformylglycinamidine synthase family protein
HORVU.MOREX.r3.1HG0042440	magenta	0.541232	-0.273502	-0.434169	Long-chain-alcohol oxidase
HORVU.MOREX.r3.1HG0042510	coral	-0.0619357	-0.0429712	-0.627505	Long-chain-alcohol oxidase
HORVU.MOREX.r3.1HG0042620	lavenderblush2	0.0156343	0.634923	-0.0769391	Polyubiquitin
HORVU.MOREX.r3.1HG0042740	coral	-0.377395	0.406485	-0.647267	Adaptin ear-binding coat-associated protein, putative
HORVU.MOREX.r3.1HG0042750	darkseagreen	-0.813837	0.434815	-0.0994499	Kinase family protein
HORVU.MOREX.r3.1HG0042770	darkseagreen	0.528116	-0.380026	0.526957	Vacuolar protein sorting-associated protein 2-like protein 2
HORVU.MOREX.r3.1HG0042870	cornsilk	-0.0941315	-0.129975	-0.157612	Serine/threonine-protein phosphatase 2A regulatory subunit B'' subunit alpha
HORVU.MOREX.r3.1HG0042920	darkgoldenrod4	0.200187	-0.451208	0.144676	Pentatricopeptide repeat-containing protein
HORVU.MOREX.r3.1HG0042990	coral	0.103368	-0.178473	0.784813	Exportin-4
HORVU.MOREX.r3.1HG0043060	brown2	0.475286	-0.0832842	-0.0814726	Pentatricopeptide repeat-containing protein
HORVU.MOREX.r3.1HG0043100	lavenderblush2	0.528563	-0.133869	-0.225652	Transportin-3
HORVU.MOREX.r3.1HG0043170	lavenderblush2	-0.609613	0.339958	-0.236698	LIGHT-DEPENDENT SHORT HYPOCOTYLS-like protein (DUF640)
HORVU.MOREX.r3.1HG0043190	coral	-0.558308	0.383853	-0.324454	Malate dehydrogenase
HORVU.MOREX.r3.1HG0043220	lightyellow	-0.142857	0.0506232	0.847279	MYB
HORVU.MOREX.r3.1HG0043350	green	0.655034	-0.202928	-0.303017	Transmembrane protein, putative
HORVU.MOREX.r3.1HG0043450	lavenderblush2	-0.432465	0.497017	-0.347384	GRF zinc finger family protein
HORVU.MOREX.r3.1HG0043520	lavenderblush2	-0.632929	0.602314	-0.18195	F-box protein
HORVU.MOREX.r3.1HG0043530	coral	-0.167014	-0.205371	0.435605	Cytokinin riboside 5'-monophosphate phosphoribohydrolase
HORVU.MOREX.r3.1HG0043570	magenta	-0.536169	-0.000307907	0.533367	Pentatricopeptide repeat-containing protein, putative
HORVU.MOREX.r3.1HG0043590	lightpink2	0.0586751	0.626661	0.0388041	Mitochondrial import inner membrane translocase subunit tim16
HORVU.MOREX.r3.1HG0043640	antiquewhite1	0.0333926	-0.350405	0.303908	Pleckstrin-like (PH) and lipid-binding START domain protein
HORVU.MOREX.r3.1HG0043710	brown2	0.668959	-0.18298	0.0274241	Homeobox leucine-zipper protein
HORVU.MOREX.r3.1HG0043800	coral	0.221095	-0.565343	0.224383	Double stranded RNA binding protein 3
HORVU.MOREX.r3.1HG0043850	lightpink2	0.0755398	0.73944	-0.177983	senescence regulator (Protein of unknown function, DUF584)
HORVU.MOREX.r3.1HG0043960	coral	-0.498586	0.57435	-0.328739	Cysteine-rich receptor-like protein kinase 11
HORVU.MOREX.r3.1HG0043980	coral	-0.154818	0.478878	-0.541857	Zinc finger, C3HC4 type family protein, expressed
HORVU.MOREX.r3.1HG0044070	bisque4	0.141453	0.392311	0.353056	Transmembrane protein, putative
HORVU.MOREX.r3.1HG0044100	darkseagreen	-0.519418	-0.223325	-0.120451	Xaa-pro aminopeptidase, putative
HORVU.MOREX.r3.1HG0044150	coral	0.534735	-0.144852	0.4399	Ran-binding protein in the microtubule-organising centre protein
HORVU.MOREX.r3.1HG0044290	antiquewhite1	0.328572	-0.401175	0.243811	electron protein, putative (Protein of unknown function, DUF547)
HORVU.MOREX.r3.1HG0044310	coral	-0.494426	0.197377	-0.460793	Nascent polypeptide-associated complex subunit beta
HORVU.MOREX.r3.1HG0044360	magenta	-0.407372	0.111932	0.439649	PIF1-like helicase
HORVU.MOREX.r3.1HG0044370	firebrick2	0.0246848	-0.0993799	0.5934	Glutamate--tRNA ligase
HORVU.MOREX.r3.1HG0044470	lavenderblush2	0.66817	-0.426902	-0.0181676	Cytokinin oxidase/dehydrogenase
HORVU.MOREX.r3.1HG0044490	coral	0.475279	0.0455805	0.542019	Receptor-like protein kinase
HORVU.MOREX.r3.1HG0044530	coral	-0.0468813	0.306735	-0.459035	L-type lectin-domain containing receptor kinase VIII.2
HORVU.MOREX.r3.1HG0044570	lavenderblush2	0.686735	-0.223792	-0.158114	Pentatricopeptide repeat-containing protein
HORVU.MOREX.r3.1HG0044670	darkseagreen	-0.291545	-0.384031	-0.415748	Pentatricopeptide repeat-containing protein
HORVU.MOREX.r3.1HG0044700	chocolate4	-0.20863	-0.230073	0.816188	Pre-mRNA-processing protein 40C
HORVU.MOREX.r3.1HG0044710	lavenderblush2	-0.402274	0.299721	-0.250123	Protein disulfide-isomerase
HORVU.MOREX.r3.1HG0044750	darkseagreen	0.30299	0.149025	0.4676	F-box/RNI-like/FBD-like domains-containing protein
HORVU.MOREX.r3.1HG0044770	lightyellow	0.345955	-0.106242	-0.485659	Peptidoglycan-binding LysM domain-containing protein
HORVU.MOREX.r3.1HG0044790	blue3	0.0399193	0.129819	0.0683679	Dicer-like protein 3
HORVU.MOREX.r3.1HG0044800	lavenderblush2	0.722707	-0.387853	-0.222414	DnaJ heat shock amino-terminal domain protein
HORVU.MOREX.r3.1HG0044850	magenta	-0.461172	0.116145	0.2075	Metal-dependent phosphohydrolase, HD subdomain
HORVU.MOREX.r3.1HG0045040	magenta	0.298984	0.11854	-0.499698	Thioredoxin
HORVU.MOREX.r3.1HG0045220	lightpink2	-0.310582	0.784486	-0.122245	Fasciclin-like arabinogalactan protein
HORVU.MOREX.r3.1HG0045350	lightyellow	0.167399	0.0110698	-0.345683	Sugar fermentation stimulation protein homolog
HORVU.MOREX.r3.1HG0045360	coral	0.402961	-0.374359	0.514524	Nijmegen breakage syndrome 1 protein
HORVU.MOREX.r3.1HG0045370	lavenderblush2	0.490214	-0.194822	0.145891	Disease resistance protein RPM1
HORVU.MOREX.r3.1HG0045490	coral	-0.112475	0.268534	-0.798682	RING/U-box superfamily protein
HORVU.MOREX.r3.1HG0045510	coral	-0.336669	0.137668	-0.661979	Prefoldin subunit, putative
HORVU.MOREX.r3.1HG0045520	coral	-0.417493	-0.0853575	0.0368204	zinc finger MYM-type-like protein
HORVU.MOREX.r3.1HG0045540	lavenderblush2	-0.564587	0.605689	0.264358	Vacuolar protein sorting-associated protein 52
HORVU.MOREX.r3.1HG0045570	green	-0.738797	0.296222	0.393676	RNA-directed DNA polymerase (Reverse transcriptase)-related family protein
HORVU.MOREX.r3.1HG0045660	coral	0.530195	-0.11531	0.490532	Cotton fiber expressed protein-like protein
HORVU.MOREX.r3.1HG0045720	lavenderblush2	0.424868	-0.30066	0.262819	Myosin-related family protein
HORVU.MOREX.r3.1HG0045750	coral	0.286598	-0.316132	0.37908	Pentatricopeptide repeat-containing protein
HORVU.MOREX.r3.1HG0045770	brown2	0.700255	-0.0875181	0.0803007	GRAM domain-containing protein / ABA-responsive protein-related
HORVU.MOREX.r3.1HG0045870	darkgoldenrod4	0.0495533	-0.40522	0.294542	Nucleolar complex protein 2
HORVU.MOREX.r3.1HG0045890	cornsilk	0.188263	-0.160204	0.614528	ALG-2 interacting protein X
HORVU.MOREX.r3.1HG0045900	coral	-0.0276771	-0.352222	0.715516	KH domain-containing protein
HORVU.MOREX.r3.1HG0045940	lavenderblush2	-0.32133	0.554881	-0.182731	Trehalose 6-phosphate phosphatase
HORVU.MOREX.r3.1HG0045950	coral	0.50463	0.0472293	0.308216	Katanin p80 WD40 repeat-containing subunit B1 homolog
HORVU.MOREX.r3.1HG0045970	grey	0.158371	0.14168	-0.00666659	Serine protease HTRA1
HORVU.MOREX.r3.1HG0045980	deeppink2	-0.0482548	0.235052	0.0783188	E3 ubiquitin-protein ligase Hakai
HORVU.MOREX.r3.1HG0046020	green	0.412042	0.212087	-0.499075	Plant/F9H3-4 protein
HORVU.MOREX.r3.1HG0046030	darkseagreen	0.613942	-0.333013	0.294561	WAT1-related protein
HORVU.MOREX.r3.1HG0046170	lavenderblush2	0.465105	-0.308407	0.295246	Alpha-galactosidase
HORVU.MOREX.r3.1HG0046180	darkseagreen	0.206183	-0.304238	0.718582	Ser/Thr protein phosphatase family protein, expressed
HORVU.MOREX.r3.1HG0046190	firebrick2	0.146418	0.555256	-0.557388	Aquaporin
HORVU.MOREX.r3.1HG0046210	lavenderblush2	0.747415	-0.41364	0.0590617	Receptor kinase
HORVU.MOREX.r3.1HG0046230	lightyellow	-0.199255	-0.235966	0.841365	Chloroplast inner envelope protein, putative, expressed
HORVU.MOREX.r3.1HG0046280	coral	-0.210434	-0.412478	0.909741	Chloroplast inner envelope protein, putative, expressed
HORVU.MOREX.r3.1HG0046290	coral	0.308297	0.353906	-0.414528	G-patch domain containing protein, expressed
HORVU.MOREX.r3.1HG0046300	coral	-0.390729	0.479938	-0.605148	Ubiquitin
HORVU.MOREX.r3.1HG0046320	lightpink2	0.589711	-0.598459	-0.264998	Plant basic secretory family protein
HORVU.MOREX.r3.1HG0046330	lightpink2	0.749122	-0.64903	-0.0637161	Plant basic secretory family protein
HORVU.MOREX.r3.1HG0046400	darkseagreen	0.805509	-0.362405	0.0960288	Plant basic secretory family protein
HORVU.MOREX.r3.1HG0046420	green	-0.612135	-0.146271	0.466065	Myosin
HORVU.MOREX.r3.1HG0046440	mediumpurple2	-0.0386302	-0.0962157	-0.0663297	Ripening related protein family
HORVU.MOREX.r3.1HG0046460	lavenderblush2	-0.294415	-0.140005	0.301278	Late embryogenesis abundant (LEA) hydroxyproline-rich glycoprotein
HORVU.MOREX.r3.1HG0046510	darkseagreen	-0.0991822	0.187211	-0.793187	Reactive oxygen species modulator 1
HORVU.MOREX.r3.1HG0046520	lightyellow	-0.407272	-0.233514	0.696768	UPF0415 protein C7orf25
HORVU.MOREX.r3.1HG0046540	lavenderblush2	0.747132	-0.359583	-0.262381	DUF538 family protein, putative (Protein of unknown function, DUF538)
HORVU.MOREX.r3.1HG0046570	lavenderblush2	0.902534	-0.316337	-0.291344	Ripening related protein family
HORVU.MOREX.r3.1HG0046650	lightyellow	0.366047	-0.273383	-0.605789	Carboxypeptidase
HORVU.MOREX.r3.1HG0046710	firebrick2	0.456388	-0.547637	0.454755	DNA ligase
HORVU.MOREX.r3.1HG0046770	cornsilk	-0.52438	-0.0174184	0.0843742	Protein arginine methyltransferase
HORVU.MOREX.r3.1HG0046780	cornsilk	0.107721	0.297456	0.416281	Alpha-1,3-mannosyl-glycoprotein 4-beta-N-acetylglucosaminyltransferase A
HORVU.MOREX.r3.1HG0046830	firebrick2	-0.139014	-0.127946	0.391448	RNA binding protein, putative
HORVU.MOREX.r3.1HG0046850	coral	0.0187813	0.120442	-0.784879	Fiber protein Fb34
HORVU.MOREX.r3.1HG0046890	chocolate4	0.390519	0.312153	-0.718092	Dof zinc finger protein
HORVU.MOREX.r3.1HG0046900	lavenderblush2	-0.76945	0.111543	0.250399	1-acyl-sn-glycerol-3-phosphate acyltransferase
HORVU.MOREX.r3.1HG0047060	lavenderblush2	-0.732588	0.390393	0.132441	Protochlorophyllide reductase
HORVU.MOREX.r3.1HG0047080	coral	-0.412528	0.238912	-0.524511	Prolyl 4-hydroxylase alpha subunit, putative
HORVU.MOREX.r3.1HG0047100	lavenderblush2	0.543733	-0.535603	0.22818	LanC-like protein
HORVU.MOREX.r3.1HG0047110	lavenderblush2	0.650621	-0.0836968	-0.213516	Epoxide hydrolase 2
HORVU.MOREX.r3.1HG0047120	lightpink4	0.546241	0.0595977	-0.182627	Epoxide hydrolase 2
HORVU.MOREX.r3.1HG0047130	coral	0.132483	-0.296261	0.797128	Pre-mRNA splicing factor-related
HORVU.MOREX.r3.1HG0047200	coral	-0.575705	0.173457	-0.304846	Trafficking protein particle complex subunit 13
HORVU.MOREX.r3.1HG0047250	lightpink4	-0.803628	0.102056	-0.0148925	Major facilitator superfamily transporter
HORVU.MOREX.r3.1HG0047280	coral	0.0990186	-0.270581	0.395737	Wall-associated receptor kinase 5
HORVU.MOREX.r3.1HG0047290	cornsilk	-0.138276	-0.220085	-0.602521	RP/EB family microtubule-associated protein
HORVU.MOREX.r3.1HG0047320	firebrick2	0.106344	-0.104384	-0.793076	CBS domain-containing protein CBSX5
HORVU.MOREX.r3.1HG0047470	brown2	-0.708386	0.0460113	-0.158028	Maf-like protein, expressed
HORVU.MOREX.r3.1HG0047480	brown2	-0.889271	0.0499521	-0.043513	Protein NEOXANTHIN-DEFICIENT 1
HORVU.MOREX.r3.1HG0047510	lavenderblush2	-0.311845	0.346298	0.310204	N-acetyltransferase
HORVU.MOREX.r3.1HG0047580	lavenderblush2	0.552515	-0.430235	0.251385	acyl-UDP-N-acetylglucosamine O-acyltransferase
HORVU.MOREX.r3.1HG0047590	lavenderblush2	0.429312	0.374266	0.0113452	Monothiol glutaredoxin-related
HORVU.MOREX.r3.1HG0047600	lavenderblush2	0.428171	-0.692757	0.165601	Pentatricopeptide repeat-containing protein
HORVU.MOREX.r3.1HG0047660	magenta	0.324158	0.0500758	-0.807595	Calcium uniporter protein, mitochondrial
HORVU.MOREX.r3.1HG0047710	grey	-0.192874	-0.0672532	-0.283191	Ribosomal RNA small subunit methyltransferase H
HORVU.MOREX.r3.1HG0047720	coral	-0.108275	0.493511	-0.738574	Ras family protein
HORVU.MOREX.r3.1HG0047780	coral	-0.0126101	-0.00999741	0.674412	Early-responsive to dehydration stress protein (ERD4)
HORVU.MOREX.r3.1HG0047850	lavenderblush2	-0.210139	0.709737	0.0194296	3-ketoacyl-CoA synthase
HORVU.MOREX.r3.1HG0047910	lavenderblush2	0.163835	-0.0488973	-0.488623	Tetratricopeptide repeat (TPR)-like superfamily protein
HORVU.MOREX.r3.1HG0047950	bisque4	-0.16116	-0.166417	-0.551618	Pentatricopeptide repeat-containing protein At5g12100, mitochondrial
HORVU.MOREX.r3.1HG0047980	lightpink2	-0.106288	-0.539104	0.277099	Glutamyl-tRNA reductase
HORVU.MOREX.r3.1HG0048010	coral	0.23748	0.46159	-0.570382	Membrane steroid-binding protein
HORVU.MOREX.r3.1HG0048030	lavenderblush2	0.866495	-0.305991	-0.369203	Membrane steroid-binding protein
HORVU.MOREX.r3.1HG0048060	grey	0.37335	-0.0156121	-0.113881	LIM domain containing protein
HORVU.MOREX.r3.1HG0048070	firebrick2	0.270363	-0.40321	0.527105	Folylpolyglutamate synthase
HORVU.MOREX.r3.1HG0048080	lavenderblush2	0.53048	-0.45567	-0.0252258	Benzyl alcohol O-benzoyltransferase
HORVU.MOREX.r3.1HG0048090	lavenderblush2	0.564996	-0.333316	-0.0762108	Benzyl alcohol O-benzoyltransferase
HORVU.MOREX.r3.1HG0048120	lavenderblush2	0.598465	-0.33159	-0.128116	Pyridoxine/pyridoxamine 5'-phosphate oxidase
HORVU.MOREX.r3.1HG0048400	cornsilk	-0.143849	0.0596554	-0.648442	ATP-dependent RNA helicase
HORVU.MOREX.r3.1HG0048410	coral	0.403109	0.0813951	0.396898	Tetraspanin family protein
HORVU.MOREX.r3.1HG0048590	darkseagreen	0.108848	-0.280524	0.80311	RNA 3'-terminal phosphate cyclase
HORVU.MOREX.r3.1HG0048800	darkseagreen	0.663538	-0.297506	0.235967	Myosin heavy chain-related protein, putative
HORVU.MOREX.r3.1HG0048840	lavenderblush2	0.450618	-0.172433	-0.0461365	Lipid transfer protein
HORVU.MOREX.r3.1HG0048850	lightpink2	-0.574097	0.750725	0.02812	Replication protein A DNA-binding subunit
HORVU.MOREX.r3.1HG0048880	lavenderblush2	0.749107	-0.402149	-0.158598	Lipid transfer protein
HORVU.MOREX.r3.1HG0048890	green2	0.274772	-0.178146	0.0626922	Phospholipase ABHD3
HORVU.MOREX.r3.1HG0048990	coral	0.453318	-0.44159	0.242131	serine carboxypeptidase-like 34
HORVU.MOREX.r3.1HG0049040	lavenderblush2	0.863075	-0.250952	0.00106328	Low-temperature-induced 65 kDa protein
HORVU.MOREX.r3.1HG0049050	lavenderblush2	0.469302	-0.567654	-0.156763	Pentatricopeptide repeat-containing protein
HORVU.MOREX.r3.1HG0049060	darkseagreen	0.587736	-0.418143	0.317306	Heavy-metal-associated domain-containing protein, putative, expressed
HORVU.MOREX.r3.1HG0049110	darkseagreen	0.435525	-0.508456	0.395676	Valine--tRNA ligase
HORVU.MOREX.r3.1HG0049130	firebrick2	0.193463	-0.346698	0.621332	tetratricopeptide repeat (TPR)-containing protein
HORVU.MOREX.r3.1HG0049140	lavenderblush2	0.708598	-0.291005	-0.209574	Leukocyte receptor cluster member 1
HORVU.MOREX.r3.1HG0049170	darkseagreen	-0.348173	0.044972	-0.362389	Leucine-rich receptor-like protein kinase family protein
HORVU.MOREX.r3.1HG0049180	lightpink2	-0.488351	0.430617	0.570915	Chaperone protein dnaJ, putative
HORVU.MOREX.r3.1HG0049190	coral	-0.480235	0.222054	-0.617853	Monocopper oxidase-like protein SKU5
HORVU.MOREX.r3.1HG0049200	magenta	0.527621	-0.0542987	-0.469398	DUF641 family protein (DUF641)
HORVU.MOREX.r3.1HG0049340	brown2	0.340252	0.4483	0.0478894	U1 small nuclear ribonucleoprotein 70 kDa
HORVU.MOREX.r3.1HG0049410	coral	-0.28335	0.316181	-0.716874	Trihelix transcription factor GT-2
HORVU.MOREX.r3.1HG0049450	coral	-0.170142	0.426954	-0.721795	Nucleotide-diphospho-sugar transferases superfamily protein
HORVU.MOREX.r3.1HG0049460	lightyellow	-0.0769633	-0.262809	0.896337	Electron transfer flavoprotein-ubiquinone oxidoreductase, mitochondrial
HORVU.MOREX.r3.1HG0049480	magenta	0.61222	0.223224	-0.811666	Kinase family protein
HORVU.MOREX.r3.1HG0049580	coral	0.278793	0.592981	-0.526091	Aquaporin-1
HORVU.MOREX.r3.1HG0049600	lightyellow	0.500323	-0.0389632	-0.482537	Kinesin-like protein
HORVU.MOREX.r3.1HG0049610	coral	-0.00577603	0.186508	-0.867619	SH3 domain-containing protein 1
HORVU.MOREX.r3.1HG0049620	grey	0.00306241	-0.442007	0.349852	CRS1 / YhbY (CRM) domain-containing protein
HORVU.MOREX.r3.1HG0049700	lavenderblush2	0.225693	-0.383349	0.480494	Zinc finger CCCH domain protein
HORVU.MOREX.r3.1HG0049760	lavenderblush2	0.587335	-0.540604	0.377873	Serine carboxypeptidase S28 family protein
HORVU.MOREX.r3.1HG0049840	lavenderblush2	-0.882002	-0.0690244	0.352557	protein kinase family protein
HORVU.MOREX.r3.1HG0049870	coral	-0.194836	-0.116909	-0.549618	Dihydroxy-acid dehydratase
HORVU.MOREX.r3.1HG0049910	lavenderblush2	0.672841	-0.508197	-0.15884	Auxin-responsive family protein
HORVU.MOREX.r3.1HG0049920	coral	0.247563	-0.668784	0.385356	Protein ROOT PRIMORDIUM DEFECTIVE 1
HORVU.MOREX.r3.1HG0049930	cornsilk	0.076589	-0.0757436	0.389608	DUF241 domain protein
HORVU.MOREX.r3.1HG0049960	lightyellow	-0.551745	0.1016	0.445444	DUF241 domain protein
HORVU.MOREX.r3.1HG0049980	coral	-0.152108	0.407973	-0.706987	Actin
HORVU.MOREX.r3.1HG0049990	coral	-0.431376	0.290106	-0.363203	RNA-binding protein 45A
HORVU.MOREX.r3.1HG0050020	grey	-0.115722	0.0558636	-0.209727	Low-density lipoprotein receptor-related protein 6
HORVU.MOREX.r3.1HG0050070	lavenderblush2	0.259138	-0.417599	-0.374002	Response to low sulfur protein, putative
HORVU.MOREX.r3.1HG0050080	lavenderblush2	-0.143853	0.402269	0.0614366	Plastid lipid-associated protein
HORVU.MOREX.r3.1HG0050110	coral	0.186293	-0.101263	0.67078	DNA mismatch repair protein MutS, putative
HORVU.MOREX.r3.1HG0050140	lavenderblush2	0.493714	-0.428113	0.349911	Plant invertase/pectin methylesterase inhibitor superfamily protein, putative
HORVU.MOREX.r3.1HG0050160	lavenderblush2	-0.639902	0.248817	0.33289	Tubulin-folding cofactor D
HORVU.MOREX.r3.1HG0050170	lightyellow	-0.0953163	-0.145903	0.627586	Methionine aminopeptidase
HORVU.MOREX.r3.1HG0050190	lightyellow	0.396549	0.151052	-0.713439	Beta-1,3-N-acetylglucosaminyltransferase lunatic fringe
HORVU.MOREX.r3.1HG0050200	darkseagreen	0.564751	-0.394983	0.519801	Sphingosine kinase 1
HORVU.MOREX.r3.1HG0050220	firebrick2	-0.110907	-0.0248574	-0.57514	Polyketide cyclase/dehydrase and lipid transport superfamily protein
HORVU.MOREX.r3.1HG0050330	mediumpurple2	0.200707	-0.381225	-0.0461093	Cystathionine gamma-lyase
HORVU.MOREX.r3.1HG0050440	lavenderblush2	0.77519	-0.320391	-0.198613	DUF538 family protein (Protein of unknown function, DUF538)
HORVU.MOREX.r3.1HG0050560	brown2	0.266658	0.265559	0.366038	GTPase-activating protein GYP7
HORVU.MOREX.r3.1HG0050630	chocolate4	-0.382346	-0.168432	0.811368	Protein kinase family protein
HORVU.MOREX.r3.1HG0050640	darkseagreen	0.647686	-0.600197	0.270278	DNA ligase-like protein
HORVU.MOREX.r3.1HG0050650	lightpink2	0.498028	-0.752152	0.143549	Pectinesterase
HORVU.MOREX.r3.1HG0050670	darkseagreen	0.589864	-0.24282	0.41488	Phytochrome kinase substrate
HORVU.MOREX.r3.1HG0050700	lavenderblush2	0.701537	-0.111501	-0.219286	ATP-dependent zinc metalloprotease FtsH
HORVU.MOREX.r3.1HG0050780	coral	-0.0849939	0.154671	-0.837246	Major facilitator superfamily domain-containing protein
HORVU.MOREX.r3.1HG0050790	chocolate4	0.0643134	0.2534	-0.858484	Mitochondrial import inner membrane translocase subunit tim23
HORVU.MOREX.r3.1HG0050830	lavenderblush2	0.432211	-0.284957	0.115503	F-box family protein
HORVU.MOREX.r3.1HG0050850	darkseagreen	0.472459	-0.383414	0.13434	FAS-associated factor 2-B
HORVU.MOREX.r3.1HG0050860	coral	0.421201	-0.272978	0.598769	HIT zinc finger family protein, expressed
HORVU.MOREX.r3.1HG0050880	coral	0.519345	-0.428924	0.0861199	Methyltransferase-like protein 17, mitochondrial
HORVU.MOREX.r3.1HG0050920	darkseagreen	0.491183	-0.415125	0.270437	Trehalase
HORVU.MOREX.r3.1HG0050970	cornsilk	-0.517195	0.00771063	-0.0509707	Actin-depolymerizing factor
HORVU.MOREX.r3.1HG0050990	darkgoldenrod4	-0.204411	-0.130901	0.28647	Membrane protein insertase YidC
HORVU.MOREX.r3.1HG0051020	cornsilk	-0.450129	-0.127701	-0.466043	Membrane protein insertase YidC
HORVU.MOREX.r3.1HG0051090	chocolate4	0.0873865	0.441956	-0.718084	Alpha/beta-Hydrolases superfamily protein
HORVU.MOREX.r3.1HG0051110	lavenderblush2	0.772128	-0.0995086	-0.230362	Ankyrin repeat-containing protein, putative
HORVU.MOREX.r3.1HG0051120	coral	0.153835	-0.235341	0.673014	Kinase family protein
HORVU.MOREX.r3.1HG0051180	coral	-0.511614	0.327828	-0.46705	Rhomboid-like protein
HORVU.MOREX.r3.1HG0051190	firebrick2	-0.0158975	-0.059139	0.21466	COP9 signalosome complex subunit 1
HORVU.MOREX.r3.1HG0051220	lavenderblush2	0.472239	-0.583168	0.0280927	alpha-adaptin
HORVU.MOREX.r3.1HG0051310	coral	-0.398835	-0.0881014	-0.365319	F-box protein PP2-A13
HORVU.MOREX.r3.1HG0051520	lightyellow	-0.395658	0.170715	0.286642	Protein DETOXIFICATION
HORVU.MOREX.r3.1HG0051580	lightpink4	0.849998	-0.178004	-0.175579	Arogenate dehydratase
HORVU.MOREX.r3.1HG0051640	lightpink2	-0.264847	-0.669545	0.122023	histone acetyltransferase of the CBP family 1
HORVU.MOREX.r3.1HG0051650	lavenderblush2	0.760526	-0.410779	-0.02922	Peptidoglycan-binding LysM domain-containing protein
HORVU.MOREX.r3.1HG0051660	coral	0.164051	-0.186413	-0.451851	Oxygen-dependent choline dehydrogenase
HORVU.MOREX.r3.1HG0051670	lightpink4	-0.698191	-0.226781	0.504209	Phospholipase D
HORVU.MOREX.r3.1HG0051710	lavenderblush2	0.178261	0.29661	0.0235934	Subtilisin-like protease
HORVU.MOREX.r3.1HG0051740	lightyellow	-0.334475	0.374915	0.596253	Glutathione s-transferase, putative
HORVU.MOREX.r3.1HG0051750	darkseagreen	0.637326	-0.406818	0.311382	Glutathione S-transferase
HORVU.MOREX.r3.1HG0051770	brown2	-0.774068	0.236191	0.225554	Glutathione S-transferase
HORVU.MOREX.r3.1HG0051800	lightpink2	-0.291661	0.78038	0.131255	Glutathione S-transferase
HORVU.MOREX.r3.1HG0051810	cornsilk	-0.601819	0.0403274	-0.111924	Glutathione S-transferase
HORVU.MOREX.r3.1HG0051860	lightpink2	0.206178	0.649948	-0.0744299	Glutathione S-transferase
HORVU.MOREX.r3.1HG0051870	lightyellow	-0.389605	0.654834	0.240332	Glutathione S-transferase
HORVU.MOREX.r3.1HG0051880	lavenderblush2	-0.617516	0.449649	-0.0158479	Glutathione S-transferase
HORVU.MOREX.r3.1HG0051890	lightyellow	-0.465867	0.3383	0.513594	Glutathione S-transferase
HORVU.MOREX.r3.1HG0051900	lavenderblush2	0.712299	-0.121835	-0.4461	Glutathione S-transferase
HORVU.MOREX.r3.1HG0051910	darkseagreen	0.649324	-0.556249	0.190025	Glutathione S-transferase
HORVU.MOREX.r3.1HG0051920	lavenderblush2	0.450724	-0.478616	-0.397502	Transcription factor
HORVU.MOREX.r3.1HG0051930	firebrick2	0.0853576	-0.127527	0.847686	RNA binding protein, putative
HORVU.MOREX.r3.1HG0051940	lavenderblush2	0.266927	-0.267839	-0.139603	Alpha/beta-hydrolase superfamily protein
HORVU.MOREX.r3.1HG0052020	darkseagreen	0.404324	-0.475684	0.578288	Heavy metal transport/detoxification superfamily protein
HORVU.MOREX.r3.1HG0052060	lavenderblush2	0.658096	-0.580691	0.188086	transcription repressor
HORVU.MOREX.r3.1HG0052080	lavenderblush2	-0.668538	-0.02681	0.162599	C-terminal binding protein
HORVU.MOREX.r3.1HG0052100	lavenderblush2	0.709697	-0.450102	-0.126375	Receptor-like kinase
HORVU.MOREX.r3.1HG0052110	darkseagreen	0.782468	-0.445384	0.00487607	Glutamyl-tRNA reductase
HORVU.MOREX.r3.1HG0052120	lavenderblush2	-0.49117	0.598879	-0.157741	GDP-mannose transporter
HORVU.MOREX.r3.1HG0052140	coral	-0.490565	0.523511	0.034167	PPPDE putative thiol peptidase family protein
HORVU.MOREX.r3.1HG0052200	brown2	-0.329987	-0.328934	-0.158397	GPI-anchored protein
HORVU.MOREX.r3.1HG0052220	lavenderblush2	0.626838	-0.509472	0.252812	Non-lysosomal glucosylceramidase
HORVU.MOREX.r3.1HG0052230	brown2	0.60745	0.228122	-0.224896	RNA binding protein
HORVU.MOREX.r3.1HG0052250	lightpink2	0.35999	-0.666118	0.151242	Membrane-associated kinase regulator-like protein, putative
HORVU.MOREX.r3.1HG0052290	chocolate4	-0.392421	-0.0430315	0.657618	Xanthine dehydrogenase
HORVU.MOREX.r3.1HG0052320	lavenderblush2	0.509192	-0.605151	0.0955937	Homeobox protein BEL1-like protein
HORVU.MOREX.r3.1HG0052350	lightyellow	-0.279116	-0.309445	0.639544	Protein XRI1
HORVU.MOREX.r3.1HG0052400	darkgoldenrod4	-0.306941	-0.0186939	0.178154	Aluminum activated malate transporter family protein
HORVU.MOREX.r3.1HG0052410	darkgoldenrod4	-0.246614	-0.0467104	-0.0967509	GTPase family protein
HORVU.MOREX.r3.1HG0052450	lavenderblush2	0.631158	-0.220565	-0.0470317	NAC domain-containing protein
HORVU.MOREX.r3.1HG0052470	lightyellow	0.341661	-0.31191	-0.477159	Kinase family protein
HORVU.MOREX.r3.1HG0052510	brown2	-0.746654	0.278488	0.175555	Leucine-rich repeat (LRR) family protein
HORVU.MOREX.r3.1HG0052630	lavenderblush2	0.102903	0.481587	-0.195699	Methionyl-tRNA formyltransferase
HORVU.MOREX.r3.1HG0052640	chocolate4	0.072337	-0.0441149	0.76046	PHD finger family protein
HORVU.MOREX.r3.1HG0052720	darkseagreen	0.646168	-0.37938	0.507712	Carbohydrate kinase, putative, expressed
HORVU.MOREX.r3.1HG0052730	darkseagreen	0.785077	-0.150258	0.229191	AMMECR1-like protein
HORVU.MOREX.r3.1HG0052800	coral	-0.314127	0.259876	-0.569496	Mitochondrial carrier protein
HORVU.MOREX.r3.1HG0052810	lavenderblush2	0.70004	-0.620412	-0.29009	Mitochondrial carrier protein
HORVU.MOREX.r3.1HG0052940	green	-0.544183	0.061178	0.340715	Nuclear control of ATPase protein 2
HORVU.MOREX.r3.1HG0052970	coral	0.255135	0.171291	0.543545	Armadillo repeat-containing protein
HORVU.MOREX.r3.1HG0052980	lavenderblush2	0.892774	-0.371223	-0.193864	RING/U-box superfamily protein, putative
HORVU.MOREX.r3.1HG0052990	coral	0.511711	0.14139	0.337805	Replication factor C subunit, putative
HORVU.MOREX.r3.1HG0053060	lightpink4	0.790045	0.126591	-0.198992	PLATZ transcription factor
HORVU.MOREX.r3.1HG0053120	darkseagreen	0.442372	-0.446686	0.667018	ADP-ribosylation factor GTPase-activating protein
HORVU.MOREX.r3.1HG0053170	magenta	0.543858	-0.613921	-0.414615	Basic helix loop helix (BHLH) family transcription factor
HORVU.MOREX.r3.1HG0053190	green	-0.679222	0.119194	0.161721	DnaJ-like protein
HORVU.MOREX.r3.1HG0053250	grey	-0.417417	0.358476	-0.0335445	Homeobox-leucine zipper family protein
HORVU.MOREX.r3.1HG0053260	yellow2	-0.154652	-0.101865	0.169664	Plastid-lipid-Associated Protein
HORVU.MOREX.r3.1HG0053270	firebrick2	0.0226254	0.0236199	0.763671	TELO2-interacting protein 1
HORVU.MOREX.r3.1HG0053300	chocolate4	0.292466	0.230549	-0.772048	Calmodulin
HORVU.MOREX.r3.1HG0053350	lavenderblush2	-0.23623	0.511328	-0.378838	Valine--tRNA ligase
HORVU.MOREX.r3.1HG0053360	coral	-0.277412	0.132339	-0.690083	NADH dehydrogenase [ubiquinone] 1 beta subcomplex subunit 10
HORVU.MOREX.r3.1HG0053380	darkseagreen	0.657362	-0.450464	0.348193	Inositol-tetrakisphosphate 1-kinase
HORVU.MOREX.r3.1HG0053420	coral	-0.14961	0.19356	-0.734781	ER-based factor for assembly of V-ATPase
HORVU.MOREX.r3.1HG0053440	cornsilk	0.0796927	-0.0183169	-0.155731	VQ motif protein
HORVU.MOREX.r3.1HG0053470	cornsilk	0.146109	-0.106683	0.691556	(RAP Annotation release2) NERD domain containing protein
HORVU.MOREX.r3.1HG0053480	bisque4	-0.0967841	0.712722	0.289399	Cinnamoyl-CoA reductase-like protein
HORVU.MOREX.r3.1HG0053520	lightyellow	0.194128	-0.196446	0.728699	TOM1-like protein 2
HORVU.MOREX.r3.1HG0053550	lightpink4	-0.803872	0.0142578	0.000356357	Phenylalanine--tRNA ligase beta subunit
HORVU.MOREX.r3.1HG0053560	coral	0.0485872	0.0413894	0.0168465	Pentatricopeptide repeat-containing protein
HORVU.MOREX.r3.1HG0053580	firebrick2	-0.0235797	-0.321573	0.40085	Shikimate kinase
HORVU.MOREX.r3.1HG0053590	lightpink2	-0.14217	-0.398537	0.0269873	Lysine-specific demethylase
HORVU.MOREX.r3.1HG0053610	lightpink4	0.734828	-0.412144	0.197494	Xyloglucan endotransglucosylase/hydrolase
HORVU.MOREX.r3.1HG0053620	cornsilk	-0.351445	-0.253164	-0.374482	Chalcone-flavanone isomerase family protein
HORVU.MOREX.r3.1HG0053630	lightpink2	-0.077644	-0.45886	0.189445	Cellulose synthase-like protein
HORVU.MOREX.r3.1HG0053640	darkgoldenrod4	-0.0550937	-0.510732	0.254871	Pentatricopeptide repeat-containing protein, putative
HORVU.MOREX.r3.1HG0053660	magenta	0.382006	-0.199986	-0.806347	S-adenosyl-L-methionine-dependent methyltransferase
HORVU.MOREX.r3.1HG0053670	lavenderblush2	0.689288	-0.093644	-0.272276	Antiholin-like protein LrgB
HORVU.MOREX.r3.1HG0053680	lavenderblush2	-0.470535	0.438283	-0.0412289	Choline-phosphate cytidylyltransferase
HORVU.MOREX.r3.1HG0053690	lavenderblush2	-0.735525	0.411671	0.417281	4-coumarate--CoA ligase family protein
HORVU.MOREX.r3.1HG0053700	magenta	0.267863	-0.357498	-0.398414	ERD (Early-responsive to dehydration stress) family protein
HORVU.MOREX.r3.1HG0053720	lightyellow	-0.403601	0.173218	0.676442	Protein kinase family protein
HORVU.MOREX.r3.1HG0053770	magenta	-0.347563	0.152408	0.661335	Protein kinase family protein
HORVU.MOREX.r3.1HG0053840	darkseagreen	0.423494	-0.430048	0.4948	Sugar transporter, putative
HORVU.MOREX.r3.1HG0053850	brown2	-0.399438	0.142586	-0.429867	NADH dehydrogenase [ubiquinone] 1 alpha subcomplex subunit 12
HORVU.MOREX.r3.1HG0053860	coral	0.310307	-0.317052	0.0719778	WRKY family transcription factor
HORVU.MOREX.r3.1HG0053880	magenta	0.654306	-0.534793	-0.433176	Peptide transporter
HORVU.MOREX.r3.1HG0053900	lavenderblush2	-0.650752	0.550597	-0.104998	ADP-ribosylation factor, putative, expressed
HORVU.MOREX.r3.1HG0053910	darkgoldenrod4	0.327965	-0.434666	0.119049	RmlC-like cupins superfamily protein
HORVU.MOREX.r3.1HG0053930	coral	-0.051332	-0.133161	0.790009	Kinase-like protein
HORVU.MOREX.r3.1HG0053940	darkgoldenrod4	-0.160857	-0.228347	-0.178488	stress response protein
HORVU.MOREX.r3.1HG0053960	lightpink2	-0.358718	0.654357	-0.408644	Urea-proton symporter DUR3
HORVU.MOREX.r3.1HG0053990	coral	-0.139804	-0.136712	-0.0992883	Ankyrin repeat family protein
HORVU.MOREX.r3.1HG0054010	magenta	0.502096	-0.576297	-0.262612	zinc finger B-box protein
HORVU.MOREX.r3.1HG0054030	green	-0.582636	0.0882071	0.712725	DNA replication and repair recF
HORVU.MOREX.r3.1HG0054070	coral	-0.308742	0.666719	-0.0107002	CASP-like protein
HORVU.MOREX.r3.1HG0054110	coral	0.436079	0.354422	-0.753884	Phosphatidylinositol transfer protein
HORVU.MOREX.r3.1HG0054150	firebrick2	-0.05453	0.0398216	0.486239	N-alpha-acetyltransferase 25, NatB auxiliary subunit
HORVU.MOREX.r3.1HG0054170	lightpink2	0.393031	-0.519907	0.062574	Expansin-like protein
HORVU.MOREX.r3.1HG0054180	antiquewhite1	0.0778024	-0.292157	0.188633	Expansin-like protein
HORVU.MOREX.r3.1HG0054190	lightpink2	0.187432	-0.526174	0.209045	Expansin-like protein
HORVU.MOREX.r3.1HG0054200	coral	-0.250923	0.515496	-0.633221	E2 ubiquitin-conjugating-like enzyme
HORVU.MOREX.r3.1HG0054220	lavenderblush2	-0.498643	-0.170756	0.40565	MADS-box transcription factor
HORVU.MOREX.r3.1HG0054230	magenta	-0.619175	0.0626436	0.520962	MADS-box transcription factor
HORVU.MOREX.r3.1HG0054280	coral	0.188574	0.467596	-0.874693	Peroxidase
HORVU.MOREX.r3.1HG0054340	green	0.120461	-0.634235	-0.0766475	Zinc finger C-x8-C-x5-C-x3-H type family protein
HORVU.MOREX.r3.1HG0054350	coral	-0.536183	0.631652	-0.441856	Heavy metal transport/detoxification protein
HORVU.MOREX.r3.1HG0054390	coral	0.234742	0.0512979	-0.853024	Tobamovirus multiplication-like protein
HORVU.MOREX.r3.1HG0054440	darkseagreen	0.246393	-0.406599	0.648966	glutamate receptor 1.3
HORVU.MOREX.r3.1HG0054460	green	-0.100832	0.0814181	0.175907	p-loop containing nucleoside triphosphate hydrolases superfamily protein
HORVU.MOREX.r3.1HG0054490	magenta	0.781404	-0.383633	-0.496433	Pmr5/Cas1p GDSL/SGNH-like acyl-esterase family protein
HORVU.MOREX.r3.1HG0054500	coral	-0.442421	0.266476	-0.567819	Histone H4
HORVU.MOREX.r3.1HG0054510	lavenderblush2	0.278625	-0.651829	-0.0893607	Protein PLASTID MOVEMENT IMPAIRED 1
HORVU.MOREX.r3.1HG0054530	lightyellow	0.604467	-0.0845357	-0.724014	Monosaccharide-sensing protein 2
HORVU.MOREX.r3.1HG0054540	coral	0.205049	-0.0129014	-0.39545	Ring finger protein
HORVU.MOREX.r3.1HG0054550	lavenderblush2	-0.621342	0.297617	0.269427	Pentatricopeptide repeat-containing protein, putative
HORVU.MOREX.r3.1HG0054580	lavenderblush2	0.589715	-0.532324	0.163688	MLO-like protein
HORVU.MOREX.r3.1HG0054630	magenta	0.603146	-0.0806789	-0.775233	Protein phosphatase 2C containing protein, expressed
HORVU.MOREX.r3.1HG0054650	lavenderblush2	-0.573858	-0.313053	0.598994	Carbamoyl-phosphate synthase large chain, C-terminal section
HORVU.MOREX.r3.1HG0054770	lavenderblush2	0.631117	-0.423116	-0.0776514	F-box protein SKIP22
HORVU.MOREX.r3.1HG0054790	bisque4	0.259655	-0.254264	-0.309453	Ubiquitin-like protein
HORVU.MOREX.r3.1HG0054820	coral	0.344734	-0.666595	0.175871	Pentatricopeptide repeat-containing protein
HORVU.MOREX.r3.1HG0054870	darkseagreen	0.536998	-0.545566	0.400937	Expansin-like protein
HORVU.MOREX.r3.1HG0054910	magenta	0.358145	0.0182791	-0.656214	DUF241 domain protein (DUF241)
HORVU.MOREX.r3.1HG0054960	coral	-0.54488	0.302335	-0.370211	Adipocyte plasma membrane-associated protein
HORVU.MOREX.r3.1HG0055010	magenta	0.368245	-0.0699051	-0.492223	Glutathione S-transferase
HORVU.MOREX.r3.1HG0055030	coral	0.47757	-0.117297	0.566577	DDB1-and CUL4-associated factor
HORVU.MOREX.r3.1HG0055040	darkseagreen	0.466505	-0.178433	0.212018	Hippocampus abundant transcript 1 protein
HORVU.MOREX.r3.1HG0055060	grey	-0.303023	0.398218	-0.314257	F-box family protein
HORVU.MOREX.r3.1HG0055150	lavenderblush2	-0.36517	-0.00469463	0.142568	F-box domain containing protein
HORVU.MOREX.r3.1HG0055160	coral	0.0154339	-0.242427	0.361985	F-box domain containing protein
HORVU.MOREX.r3.1HG0055230	coral	-0.189502	0.315239	-0.784887	Methyltransferase
HORVU.MOREX.r3.1HG0055240	cornsilk	0.287237	0.445251	0.437938	Acetyl-coenzyme A carboxylase carboxyl transferase subunit beta
HORVU.MOREX.r3.1HG0055250	darkgoldenrod4	0.189296	0.487988	-0.107404	F-box family protein
HORVU.MOREX.r3.1HG0055270	blue3	0.0854613	0.0352923	0.347777	RING/U-box superfamily protein
HORVU.MOREX.r3.1HG0055300	lightyellow	-0.182566	0.237069	0.671791	T-complex protein 1 subunit alpha
HORVU.MOREX.r3.1HG0055320	coral	0.143962	0.266616	-0.555533	Protein phosphatase 2C
HORVU.MOREX.r3.1HG0055340	cornsilk	0.329554	-0.0166382	0.589523	Magnesium transporter MRS2-like protein
HORVU.MOREX.r3.1HG0055360	lavenderblush2	-0.230293	0.511713	0.150222	TSA: Wollemia nobilis Ref_Wollemi_Transcript_5463_1093 transcribed RNA sequence
HORVU.MOREX.r3.1HG0055380	lavenderblush2	-0.850501	0.147498	0.163942	Methylsterol monooxygenase 1-2
HORVU.MOREX.r3.1HG0055400	darkseagreen	0.452494	-0.285435	0.408396	Gag polyprotein
HORVU.MOREX.r3.1HG0055410	darkgoldenrod4	-0.17327	-0.239353	-0.0510422	RING/U-box superfamily protein
HORVU.MOREX.r3.1HG0055420	lightpink2	-0.376185	0.808894	-0.43157	Dual specificity phosphatase Cdc25
HORVU.MOREX.r3.1HG0055430	lightpink2	-0.385649	0.720501	0.12546	RING/FYVE/PHD zinc finger superfamily protein
HORVU.MOREX.r3.1HG0055460	lightyellow	-0.0118485	-0.144307	0.810762	U2 small nuclear ribonucleoprotein auxiliary factor-like protein
HORVU.MOREX.r3.1HG0055480	lavenderblush2	0.449904	-0.331465	-0.412373	Exostosin-like glycosyltransferase
HORVU.MOREX.r3.1HG0055500	lavenderblush2	0.501779	-0.445563	-0.107334	Pollen Ole e 1 allergen and extensin family protein
HORVU.MOREX.r3.1HG0055520	magenta	-0.525296	-0.0349806	0.557457	Glycosyl transferase, family 1
HORVU.MOREX.r3.1HG0055540	antiquewhite1	-0.0995511	-0.149764	0.457993	Coiled-coil domain-containing protein 132
HORVU.MOREX.r3.1HG0055550	lightyellow	-0.273579	0.296065	0.704417	histone acetyltransferase of the CBP family 12
HORVU.MOREX.r3.1HG0055560	bisque4	-0.094918	0.475167	0.59003	Metallo-beta-lactamase-like
HORVU.MOREX.r3.1HG0055580	lightpink4	-0.558486	0.0385235	-0.277278	Kinesin-like protein
HORVU.MOREX.r3.1HG0055590	lavenderblush2	0.733483	-0.468805	-0.0681671	RING/U-box superfamily protein
HORVU.MOREX.r3.1HG0055600	lavenderblush2	0.295283	-0.237995	0.0844788	F-box and Leucine Rich Repeat domains containing protein, putative isoform 1
HORVU.MOREX.r3.1HG0055610	lavenderblush2	0.274029	-0.331814	0.0837184	Late embryogenesis abundant (LEA) hydroxyproline-rich glycoprotein family, putative
HORVU.MOREX.r3.1HG0055640	brown2	0.663757	-0.288735	0.247557	transmembrane protein
HORVU.MOREX.r3.1HG0055650	coral	-0.100252	0.189068	0.412491	Tetratricopeptide repeat-containing protein
HORVU.MOREX.r3.1HG0055700	lavenderblush2	-0.0237597	-0.331139	0.416378	U-box domain-containing family protein
HORVU.MOREX.r3.1HG0055720	lavenderblush2	0.781377	-0.35647	-0.104658	U-box domain-containing family protein
HORVU.MOREX.r3.1HG0055730	grey	0.271365	-0.0140749	0.0882644	Translocase of chloroplast
HORVU.MOREX.r3.1HG0055820	darkgoldenrod4	-0.0152575	-0.255399	-0.225517	UDP-N-acetylmuramoyl-L-alanyl-D-glutamate--2, 6-diaminopimelate ligase
HORVU.MOREX.r3.1HG0055830	cornsilk	-0.280151	-0.507039	-0.303323	Branched-chain-amino-acid aminotransferase
HORVU.MOREX.r3.1HG0055840	darkseagreen	0.329942	-0.217037	0.725422	Phosphatidylinositol N-acetyglucosaminlytransferase subunit P-like protein
HORVU.MOREX.r3.1HG0055850	lavenderblush2	-0.170048	-0.215467	-0.181018	Rop guanine nucleotide exchange factor, putative
HORVU.MOREX.r3.1HG0055870	lavenderblush2	0.636166	-0.357089	-0.0965264	Pectin acetylesterase
HORVU.MOREX.r3.1HG0055880	lightpink4	-0.67694	-0.248638	0.176467	DUF3527 domain protein
HORVU.MOREX.r3.1HG0055890	bisque4	0.123195	-0.701386	-0.40764	Proline dehydrogenase
HORVU.MOREX.r3.1HG0055960	lavenderblush2	0.113353	-0.50407	-0.298685	Scarecrow transcription factor family protein
HORVU.MOREX.r3.1HG0056010	coral	-0.414169	0.103919	-0.400629	NADH dehydrogenase 1 beta subcomplex subunit 8
HORVU.MOREX.r3.1HG0056070	brown2	-0.742733	0.167281	-0.0836058	Cortical cell-delineating protein
HORVU.MOREX.r3.1HG0056110	brown2	-0.612821	0.242392	-0.140318	Cortical cell-delineating protein
HORVU.MOREX.r3.1HG0056130	brown2	-0.372733	-0.0768607	-0.24576	Cortical cell-delineating protein
HORVU.MOREX.r3.1HG0056150	coral	-0.473001	0.436226	-0.454415	Bifunctional inhibitor/lipid-transfer protein/seed storage 2S albumin superfamily protein
HORVU.MOREX.r3.1HG0056160	darkseagreen	0.452728	0.350864	0.196	Altered inheritance of mitochondria protein 32
HORVU.MOREX.r3.1HG0056220	lightpink2	0.0163495	-0.280568	0.363434	Protein FAR1-RELATED SEQUENCE 5
HORVU.MOREX.r3.1HG0056230	darkgoldenrod4	-0.0501048	-0.413949	-0.0946684	3-hydroxyisobutyryl-CoA hydrolase-like protein
HORVU.MOREX.r3.1HG0056240	lavenderblush2	0.0988925	-0.49576	-0.230069	Trehalose 6-phosphate phosphatase
HORVU.MOREX.r3.1HG0056280	coral	0.100034	0.056395	-0.510243	Xyloglucan galactosyltransferase KATAMARI1
HORVU.MOREX.r3.1HG0056290	cornsilk	0.384352	0.193608	0.410684	Flavin-containing monooxygenase
HORVU.MOREX.r3.1HG0056360	lavenderblush2	0.255101	-0.178913	-0.170929	Oxysterol-binding protein, expressed
HORVU.MOREX.r3.1HG0056390	lavenderblush2	0.465624	-0.600385	0.139971	Nitrate transporter 1.1
HORVU.MOREX.r3.1HG0056410	chocolate4	0.15607	-0.0632502	-0.546276	Nitrate transporter 1.1
HORVU.MOREX.r3.1HG0056420	coral	-0.549425	0.473441	-0.500536	Bifunctional inhibitor/lipid-transfer protein/seed storage 2S albumin superfamily protein
HORVU.MOREX.r3.1HG0056440	lavenderblush2	0.640726	-0.468366	0.0208401	QWRF motif protein (DUF566)
HORVU.MOREX.r3.1HG0056490	lightyellow	-0.28393	-0.175631	0.59484	Hexosyltransferase
HORVU.MOREX.r3.1HG0056500	lightpink2	-0.225513	0.38393	-0.131318	Holliday junction resolvase
HORVU.MOREX.r3.1HG0056540	coral	-0.540709	0.567591	-0.367508	Zinc finger family protein
HORVU.MOREX.r3.1HG0056560	coral	-0.213228	0.205676	-0.697631	AP-3 complex subunit delta
HORVU.MOREX.r3.1HG0056570	bisque4	0.102794	-0.319944	-0.607532	Expansin protein
HORVU.MOREX.r3.1HG0056580	coral	-0.514254	0.376736	0.14553	Expansin protein
HORVU.MOREX.r3.1HG0056600	lavenderblush2	-0.668137	0.363411	0.247114	Expansin protein
HORVU.MOREX.r3.1HG0056620	lavenderblush2	0.691096	-0.488158	-0.00862448	Expansin protein
HORVU.MOREX.r3.1HG0056630	brown2	-0.82124	0.0484252	-0.0696031	Expansin protein
HORVU.MOREX.r3.1HG0056670	magenta	-0.285882	0.332141	0.632681	CCR4-NOT transcription complex subunit 1
HORVU.MOREX.r3.1HG0056730	lavenderblush2	0.590814	-0.251136	-0.193705	Lipoxygenase
HORVU.MOREX.r3.1HG0056740	brown2	-0.726582	0.283998	-0.217148	Pyruvate kinase
HORVU.MOREX.r3.1HG0056750	darkgoldenrod4	-0.0659774	0.488701	-0.0630072	NADH dehydrogenase [ubiquinone] 1 alpha subcomplex assembly factor 3
HORVU.MOREX.r3.1HG0056760	coral	-0.23363	0.196662	-0.445845	Tobamovirus multiplication protein 2B
HORVU.MOREX.r3.1HG0056780	darkseagreen	0.587673	-0.540384	0.391705	S-adenosyl-L-methionine-dependent methyltransferases superfamily protein
HORVU.MOREX.r3.1HG0056800	cornsilk	-0.0797482	-0.0642236	0.38931	Replicase polyprotein 1ab
HORVU.MOREX.r3.1HG0056810	coral	-0.292536	-0.0947644	-0.739868	Haloacid dehalogenase-like hydrolase family protein, putative, expressed
HORVU.MOREX.r3.1HG0056880	lavenderblush2	0.559594	-0.292968	0.0567775	auxin canalization protein (DUF828)
HORVU.MOREX.r3.1HG0056890	brown2	0.494531	-0.091594	0.335175	T-complex protein 1
HORVU.MOREX.r3.1HG0056920	darkseagreen	0.577355	-0.306398	0.277947	Dynamin, putative
HORVU.MOREX.r3.1HG0056950	coral	0.29798	-0.525708	0.630059	Maturase
HORVU.MOREX.r3.1HG0056980	firebrick2	0.0670483	0.0499686	0.630198	Signal transducer and activator of transcription A
HORVU.MOREX.r3.1HG0056990	darkseagreen	0.23604	-0.0710924	0.680391	Camphor resistance CrcB family protein
HORVU.MOREX.r3.1HG0057000	darkseagreen	-0.236754	0.19979	-0.515671	Pentatricopeptide repeat-containing protein
HORVU.MOREX.r3.1HG0057010	bisque4	0.211786	0.482274	0.264196	Pentatricopeptide repeat (PPR) superfamily protein
HORVU.MOREX.r3.1HG0057030	darkseagreen	-0.731109	0.447592	-0.179203	Peroxidase
HORVU.MOREX.r3.1HG0057040	coral	-0.318386	-0.241829	-0.215926	10 kDa chaperonin
HORVU.MOREX.r3.1HG0057200	lightpink4	0.493756	-0.316836	0.0952277	CYCLIN B1
HORVU.MOREX.r3.1HG0057210	darkseagreen	0.560684	-0.546214	0.201543	RING/U-box superfamily protein
HORVU.MOREX.r3.1HG0057290	magenta	0.368107	0.134322	-0.86888	SBP (S-ribonuclease-binding protein) family protein
HORVU.MOREX.r3.1HG0057310	green	-0.569	0.371462	0.664703	Pleckstrin homology (PH) domain-containing protein
HORVU.MOREX.r3.1HG0057350	lightpink2	-0.214767	-0.627086	0.369476	Beta-amylase
HORVU.MOREX.r3.1HG0057410	darkseagreen	-0.14926	-0.213354	0.466373	Metacaspase-1
HORVU.MOREX.r3.1HG0057430	darkseagreen	0.193136	-0.473824	0.767009	Phosphatidylinositol-4-phosphate 5-kinase 5-like protein
HORVU.MOREX.r3.1HG0057440	brown2	-0.674506	0.0214565	0.320113	Casein kinase II subunit beta
HORVU.MOREX.r3.1HG0057460	lavenderblush2	-0.146776	0.359376	-0.0782085	golgin family A protein
HORVU.MOREX.r3.1HG0057470	darkgoldenrod4	0.459888	0.334919	0.00166118	Calcineurin B-like protein
HORVU.MOREX.r3.1HG0057490	lavenderblush2	0.629929	-0.402777	0.309219	Kinase family protein
HORVU.MOREX.r3.1HG0057520	lavenderblush2	-0.653585	0.298101	0.168318	Phospho-2-dehydro-3-deoxyheptonate aldolase
HORVU.MOREX.r3.1HG0057530	darkseagreen	0.38664	-0.104995	0.148475	Polyadenylate-binding protein family protein
HORVU.MOREX.r3.1HG0057540	cornsilk	0.224785	0.0520428	0.598601	Trihelix transcription factor
HORVU.MOREX.r3.1HG0057560	brown2	-0.583726	0.0869523	-0.153047	RNA-binding KH domain-containing protein
HORVU.MOREX.r3.1HG0057570	coral	-0.452921	0.37652	-0.45512	Cyclin-like protein
HORVU.MOREX.r3.1HG0057580	darkseagreen	-0.0889266	0.0333287	0.433676	PRA1 family protein
HORVU.MOREX.r3.1HG0057590	coral	-0.56263	0.305796	-0.436566	Nucleoside diphosphate kinase
HORVU.MOREX.r3.1HG0057610	darkseagreen	0.709656	-0.358355	0.276785	Peptide methionine sulfoxide reductase MsrA
HORVU.MOREX.r3.1HG0057620	cornsilk	-0.321242	-0.200525	0.0359428	Kinase like protein
HORVU.MOREX.r3.1HG0057630	coral	0.644185	-0.450396	0.417627	Dynamin-like 120 kDa protein, putative isoform 1
HORVU.MOREX.r3.1HG0057650	lavenderblush2	-0.911174	0.225112	0.234778	Inositol-1,4,5-trisphosphate 5-phosphatase 4 isoform 1
HORVU.MOREX.r3.1HG0057660	darkseagreen	0.222303	-0.259483	0.51408	12-oxophytodienoate reductase-like protein
HORVU.MOREX.r3.1HG0057670	coral	0.0211692	0.0749446	-0.160283	WD-repeat protein, putative
HORVU.MOREX.r3.1HG0057680	coral	0.0151462	-0.513641	0.66898	Protein ARABIDILLO 1
HORVU.MOREX.r3.1HG0057740	darkseagreen	0.427411	-0.428487	0.706977	Palmitoyl protein thioesterase containing protein, expressed
HORVU.MOREX.r3.1HG0057750	cornsilk	-0.422697	-0.547564	-0.090728	Ethylene-responsive transcription factor
HORVU.MOREX.r3.1HG0057780	brown2	-0.756535	0.526183	-0.0967426	bZIP transcription factor (DUF630 and DUF632)
HORVU.MOREX.r3.1HG0057800	coral	-0.49446	0.505936	-0.471697	Protein BRANCHLESS TRICHOME
HORVU.MOREX.r3.1HG0057810	bisque4	0.0663496	0.375954	0.366648	Zinc import ATP-binding protein ZnuC
HORVU.MOREX.r3.1HG0057820	coral	-0.220033	0.587793	-0.565549	Kinase family protein
HORVU.MOREX.r3.1HG0057860	magenta	0.461082	0.0791659	-0.723385	BTB/POZ domain-containing protein
HORVU.MOREX.r3.1HG0057870	lavenderblush2	-0.110136	-0.105842	0.316022	Serine hydroxymethyltransferase
HORVU.MOREX.r3.1HG0057910	darkseagreen	0.769018	-0.152253	0.224146	Dual specificity protein phosphatase
HORVU.MOREX.r3.1HG0057920	coral	-0.130072	-0.510234	0.361505	Cotton fiber protein
HORVU.MOREX.r3.1HG0057950	cornsilk	-0.232817	-0.00837212	-0.328113	Aminotransferase-like, plant mobile domain-containing protein
HORVU.MOREX.r3.1HG0057960	lavenderblush2	0.545484	-0.388262	0.300851	Homeobox-leucine zipper family protein
HORVU.MOREX.r3.1HG0057970	darkseagreen	0.293005	-0.191929	0.774894	Myb transcription factor
HORVU.MOREX.r3.1HG0057980	darkseagreen	0.429984	-0.240159	0.552655	Sugar transporter, putative
HORVU.MOREX.r3.1HG0057990	darkseagreen	-0.401259	0.43682	-0.472313	O-fucosyltransferase family protein
HORVU.MOREX.r3.1HG0058050	lightpink4	-0.87174	0.280272	0.0132757	8-amino-7-oxononanoate synthase
HORVU.MOREX.r3.1HG0058110	magenta	-0.388411	0.00212043	0.581283	Leucine--tRNA ligase
HORVU.MOREX.r3.1HG0058140	lightyellow	0.345498	-0.0429133	-0.817696	ethylene-responsive transcription factor
HORVU.MOREX.r3.1HG0058170	darkseagreen	0.154731	-0.0830584	0.798448	Autophagy-related protein 3
HORVU.MOREX.r3.1HG0058180	grey	0.0758408	0.565142	-0.236928	CONSTANS-like protein
HORVU.MOREX.r3.1HG0058240	lavenderblush2	0.606922	-0.588241	-0.155221	auxin canalization protein (DUF828)
HORVU.MOREX.r3.1HG0058280	lavenderblush2	0.666572	-0.325895	-0.157854	D-3-phosphoglycerate dehydrogenase
HORVU.MOREX.r3.1HG0058290	green	-0.452387	-0.123887	0.587169	Agenet domain containing protein, expressed
HORVU.MOREX.r3.1HG0058310	lightyellow	-0.526201	0.344101	0.441651	2-oxoglutarate (2OG) and Fe(II)-dependent oxygenase superfamily protein
HORVU.MOREX.r3.1HG0058340	darkseagreen	0.517377	-0.363985	0.373233	Metalloendoproteinase 1, putative
HORVU.MOREX.r3.1HG0058350	lightpink2	-0.0111943	0.606323	-0.0394051	dipeptide transport ATP-binding protein
HORVU.MOREX.r3.1HG0058390	brown2	-0.669673	0.371564	-0.282604	GATA transcription factor
HORVU.MOREX.r3.1HG0058440	lavenderblush2	-0.320279	-0.0328239	0.175175	ATP-dependent RNA helicase
HORVU.MOREX.r3.1HG0058450	coral	0.230428	-0.21913	0.79742	Kinase family protein
HORVU.MOREX.r3.1HG0058470	darkseagreen	-0.752775	0.268417	-0.0745	RING/U-box superfamily protein, putative
HORVU.MOREX.r3.1HG0058500	grey	0.124848	-0.0728343	-0.134216	Carbon catabolite repressor protein 4
HORVU.MOREX.r3.1HG0058510	lightyellow	0.411702	0.291772	-0.840731	Major facilitator superfamily protein
HORVU.MOREX.r3.1HG0058530	coral	-0.259514	0.520228	-0.494834	Small nuclear ribonucleoprotein family protein
HORVU.MOREX.r3.1HG0058550	lightpink4	-0.700736	0.0722257	0.209752	AP2-like ethylene-responsive transcription factor
HORVU.MOREX.r3.1HG0058640	coral	-0.476126	0.140711	-0.479218	Histone H2B
HORVU.MOREX.r3.1HG0058680	lavenderblush2	0.644922	-0.00867517	-0.485212	NAD kinase
HORVU.MOREX.r3.1HG0058720	cornsilk	0.0299072	0.00105144	0.0815155	Protein N-terminal glutamine amidohydrolase
HORVU.MOREX.r3.1HG0058730	magenta	0.463213	-0.508413	-0.333355	Kinase family protein
HORVU.MOREX.r3.1HG0058790	lavenderblush2	0.251365	-0.494845	-0.159814	Glycosyltransferase
HORVU.MOREX.r3.1HG0058800	brown2	-0.513231	0.252084	-0.254636	Glycosyltransferase
HORVU.MOREX.r3.1HG0058900	lavenderblush2	0.648712	-0.355057	-0.000349234	Protein lateral root primordium 1
HORVU.MOREX.r3.1HG0058910	coral	-0.504111	0.0654759	-0.242398	Hyp O-arabinosyltransferase homolog
HORVU.MOREX.r3.1HG0058930	lavenderblush2	0.458085	-0.265416	0.206532	DUF4228 domain protein
HORVU.MOREX.r3.1HG0058970	darkseagreen	0.286217	-0.26045	0.359379	Regulator of chromosome condensation (RCC1) family with FYVE zinc finger domain-containing protein
HORVU.MOREX.r3.1HG0058980	lavenderblush2	0.230301	-0.193765	-0.220913	ABC transporter G family member
HORVU.MOREX.r3.1HG0059000	coral	0.385613	-0.201403	0.631247	Receptor-like kinase
HORVU.MOREX.r3.1HG0059080	cornsilk	0.235418	0.172349	0.364237	Ornithine carbamoyltransferase
HORVU.MOREX.r3.1HG0059090	magenta	0.11726	0.0572324	-0.381486	ADP-ribosylation factor-related protein 1
HORVU.MOREX.r3.1HG0059120	magenta	-0.596691	0.341454	0.594109	AP-3 complex subunit mu
HORVU.MOREX.r3.1HG0059130	grey	-0.303561	0.243056	-0.304241	Anthocyanin 3'-O-beta-glucosyltransferase
HORVU.MOREX.r3.1HG0059140	bisque4	0.16885	0.628515	0.0732644	Fission 1 protein
HORVU.MOREX.r3.1HG0059150	lavenderblush2	0.719882	-0.405006	-0.332722	Annexin
HORVU.MOREX.r3.1HG0059170	magenta	0.692307	-0.286288	-0.402979	Annexin
HORVU.MOREX.r3.1HG0059220	lightpink2	0.509566	-0.732616	0.124029	Arf GTPase activating protein
HORVU.MOREX.r3.1HG0059230	darkseagreen	0.276373	-0.399883	0.664185	Plant calmodulin-binding-like protein
HORVU.MOREX.r3.1HG0059260	firebrick2	0.0951174	-0.438974	0.787457	cytochrome C oxidase subunit
HORVU.MOREX.r3.1HG0059290	blue3	-0.0327571	0.025187	0.263858	Calcium binding family protein
HORVU.MOREX.r3.1HG0059300	lightpink2	0.23307	-0.576181	0.0451144	L-lactate dehydrogenase
HORVU.MOREX.r3.1HG0059340	coral	-0.310196	0.0878835	-0.635513	Conserved oligomeric Golgi complex subunit 5
HORVU.MOREX.r3.1HG0059350	brown2	-0.815405	0.209567	0.022621	S-adenosyl-L-methionine-dependent methyltransferases superfamily protein
HORVU.MOREX.r3.1HG0059360	darkgoldenrod4	0.15859	-0.258774	0.131476	DNA-directed RNA polymerase
HORVU.MOREX.r3.1HG0059370	coral	-0.444368	0.220509	-0.555346	Signal peptidase I
HORVU.MOREX.r3.1HG0059400	coral	-0.390463	0.025357	-0.475155	Acyl carrier protein
HORVU.MOREX.r3.1HG0059420	cornsilk	-0.463927	-0.189064	-0.242823	PAX-interacting protein 1
HORVU.MOREX.r3.1HG0059430	lightyellow	0.212454	0.0405972	-0.31611	RNA-binding protein, putative
HORVU.MOREX.r3.1HG0059440	coral	-0.048585	0.280508	-0.349828	rRNA N-glycosidase
HORVU.MOREX.r3.1HG0059450	lavenderblush2	-0.463707	0.580703	0.0737011	Peptide chain release factor, putative
HORVU.MOREX.r3.1HG0059470	lavenderblush2	0.662665	-0.43719	0.235768	'putative beta-1,3-glucanase
HORVU.MOREX.r3.1HG0059600	chocolate4	-0.193389	-0.137461	0.919784	DnaJ
HORVU.MOREX.r3.1HG0059710	coral	-0.322297	-0.223493	-0.432881	Phosphatidylinositol N-acetylglucosaminyltransferase subunit Y
HORVU.MOREX.r3.1HG0059740	darkseagreen	0.61307	-0.276045	0.512644	Diacylglycerol kinase
HORVU.MOREX.r3.1HG0059770	coral	-0.202767	-0.200843	-0.716938	Nascent polypeptide-associated complex subunit alpha-like protein
HORVU.MOREX.r3.1HG0059790	lightpink4	-0.655692	0.0402743	-0.31092	Hydroxyproline-rich glycoprotein-like
HORVU.MOREX.r3.1HG0059810	brown2	-0.62544	0.323302	-0.257648	RNA binding protein
HORVU.MOREX.r3.1HG0059840	darkseagreen	0.389223	-0.320423	0.747505	F-box-like protein
HORVU.MOREX.r3.1HG0059850	darkseagreen	0.466702	-0.248067	0.411178	Lipase
HORVU.MOREX.r3.1HG0059860	darkseagreen	0.156792	-0.303738	0.461025	Kinase family protein
HORVU.MOREX.r3.1HG0059870	coral	-0.491839	0.188308	-0.360232	Succinate dehydrogenase subunit 4
HORVU.MOREX.r3.1HG0059910	brown2	-0.723924	-0.0358524	-0.28261	Receptor-like kinase
HORVU.MOREX.r3.1HG0059920	coral	-0.261791	0.111743	-0.274665	Membrane protein insertase YidC
HORVU.MOREX.r3.1HG0059930	green	-0.325759	0.0475511	0.213777	26S proteasome regulatory subunit
HORVU.MOREX.r3.1HG0059980	coral	-0.271316	0.484811	-0.57156	essential meiotic endonuclease 1A
HORVU.MOREX.r3.1HG0060040	chocolate4	-0.341951	-0.0352544	0.695477	CW-type Zinc Finger family protein, expressed
HORVU.MOREX.r3.1HG0060060	lavenderblush2	0.782772	-0.390056	-0.0830439	Calcium-dependent lipid-binding (CaLB domain) family protein
HORVU.MOREX.r3.1HG0060080	lavenderblush2	0.488684	-0.36806	0.288372	Pentatricopeptide repeat-containing protein
HORVU.MOREX.r3.1HG0060140	grey	0.0439072	-0.353219	0.289774	Transmembrane protein, putative
HORVU.MOREX.r3.1HG0060150	firebrick2	0.0375444	-0.343371	0.658716	Protein FLX-like 3
HORVU.MOREX.r3.1HG0060190	lavenderblush2	0.603978	-0.0752517	-0.389555	NRR repressor homolog 1
HORVU.MOREX.r3.1HG0060200	grey	0.332554	-0.187108	-0.14049	NRR repressor homolog 3
HORVU.MOREX.r3.1HG0060240	lightyellow	0.270901	-0.174161	-0.664273	Thiamin pyrophosphokinase 1
HORVU.MOREX.r3.1HG0060260	coral	-0.295433	-0.0201405	-0.707272	Histone H2B
HORVU.MOREX.r3.1HG0060270	coral	-0.562261	0.232245	-0.397442	Histone H3
HORVU.MOREX.r3.1HG0060300	darkgoldenrod4	0.0388567	-0.288059	-0.584327	Nucleolar 16
HORVU.MOREX.r3.1HG0060320	coral	-0.554889	0.242414	-0.481719	Histone H3
HORVU.MOREX.r3.1HG0060340	coral	-0.461661	0.158759	-0.576152	Histone H2B
HORVU.MOREX.r3.1HG0060380	lightpink2	0.20765	-0.713137	-0.057838	Elongation factor 4
HORVU.MOREX.r3.1HG0060400	firebrick2	-0.463595	0.271365	0.554577	Elongation factor 4
HORVU.MOREX.r3.1HG0060410	lavenderblush2	-0.348759	0.435351	0.143418	F21O3.15 protein
HORVU.MOREX.r3.1HG0060530	darkseagreen	0.210607	-0.201004	0.855258	Chaperone protein dnaJ, putative
HORVU.MOREX.r3.1HG0060570	coral	-0.486938	0.264203	-0.517291	Mitochondrial zinc maintenance protein 1, mitochondrial
HORVU.MOREX.r3.1HG0060600	lightyellow	-0.294017	0.473915	0.618187	Transducin/WD40 repeat-like superfamily protein
HORVU.MOREX.r3.1HG0060630	coral	-0.236479	0.325845	-0.780834	UDP-glucuronate decarboxylase protein 6
HORVU.MOREX.r3.1HG0060640	coral	0.49253	0.270078	0.32053	Alpha/beta-Hydrolases superfamily protein
HORVU.MOREX.r3.1HG0060690	coral	0.19521	0.154038	-0.885903	DUF538 family protein (Protein of unknown function, DUF538)
HORVU.MOREX.r3.1HG0060700	darkseagreen	0.148317	-0.388109	0.695374	Fatty acid oxidation complex subunit alpha
HORVU.MOREX.r3.1HG0060770	lightyellow	-0.663595	0.11923	0.335358	Ethylene-responsive transcription factor
HORVU.MOREX.r3.1HG0060840	lavenderblush2	0.61117	-0.442148	-0.167969	Pectinesterase
HORVU.MOREX.r3.1HG0061070	lightyellow	-0.84071	0.0291652	0.40846	RING/U-box superfamily protein, putative
HORVU.MOREX.r3.1HG0061080	lightpink4	-0.665722	-0.134125	0.386029	Cilia- and flagella-associated protein 52
HORVU.MOREX.r3.1HG0061100	antiquewhite1	0.0970527	-0.0710704	0.433	Phospholipase D
HORVU.MOREX.r3.1HG0061140	lightpink4	0.639086	0.279871	-0.479887	Phosphatase 2C family protein
HORVU.MOREX.r3.1HG0061180	lavenderblush2	0.770647	-0.0828091	-0.0345562	Phosphatase 2C family protein
HORVU.MOREX.r3.1HG0061210	lavenderblush2	0.585842	-0.597129	0.1495	Replicase polyprotein 1a
HORVU.MOREX.r3.1HG0061220	darkseagreen	-0.321345	-0.0755993	-0.390794	DNA primase
HORVU.MOREX.r3.1HG0061230	green	-0.549427	0.0715521	0.697626	Serine/threonine-protein kinase
HORVU.MOREX.r3.1HG0061280	bisque4	-0.102548	0.420928	0.311913	Flagellar biosynthesis protein flhA
HORVU.MOREX.r3.1HG0061300	coral	-0.109926	0.0533533	-0.713801	Receptor-like kinase
HORVU.MOREX.r3.1HG0061360	lavenderblush2	-0.328098	0.57801	-0.140597	LINE-1 reverse transcriptase like
HORVU.MOREX.r3.1HG0061370	darkseagreen	0.193808	-0.123518	0.776976	Acyltransferase, putative
HORVU.MOREX.r3.1HG0061380	darkseagreen	-0.229072	0.268287	-0.320499	CAAX prenyl protease 2
HORVU.MOREX.r3.1HG0061390	lightpink4	0.709602	0.0848193	-0.610178	Trichome birefringence-like protein
HORVU.MOREX.r3.1HG0061420	coral	0.18723	0.059017	-0.86016	DUF3511 domain protein
HORVU.MOREX.r3.1HG0061440	lightpink2	-0.22738	0.685512	-0.067274	D-3-phosphoglycerate dehydrogenase
HORVU.MOREX.r3.1HG0061460	lightyellow	-0.186291	-0.229331	0.874062	Werner syndrome-like exonuclease
HORVU.MOREX.r3.1HG0061470	lavenderblush2	0.514398	-0.53153	-0.247688	Mitochondrial carrier protein, putative
HORVU.MOREX.r3.1HG0061490	coral	0.133537	-0.27497	0.565513	Pentatricopeptide repeat-containing protein
HORVU.MOREX.r3.1HG0061520	lavenderblush2	0.241646	-0.294644	-0.0677809	Nuclear pore complex protein
HORVU.MOREX.r3.1HG0061530	lavenderblush2	0.34671	-0.429845	0.150592	Metallothionein
HORVU.MOREX.r3.1HG0061540	lavenderblush2	0.253883	-0.264367	0.2202	Metallothionein-like protein
HORVU.MOREX.r3.1HG0061550	lavenderblush2	0.260144	-0.360493	0.183474	Metallothionein
HORVU.MOREX.r3.1HG0061580	lavenderblush2	0.290502	-0.428439	0.28596	Metallothionein
HORVU.MOREX.r3.1HG0061660	lavenderblush2	0.652703	0.0532511	-0.155027	RING/FYVE/PHD zinc finger superfamily protein
HORVU.MOREX.r3.1HG0061670	grey	0.33983	0.195642	0.156081	Pentatricopeptide repeat-containing protein
HORVU.MOREX.r3.1HG0061710	lavenderblush2	0.612516	-0.530743	-0.301749	Trichome birefringence-like protein
HORVU.MOREX.r3.1HG0061720	cornsilk	-0.48908	-0.0550156	0.185616	Anaphase-promoting complex subunit 1
HORVU.MOREX.r3.1HG0061730	lavenderblush2	0.742288	-0.52465	0.287273	AMP deaminase
HORVU.MOREX.r3.1HG0061740	darkgoldenrod4	0.280073	-0.56715	-0.136198	Ran-binding protein 1 domain-containing
HORVU.MOREX.r3.1HG0061750	darkgoldenrod4	0.0651181	-0.399368	-0.012817	Chlorophyll synthase
HORVU.MOREX.r3.1HG0061780	lavenderblush2	0.71605	-0.299722	-0.412706	Late embryogenesis abundant protein
HORVU.MOREX.r3.1HG0061850	darkseagreen	-0.214999	-0.502022	-0.375249	Methionine aminopeptidase 2
HORVU.MOREX.r3.1HG0061870	darkseagreen	-0.0840955	0.0481264	-0.48762	Chaperone protein dnaJ, putative
HORVU.MOREX.r3.1HG0061880	coral	-0.202459	-0.224553	-0.166685	Ran-binding protein 1
HORVU.MOREX.r3.1HG0061920	chocolate4	-0.0576885	-0.199353	0.560031	Serine/arginine repetitive matrix protein 2 isoform 1
HORVU.MOREX.r3.1HG0061970	lavenderblush2	0.756997	-0.00311942	-0.165837	Cysteine protease, putative
HORVU.MOREX.r3.1HG0062050	coral	0.638569	-0.262841	0.538847	Tocopherol cyclase
HORVU.MOREX.r3.1HG0062080	darkgoldenrod4	0.0582786	-0.592594	0.278372	TATA box-binding protein-associated factor RNA polymerase I subunit B
HORVU.MOREX.r3.1HG0062110	lavenderblush2	0.695402	-0.428178	0.0240939	Pentatricopeptide repeat-containing protein
HORVU.MOREX.r3.1HG0062130	darkgoldenrod4	0.318658	-0.43723	0.300551	Importin subunit beta-1
HORVU.MOREX.r3.1HG0062140	lavenderblush2	0.728229	-0.428583	0.276473	Receptor protein kinase, putative
HORVU.MOREX.r3.1HG0062220	lightpink4	0.881136	-0.333861	0.0515756	LIGHT-DEPENDENT SHORT HYPOCOTYLS-like protein (DUF640)
HORVU.MOREX.r3.1HG0062250	cornsilk	-0.123393	-0.28307	-0.246127	LOB domain-containing protein, putative
HORVU.MOREX.r3.1HG0062370	darkgoldenrod4	-0.326927	0.297387	0.288839	DUF538 family protein (Protein of unknown function, DUF538)
HORVU.MOREX.r3.1HG0062400	coral	-0.417616	0.137282	-0.29075	sorting nexin
HORVU.MOREX.r3.1HG0062420	chocolate4	-0.143077	0.222892	-0.29404	Alpha/beta hydrolase related protein
HORVU.MOREX.r3.1HG0062450	lavenderblush2	0.728855	-0.486319	-0.357198	Pyrimidine-specific ribonucleoside hydrolase
HORVU.MOREX.r3.1HG0062460	magenta	0.57862	-0.0403659	-0.714351	wall-associated receptor kinase-like protein
HORVU.MOREX.r3.1HG0062470	green	0.665763	-0.37429	-0.166983	Ubiquitin-associated domain-containing family protein
HORVU.MOREX.r3.1HG0062480	lavenderblush2	0.42927	-0.278683	-0.375409	1-deoxy-D-xylulose-5-phosphate synthase
HORVU.MOREX.r3.1HG0062490	lavenderblush2	0.0593276	-0.463778	-0.268116	RING/U-box superfamily protein, putative
HORVU.MOREX.r3.1HG0062550	darkseagreen	-0.217947	-0.237821	0.584575	F-box protein
HORVU.MOREX.r3.1HG0062630	darkseagreen	0.316852	-0.21939	0.586756	Lipase
HORVU.MOREX.r3.1HG0062640	darkseagreen	0.409787	-0.402112	0.619687	Squamosa promoter-binding-like protein
HORVU.MOREX.r3.1HG0062650	darkgoldenrod4	-0.154675	-0.526397	-0.281181	Pentatricopeptide repeat-containing protein
HORVU.MOREX.r3.1HG0062680	darkseagreen	0.3482	-0.158678	0.536464	Gibberellin receptor GID1a
HORVU.MOREX.r3.1HG0062700	coral	0.300043	-0.00401009	0.682669	Transducin/WD-like repeat-protein
HORVU.MOREX.r3.1HG0062710	coral	0.421129	-0.0974044	0.470358	LEC14B
HORVU.MOREX.r3.1HG0062740	chocolate4	0.122675	0.114912	-0.880301	Leucine-rich repeat receptor-like kinase
HORVU.MOREX.r3.1HG0062760	lavenderblush2	-0.725352	0.477811	0.262619	Pyrimidine-specific ribonucleoside hydrolase
HORVU.MOREX.r3.1HG0062810	lavenderblush2	0.676229	-0.515622	0.0537992	PH-response transcription factor pacC/RIM101 isoform 2
HORVU.MOREX.r3.1HG0062840	darkseagreen	0.250418	-0.246955	0.60377	Breast carcinoma-amplified sequence 3
HORVU.MOREX.r3.1HG0062900	coral	-0.101622	-0.160213	-0.576444	Pyrophosphate-energized vacuolar membrane proton pump
HORVU.MOREX.r3.1HG0062910	lavenderblush2	0.529703	-0.245604	0.0307976	transmembrane protein, putative (DUF247)
HORVU.MOREX.r3.1HG0062940	coral	-0.0242994	-0.565673	0.312888	Pyruvate, phosphate dikinase
HORVU.MOREX.r3.1HG0062980	lavenderblush2	0.649472	-0.508758	-0.359635	L-gulonolactone oxidase
HORVU.MOREX.r3.1HG0063000	lavenderblush2	0.461857	-0.507239	-0.0562388	Methyl-CpG-binding domain-containing family protein
HORVU.MOREX.r3.1HG0063020	brown2	-0.582635	0.0263053	0.0600033	Resistance to phytophthora 1 protein
HORVU.MOREX.r3.1HG0063030	darkseagreen	0.55636	-0.274643	0.509191	MYB-related transcription factor
HORVU.MOREX.r3.1HG0063050	coral	0.105555	-0.340618	0.242033	Peptide methionine sulfoxide reductase msrB
HORVU.MOREX.r3.1HG0063060	coral	0.326803	-0.0898145	0.496115	Mitochondrial transcription termination factor family protein
HORVU.MOREX.r3.1HG0063080	green	0.172796	-0.161356	0.228632	BED zinc finger,hAT family dimerization domain
HORVU.MOREX.r3.1HG0063100	lavenderblush2	0.178794	-0.585805	0.402962	Disease resistance protein (NBS-LRR class) family
HORVU.MOREX.r3.1HG0063110	lightpink2	-0.0678407	-0.542628	0.348987	NBS-LRR disease resistance protein
HORVU.MOREX.r3.1HG0063210	coral	0.149269	0.153079	-0.777072	transmembrane protein, putative (DUF594)
HORVU.MOREX.r3.1HG0063280	lavenderblush2	-0.229501	0.305979	-0.24738	Mitochondrial transcription termination factor family protein
HORVU.MOREX.r3.1HG0063330	green	0.569338	-0.775718	0.0714167	Eukaryotic aspartyl protease family protein, putative
HORVU.MOREX.r3.1HG0063340	green	0.155769	-0.335403	-0.550428	B-cell receptor-associated 31-like
HORVU.MOREX.r3.1HG0063360	magenta	0.595242	-0.225928	-0.41277	Bax inhibitor-1 family protein
HORVU.MOREX.r3.1HG0063430	magenta	0.632942	-0.274887	-0.485958	Oxidoreductase, 2OG-Fe(II) oxygenase family protein
HORVU.MOREX.r3.1HG0063520	magenta	0.30313	-0.338166	-0.53258	GDSL esterase/lipase
HORVU.MOREX.r3.1HG0063530	cornsilk	0.404532	0.00649232	0.332279	1-(5-phosphoribosyl)-5-[(5-phosphoribosylamino)methylideneamino] imidazole-4-carboxamide isomerase
HORVU.MOREX.r3.1HG0063540	antiquewhite1	-0.0306869	0.451299	-0.36211	DNA-directed RNA polymerase II subunit
HORVU.MOREX.r3.1HG0063550	magenta	-0.467966	-0.00169978	0.770828	Energy-coupling factor transporter transmembrane protein EcfT
HORVU.MOREX.r3.1HG0063560	magenta	-0.547763	0.271956	0.534156	Sulfotransferase
HORVU.MOREX.r3.1HG0063590	lavenderblush2	0.158354	-0.118527	-0.154254	AWPM-19-like membrane family protein
HORVU.MOREX.r3.1HG0063600	coral	0.258687	0.413858	-0.652361	Glycine-rich protein, putative
HORVU.MOREX.r3.1HG0063610	lavenderblush2	0.695416	-0.447349	0.00343417	Endo-1,31,4-beta-D-glucanase
HORVU.MOREX.r3.1HG0063630	lavenderblush2	0.711656	-0.550502	0.0103177	Chitinase
HORVU.MOREX.r3.1HG0063720	lightyellow	-0.234368	0.482806	0.582189	Endo-1,3
HORVU.MOREX.r3.1HG0063740	lavenderblush2	0.109462	-0.485057	-0.155442	Endo-1,3
HORVU.MOREX.r3.1HG0063750	lavenderblush2	-0.690099	0.339328	0.497319	Protein kinase
HORVU.MOREX.r3.1HG0063780	chocolate4	-0.314869	0.100741	0.703621	ARM REPEAT PROTEIN INTERACTING WITH ABF2
HORVU.MOREX.r3.1HG0063790	magenta	-0.605431	0.232729	0.594411	Sister chromatid cohesion 1 protein 1
HORVU.MOREX.r3.1HG0063810	coral	-0.594403	0.420092	-0.118913	Cyclin family protein
HORVU.MOREX.r3.1HG0063860	coral	-0.0239381	-0.177011	0.119104	Pentatricopeptide repeat-containing protein
HORVU.MOREX.r3.1HG0063870	cornsilk	-0.3335	0.0795612	-0.607762	Kinesin-like protein
HORVU.MOREX.r3.1HG0063880	lavenderblush2	0.575693	-0.453061	-0.167175	Glycosyltransferase
HORVU.MOREX.r3.1HG0063930	darkseagreen	0.492039	-0.328808	0.555367	Protein WEAK CHLOROPLAST MOVEMENT UNDER BLUE LIGHT 1
HORVU.MOREX.r3.1HG0063980	lavenderblush2	0.886983	-0.417241	-0.0767704	CASP-like protein
HORVU.MOREX.r3.1HG0064000	coral	0.331896	-0.225132	0.654654	Protein translocase secy subunit, putative
HORVU.MOREX.r3.1HG0064010	coral	0.00610808	-0.232329	0.479581	LETM1 and EF-hand domain-containing protein 1, mitochondrial
HORVU.MOREX.r3.1HG0064020	lightyellow	-0.38267	-0.27533	0.361316	RING/U-box superfamily protein
HORVU.MOREX.r3.1HG0064030	coral	-0.322407	0.312533	-0.658925	Tetratricopeptide repeat (TPR)-like superfamily protein
HORVU.MOREX.r3.1HG0064070	coral	-0.566676	0.255828	-0.332081	DUF21 domain-containing protein
HORVU.MOREX.r3.1HG0064080	lightyellow	0.171969	-0.210809	-0.807347	Peptide-N4-(N-acetyl-beta-glucosaminyl)asparagine amidase A
HORVU.MOREX.r3.1HG0064100	grey	-0.0191922	0.323018	-0.0443806	ELKS/Rab6-interacting/CAST family protein
HORVU.MOREX.r3.1HG0064160	darkseagreen	-0.578944	0.289403	-0.139871	DUF630 family protein, putative (DUF630 and DUF632)
HORVU.MOREX.r3.1HG0064170	darkgoldenrod4	0.4024	-0.347763	-0.378118	Pentatricopeptide repeat-containing protein
HORVU.MOREX.r3.1HG0064220	deeppink2	-0.186007	0.100151	-0.348731	Isoamylase-like glucan debranching enzyme
HORVU.MOREX.r3.1HG0064240	brown2	-0.688663	0.0318883	0.17046	Coatomer subunit delta
HORVU.MOREX.r3.1HG0064290	magenta	-0.105414	0.181507	0.496182	pale cress protein (PAC)
HORVU.MOREX.r3.1HG0064310	coral	0.197999	0.396261	-0.585162	Ribosomal protein L34e superfamily protein
HORVU.MOREX.r3.1HG0064340	bisque4	0.13395	-0.32734	-0.555929	Leucine-rich repeat receptor-like protein kinase
HORVU.MOREX.r3.1HG0064370	grey	-0.293251	0.166599	0.137912	RNA-directed DNA polymerase (reverse transcriptase)-related family protein
HORVU.MOREX.r3.1HG0064390	lightpink2	0.358984	-0.383574	0.0529467	Mitochondrial carrier family
HORVU.MOREX.r3.1HG0064410	coral	-0.438837	0.479021	-0.508059	Protein RRP5-like protein
HORVU.MOREX.r3.1HG0064430	magenta	-0.27701	0.229135	0.722745	DNA repair protein-like protein
HORVU.MOREX.r3.1HG0064460	cornsilk	0.376699	-0.204596	0.137089	Protein kinase-like protein
HORVU.MOREX.r3.1HG0064480	brown2	-0.307616	-0.425461	0.423195	Methyltransferase-like protein
HORVU.MOREX.r3.1HG0064490	coral	0.0881388	-0.166735	0.812567	Decapping nuclease rai1
HORVU.MOREX.r3.1HG0064500	chocolate4	-0.270587	-0.0450553	0.76736	Kinase family protein
HORVU.MOREX.r3.1HG0064540	magenta	0.461304	-0.0183027	-0.784823	Glycosyltransferase
HORVU.MOREX.r3.1HG0064580	darkseagreen	0.589844	-0.0579677	0.369262	Beta-mannosidase, putative
HORVU.MOREX.r3.1HG0064600	magenta	0.514132	-0.208034	-0.811258	transmembrane protein, putative (DUF288)
HORVU.MOREX.r3.1HG0064610	darkseagreen	-0.59609	0.216032	-0.427928	membrane-associated kinase regulator
HORVU.MOREX.r3.1HG0064700	coral	0.549356	-0.448412	0.466856	RNA polymerase II C-terminal domain phosphatase-like protein
HORVU.MOREX.r3.1HG0064710	lightyellow	-0.482264	0.168718	0.499577	Fantastic four-like protein
HORVU.MOREX.r3.1HG0064720	lavenderblush2	-0.715306	0.291542	0.387737	Fantastic four-like protein
HORVU.MOREX.r3.1HG0064730	coral	0.227843	-0.195482	0.681209	GTPase Der
HORVU.MOREX.r3.1HG0064740	lavenderblush2	0.577137	-0.578253	-0.329188	Phospholipase A1
HORVU.MOREX.r3.1HG0064790	cornsilk	-0.452627	-0.184139	-0.357919	Microtubule associated family protein
HORVU.MOREX.r3.1HG0064800	lavenderblush2	0.0472142	-0.31821	-0.124489	WAT1-related protein
HORVU.MOREX.r3.1HG0064870	lavenderblush2	0.40097	-0.0899838	-0.13876	Pentatricopeptide repeat-containing protein
HORVU.MOREX.r3.1HG0064880	lavenderblush2	0.406118	-0.106931	-0.183831	Alpha/beta-Hydrolases superfamily protein
HORVU.MOREX.r3.1HG0064890	lightpink2	0.0188687	-0.63519	0.513769	ATP-dependent zinc metalloprotease FtsH
HORVU.MOREX.r3.1HG0064900	firebrick2	-0.182948	-0.124145	-0.234362	Glycosyltransferase
HORVU.MOREX.r3.1HG0064910	magenta	-0.517322	0.294757	0.339619	Protein NRT1/ PTR FAMILY 1.1
HORVU.MOREX.r3.1HG0064920	lavenderblush2	0.572928	-0.460097	-0.161839	Alpha/beta-Hydrolases superfamily protein
HORVU.MOREX.r3.1HG0064930	lavenderblush2	0.0534495	-0.547545	0.490939	F-box family protein
HORVU.MOREX.r3.1HG0064960	cornsilk	-0.405719	-0.294425	-0.148218	Protein NRT1/ PTR FAMILY 1.1
HORVU.MOREX.r3.1HG0065000	grey	-0.0700457	0.0113582	0.131759	Craniofacial development protein 2
HORVU.MOREX.r3.1HG0065010	darkgoldenrod4	-0.356617	-0.202078	0.272337	D-amino acid dehydrogenase
HORVU.MOREX.r3.1HG0065020	magenta	-0.271801	-0.153919	0.55708	BZIP transcription factor
HORVU.MOREX.r3.1HG0065040	lavenderblush2	0.253732	-0.472261	0.109026	Plasma membrane ATPase
HORVU.MOREX.r3.1HG0065060	coral	-0.0365381	0.513332	-0.653875	PISTILLATA-like MADS-box transcription factor
HORVU.MOREX.r3.1HG0065070	magenta	0.567764	-0.185704	-0.393189	Receptor-like kinase
HORVU.MOREX.r3.1HG0065080	cornsilk	-0.234524	0.184807	0.741903	Stress responsive alpha-beta barrel domain protein isoform 6
HORVU.MOREX.r3.1HG0065100	cornsilk	0.199162	-0.31417	-0.442056	DNA helicase
HORVU.MOREX.r3.1HG0065110	bisque4	-0.266342	-0.459816	-0.351114	Pectinesterase
HORVU.MOREX.r3.1HG0065120	coral	0.425164	-0.32611	0.610833	Protein kinase superfamily protein
HORVU.MOREX.r3.1HG0065130	darkseagreen	0.520188	-0.351258	0.520028	NAC domain-containing protein
HORVU.MOREX.r3.1HG0065320	darkseagreen	0.621096	-0.271902	0.209719	DUF538 family protein (Protein of unknown function, DUF538)
HORVU.MOREX.r3.1HG0065340	firebrick2	-0.041852	-0.0330025	0.497463	Zinc finger CCCH domain protein
HORVU.MOREX.r3.1HG0065370	magenta	-0.488418	0.0797096	0.637774	TPX2 (Targeting protein for Xklp2) family protein
HORVU.MOREX.r3.1HG0065410	bisque4	0.451179	-0.0740397	0.527147	UPF0301 protein
HORVU.MOREX.r3.1HG0065520	lightyellow	0.439665	0.228524	-0.754029	KH domain-containing protein
HORVU.MOREX.r3.1HG0065530	darkseagreen	-0.336255	0.19146	-0.61703	Cold shock protein
HORVU.MOREX.r3.1HG0065550	lightyellow	-0.619284	0.055625	0.793638	Protein root UVB sensitive 6
HORVU.MOREX.r3.1HG0065590	coral	0.468608	-0.474486	0.564341	PHD finger alfin-like protein
HORVU.MOREX.r3.1HG0065600	grey	0.0153257	0.368232	0.162569	Alpha/beta-hydrolase-like protein
HORVU.MOREX.r3.1HG0065830	lavenderblush2	0.512644	-0.171543	-0.263768	Pentatricopeptide repeat-containing protein
HORVU.MOREX.r3.1HG0065840	coral	0.157288	0.38871	-0.166976	transmembrane protein
HORVU.MOREX.r3.1HG0065860	darkseagreen	0.383223	-0.578743	0.500291	MLO-like protein
HORVU.MOREX.r3.1HG0065880	blue3	0.285416	-0.0329367	-0.496848	GDSL esterase/lipase
HORVU.MOREX.r3.1HG0065890	lavenderblush2	0.699355	-0.464459	-0.239603	Calcineurin B-like protein
HORVU.MOREX.r3.1HG0065900	brown2	-0.534797	0.00528711	0.285924	Guanosine nucleotide diphosphate dissociation inhibitor
HORVU.MOREX.r3.1HG0065910	brown2	-0.666166	0.187347	-0.0576109	Guanosine nucleotide diphosphate dissociation inhibitor
HORVU.MOREX.r3.1HG0065960	bisque4	-0.321002	-0.199182	-0.205266	vacuolar iron transporter (VIT) family protein
HORVU.MOREX.r3.1HG0066010	green	0.316186	0.242978	-0.350404	with no lysine (K) kinase 2
HORVU.MOREX.r3.1HG0066030	lavenderblush2	-0.479708	0.702847	-0.0518934	RPA-interacting protein A
HORVU.MOREX.r3.1HG0066040	lightyellow	0.036579	-0.351905	-0.601555	Thioredoxin superfamily protein
HORVU.MOREX.r3.1HG0066050	darkgoldenrod4	-0.122537	-0.422199	-0.364253	Serine protease
HORVU.MOREX.r3.1HG0066080	coral	-0.0803545	-0.233999	-0.612997	Regulatory particle non-ATPase 13
HORVU.MOREX.r3.1HG0066180	darkgoldenrod4	-0.16575	-0.169291	-0.356731	EG2771
HORVU.MOREX.r3.1HG0066190	darkseagreen	0.437663	-0.572953	0.599007	Receptor-like kinase
HORVU.MOREX.r3.1HG0066210	lightyellow	-0.338189	-0.187768	0.593251	NBS-LRR-like resistance protein
HORVU.MOREX.r3.1HG0066240	lightyellow	-0.118679	-0.345964	0.7935	Transcription elongation factor-related family protein
HORVU.MOREX.r3.1HG0066250	lightyellow	0.0624763	-0.502214	0.306232	Isopentenyl-diphosphate delta-isomerase
HORVU.MOREX.r3.1HG0066260	coral	-0.10864	0.442752	-0.669647	Tubulin beta chain
HORVU.MOREX.r3.1HG0066310	darkseagreen	-0.276643	0.0847702	-0.361811	Mitochondrial transcription termination factor family protein
HORVU.MOREX.r3.1HG0066370	cornsilk	0.0966151	0.074555	-0.580681	Glutathione S-transferase
HORVU.MOREX.r3.1HG0066390	tan4	0.42636	-0.569844	0.00804256	Two-component response regulator
HORVU.MOREX.r3.1HG0066520	lightyellow	0.081201	0.23277	-0.781096	magnesium transporter, putative (DUF803)
HORVU.MOREX.r3.1HG0066530	cornsilk	-0.345089	0.235426	-0.286309	DUF630 family protein, putative (DUF630 and DUF632)
HORVU.MOREX.r3.1HG0066590	coral	0.298069	-0.328143	0.799126	F-box family protein
HORVU.MOREX.r3.1HG0066600	lavenderblush2	0.657087	-0.536527	0.37312	Dual specificity phosphatase family protein
HORVU.MOREX.r3.1HG0066610	bisque4	-0.0711371	-0.604936	-0.226105	Dirigent protein
HORVU.MOREX.r3.1HG0066680	darkseagreen	0.743045	-0.163858	0.282558	Wound-induced protease inhibitor
HORVU.MOREX.r3.1HG0066750	grey	-0.17669	-0.0902971	-0.147427	Pol polyprotein
HORVU.MOREX.r3.1HG0066800	lavenderblush2	0.592885	-0.653816	0.185002	Potassium channel
HORVU.MOREX.r3.1HG0066850	firebrick2	-0.236899	0.47535	-0.766466	Adenine nucleotide alpha hydrolases-like superfamily
HORVU.MOREX.r3.1HG0066860	coral	0.494341	0.13967	0.196459	Beta-galactosidase
HORVU.MOREX.r3.1HG0066900	bisque4	-0.115575	0.0778303	0.376792	RNA-binding protein
HORVU.MOREX.r3.1HG0067000	cornsilk	-0.229445	0.0106813	-0.594011	Secretory carrier membrane protein (SCAMP) family protein
HORVU.MOREX.r3.1HG0067030	brown2	-0.458959	0.0868802	0.209793	Protein trichome birefringence
HORVU.MOREX.r3.1HG0067040	lavenderblush2	0.71124	-0.293193	0.0190475	NAC domain protein,
HORVU.MOREX.r3.1HG0067070	coral	0.265043	-0.4378	0.630481	Wound-induced protease inhibitor
HORVU.MOREX.r3.1HG0067140	lavenderblush2	0.770977	-0.392898	0.0690246	Wound-induced protease inhibitor
HORVU.MOREX.r3.1HG0067160	green	0.788601	-0.199583	-0.209644	Wound-induced protease inhibitor
HORVU.MOREX.r3.1HG0067180	darkseagreen	0.60874	-0.502419	0.214302	Wound-induced protease inhibitor
HORVU.MOREX.r3.1HG0067190	lavenderblush2	0.576022	-0.570781	-0.0482255	Wound-induced protease inhibitor
HORVU.MOREX.r3.1HG0067200	cornsilk	-0.415667	0.226635	-0.0984621	ATP-dependent DNA helicase Hel308
HORVU.MOREX.r3.1HG0067230	darkseagreen	-0.114179	-0.504538	0.851161	Sulfite reductase [NADPH] hemoprotein beta-component
HORVU.MOREX.r3.1HG0067240	coral	-0.5191	0.19963	-0.419553	BEST plant protein match is: (TAIR:plant.1) protein, putative
HORVU.MOREX.r3.1HG0067250	brown2	-0.565109	0.0125191	-0.222558	Secretory carrier-associated membrane protein
HORVU.MOREX.r3.1HG0067260	brown2	0.69759	-0.220896	-0.0669006	NB-ARC domain-containing disease resistance protein
HORVU.MOREX.r3.1HG0067270	darkgoldenrod4	-0.185724	-0.452529	0.195173	H/ACA ribonucleoprotein complex non-core subunit NAF1
HORVU.MOREX.r3.1HG0067360	brown2	0.656775	-0.129609	-0.0750284	Pentatricopeptide repeat-containing protein
HORVU.MOREX.r3.1HG0067390	mediumpurple2	0.230211	0.0341925	0.311873	U3 small nucleolar RNA-associated protein 14 B isoform 3
HORVU.MOREX.r3.1HG0067410	coral	0.0747387	-0.00544049	-0.63062	1-acyl-sn-glycerol-3-phosphate acyltransferase
HORVU.MOREX.r3.1HG0067420	lavenderblush2	0.540904	-0.362478	-0.221541	Cyclic nucleotide-gated channel
HORVU.MOREX.r3.1HG0067550	brown2	-0.433602	0.210173	-0.132961	Adenine nucleotide alpha hydrolases-like superfamily protein, putative
HORVU.MOREX.r3.1HG0067580	coral	-0.276989	-0.135101	-0.589699	Kinesin-like
HORVU.MOREX.r3.1HG0067590	cornsilk	-0.501357	0.0998117	-0.27046	Histone H2B
HORVU.MOREX.r3.1HG0067630	magenta	0.692654	0.143779	-0.402755	Serine/threonine-protein kinase
HORVU.MOREX.r3.1HG0067700	magenta	0.321437	0.22258	-0.815178	NAD(P)H dehydrogenase (Quinone)
HORVU.MOREX.r3.1HG0067720	lavenderblush2	0.672269	-0.423909	0.104102	basic helix-loop-helix (bHLH) DNA-binding superfamily protein
HORVU.MOREX.r3.1HG0067760	blue3	0.137202	-0.258987	0.302452	Indole-3-acetic acid-amido synthetase GH3.3, putative
HORVU.MOREX.r3.1HG0067840	deeppink2	-0.280566	0.224748	-0.293364	S-adenosyl-L-methionine-dependent methyltransferases superfamily protein, putative
HORVU.MOREX.r3.1HG0067850	darkseagreen	0.747929	-0.234934	0.336444	GRAS transcription factor
HORVU.MOREX.r3.1HG0067870	lavenderblush2	0.411869	-0.368646	0.124508	Heat shock protein
HORVU.MOREX.r3.1HG0067890	coral	0.0932054	0.495597	-0.416069	Allyl alcohol dehydrogenase-like protein
HORVU.MOREX.r3.1HG0067930	lavenderblush2	0.747023	-0.482646	-0.182948	Peroxidase
HORVU.MOREX.r3.1HG0067960	chocolate4	0.278369	0.153773	-0.81929	Peroxidase
HORVU.MOREX.r3.1HG0067970	magenta	0.423288	0.210617	-0.802205	Peroxidase
HORVU.MOREX.r3.1HG0067980	chocolate4	0.188464	0.251128	-0.582993	Peroxidase
HORVU.MOREX.r3.1HG0067990	coral	0.074822	0.140891	-0.363224	Peroxidase
HORVU.MOREX.r3.1HG0068010	magenta	0.522077	-0.054681	-0.709832	Peroxidase
HORVU.MOREX.r3.1HG0068020	coral	-0.0251693	-0.158337	0.835449	Receptor kinase
HORVU.MOREX.r3.1HG0068040	lightpink2	-0.0320025	0.589456	-0.0303056	High molecular weight glutenin subunit
HORVU.MOREX.r3.1HG0068050	grey	-0.278121	0.294861	0.142595	Protein kinase
HORVU.MOREX.r3.1HG0068060	lightpink2	-0.091936	-0.615729	-0.0187781	DCD (Development and cell death) domain protein
HORVU.MOREX.r3.1HG0068090	coral	-0.0797525	-0.184701	0.72731	Histone deacetylase
HORVU.MOREX.r3.1HG0068100	cornsilk	-0.294008	-0.00732037	-0.370922	actin cytoskeleton-regulatory complex pan-like protein
HORVU.MOREX.r3.1HG0068140	magenta	0.607301	-0.159127	-0.648845	Protein translation factor SUI1-like protein
HORVU.MOREX.r3.1HG0068200	coral	-0.00310687	0.0484897	0.493323	DNA mismatch repair protein MutS
HORVU.MOREX.r3.1HG0068280	lavenderblush2	0.491931	-0.167339	-0.146861	Keratin, type II cuticular Hb6
HORVU.MOREX.r3.1HG0068310	brown2	-0.615618	-0.323425	0.0941712	Nuclear pore complex protein
HORVU.MOREX.r3.1HG0068370	coral	-0.619412	0.307092	-0.383224	Histone H4
HORVU.MOREX.r3.1HG0068380	chocolate4	-0.379561	-0.307367	0.776769	Protease-related family protein
HORVU.MOREX.r3.1HG0068390	darkgoldenrod4	0.183909	-0.503548	0.200622	Ribosomal protein L11 methyltransferase
HORVU.MOREX.r3.1HG0068410	chocolate4	-0.31967	-0.0579629	0.796198	E3 ubiquitin-protein ligase
HORVU.MOREX.r3.1HG0068490	grey	0.491217	0.124934	0.0444315	Early light-induced protein
HORVU.MOREX.r3.1HG0068660	chocolate4	-0.213892	-0.186501	0.661722	Transcription factor TFIIIB component B
HORVU.MOREX.r3.1HG0068710	green2	-0.549391	0.328049	-0.0507397	Ethylene-responsive factor-like transcription factor
HORVU.MOREX.r3.1HG0068770	cornsilk	-0.365676	-0.187097	-0.106915	Structural maintenance of chromosomes protein
HORVU.MOREX.r3.1HG0068780	lavenderblush2	0.585269	0.0902075	-0.245272	Translation initiation factor IF-2
HORVU.MOREX.r3.1HG0068810	coral	-0.317245	-0.0485418	-0.375381	Metacaspase
HORVU.MOREX.r3.1HG0068820	magenta	0.229789	0.0139162	-0.616652	Metacaspase
HORVU.MOREX.r3.1HG0068840	brown2	-0.312309	-0.00508992	-0.127629	Dentin sialophosphoprotein-like protein
HORVU.MOREX.r3.1HG0068860	magenta	0.555069	-0.461503	-0.518631	Zinc finger family protein
HORVU.MOREX.r3.1HG0068870	lavenderblush2	0.49446	-0.275162	-0.286457	Mitochondrial transcription termination factor family protein, putative
HORVU.MOREX.r3.1HG0068880	brown2	-0.458151	-0.33556	-0.267443	Phosphoglycerate kinase
HORVU.MOREX.r3.1HG0068890	lavenderblush2	-0.588414	-0.0996015	0.275893	Hydroxyproline-rich glycoprotein family protein, putative
HORVU.MOREX.r3.1HG0068950	lavenderblush2	-0.60119	0.155324	0.0502176	Thiazole synthase
HORVU.MOREX.r3.1HG0068970	lavenderblush2	0.391171	-0.406656	0.25982	'putative beta-1,3-glucanase
HORVU.MOREX.r3.1HG0069010	darkseagreen	0.589898	-0.153991	0.155332	Glycerol-3-phosphate dehydrogenase [NAD(+)]
HORVU.MOREX.r3.1HG0069030	darkseagreen	0.281315	-0.512993	0.676134	Calcium-transporting ATPase
HORVU.MOREX.r3.1HG0069040	bisque4	-0.160508	0.513588	0.167988	Phospholipid-transporting ATPase
HORVU.MOREX.r3.1HG0069100	coral	0.560141	-0.3011	0.520841	BZIP transcription factor
HORVU.MOREX.r3.1HG0069110	magenta	-0.448826	-0.000361066	0.631301	Zinc finger protein 830
HORVU.MOREX.r3.1HG0069130	lavenderblush2	0.470143	-0.551229	-0.198094	Glucan 1,3-beta-glucosidase
HORVU.MOREX.r3.1HG0069170	green	-0.20742	-0.348198	0.583028	Transcription elongation factor SPT6
HORVU.MOREX.r3.1HG0069240	grey	0.161621	0.283358	-0.375287	EID1-like F-box protein 2
HORVU.MOREX.r3.1HG0069260	green	0.404832	0.201861	-0.0556466	Polygalacturonase
HORVU.MOREX.r3.1HG0069290	coral	-0.108167	0.106049	-0.880299	Nucleotide-sugar transporter family protein
HORVU.MOREX.r3.1HG0069380	darkgoldenrod4	0.0813568	0.724656	-0.0335941	Cysteine proteinase inhibitor
HORVU.MOREX.r3.1HG0069390	coral	0.275446	0.200309	-0.275497	Nuclear factor Y subunit C
HORVU.MOREX.r3.1HG0069410	darkseagreen	0.503834	-0.370957	0.140171	Aldehyde dehydrogenase
HORVU.MOREX.r3.1HG0069460	lightyellow	-0.213394	-0.363779	0.759246	Glutamate formiminotransferase 1
HORVU.MOREX.r3.1HG0069480	cornsilk	-0.347145	-0.122371	-0.292185	Cyclin
HORVU.MOREX.r3.1HG0069490	cornsilk	-0.267762	-0.0934878	-0.503491	Cyclin
HORVU.MOREX.r3.1HG0069530	darkgoldenrod4	-0.252956	-0.349124	-0.0994161	UDP-glycosyltransferase
HORVU.MOREX.r3.1HG0069540	lavenderblush2	0.315045	-0.334083	0.00241136	WAT1-related protein
HORVU.MOREX.r3.1HG0069550	cornsilk	-0.36443	-0.165727	-0.463257	Cyclin
HORVU.MOREX.r3.1HG0069570	coral	-0.143057	0.402774	-0.787384	Tubulin beta chain
HORVU.MOREX.r3.1HG0069580	lavenderblush2	0.700755	-0.432092	0.0473517	Gag-Pol polyprotein
HORVU.MOREX.r3.1HG0069630	coral	0.108074	0.0471046	0.622974	Nbs-lrr resistance protein, putative
HORVU.MOREX.r3.1HG0069640	lightpink2	0.660488	-0.646662	0.0177259	transcription factor-like protein
HORVU.MOREX.r3.1HG0069660	lavenderblush2	0.223291	-0.436475	0.0955753	VQ motif family protein
HORVU.MOREX.r3.1HG0069740	coral	0.324334	-0.41488	0.605515	SNF1-related protein kinase regulatory subunit beta-1
HORVU.MOREX.r3.1HG0069750	coral	-0.406701	0.332028	-0.68881	Calmodulin
HORVU.MOREX.r3.1HG0069760	coral	-0.170379	0.539801	-0.427909	Calmodulin
HORVU.MOREX.r3.1HG0069780	bisque4	0.215867	0.530684	0.223861	Proteasome subunit alpha type
HORVU.MOREX.r3.1HG0069800	firebrick2	0.186845	-0.0147163	0.345682	Histone-lysine N-methyltransferase, H3 lysine-9 specific
HORVU.MOREX.r3.1HG0069830	coral	-0.273388	0.356331	-0.597598	UV radiation resistance-associated
HORVU.MOREX.r3.1HG0069840	darkgoldenrod4	0.152248	0.291138	-0.376517	Alpha-1B adrenergic receptor
HORVU.MOREX.r3.1HG0069850	magenta	0.494892	-0.094814	-0.54395	dentin sialophosphoprotein
HORVU.MOREX.r3.1HG0069870	lightyellow	0.470011	0.0979027	-0.653344	F-box protein
HORVU.MOREX.r3.1HG0069880	lavenderblush2	-0.654492	-0.0783001	0.5914	Endoplasmic reticulum-Golgi intermediate compartment protein 3
HORVU.MOREX.r3.1HG0069950	darkgoldenrod4	-0.290011	-0.0827646	-0.252502	Protein KRI1
HORVU.MOREX.r3.1HG0069960	lavenderblush2	0.658363	-0.468083	0.294588	protein kinase family protein
HORVU.MOREX.r3.1HG0070000	coral	-0.0743281	0.567218	-0.282651	Histone H3
HORVU.MOREX.r3.1HG0070030	darkseagreen	0.00945139	0.0317421	-0.523759	Histone H3
HORVU.MOREX.r3.1HG0070040	lavenderblush2	-0.517789	0.406601	0.454872	BZIP transcription factor
HORVU.MOREX.r3.1HG0070060	coral	-0.466607	0.500644	0.113982	ADP-ribosylation factor
HORVU.MOREX.r3.1HG0070090	lavenderblush2	0.288488	0.366881	0.138522	Lipid-transfer protein
HORVU.MOREX.r3.1HG0070100	cornsilk	-0.0726927	-0.166765	-0.00863559	Prolyl 4-hydroxylase alpha subunit, putative
HORVU.MOREX.r3.1HG0070110	brown2	-0.790126	-0.158085	0.311642	Type I inositol-1,4,5-trisphosphate 5-phosphatase
HORVU.MOREX.r3.1HG0070120	coral	0.116565	0.00995612	-0.871239	NADH-cytochrome b5 reductase
HORVU.MOREX.r3.1HG0070130	cornsilk	0.142009	-0.200621	0.397722	RING/U-box superfamily protein
HORVU.MOREX.r3.1HG0070150	lavenderblush2	0.743617	-0.24176	-0.108747	Myb family transcription factor APL
HORVU.MOREX.r3.1HG0070160	antiquewhite1	-0.0484537	0.24377	-0.479938	Ribosomal protein L34e superfamily protein
HORVU.MOREX.r3.1HG0070200	lightyellow	-0.432463	0.19029	0.426278	Transmembrane protein, putative
HORVU.MOREX.r3.1HG0070210	lightpink4	0.581397	-0.114509	0.102489	Protein DETOXIFICATION
HORVU.MOREX.r3.1HG0070230	grey	-0.4441	0.0207025	-0.00477755	Protein BREAST CANCER SUSCEPTIBILITY 1-like protein
HORVU.MOREX.r3.1HG0070250	brown2	-0.642933	0.345524	-0.158814	Peroxidase
HORVU.MOREX.r3.1HG0070320	coral	-0.596053	0.448497	-0.516151	Keratinocyte-associated protein 2
HORVU.MOREX.r3.1HG0070340	lightyellow	-0.0865141	-0.34213	0.394103	Protein kinase-like protein
HORVU.MOREX.r3.1HG0070400	lightyellow	-0.24037	0.343192	0.540851	Protein FAR1-RELATED SEQUENCE 5
HORVU.MOREX.r3.1HG0070430	lightyellow	0.203685	-0.192914	-0.709832	LURP-one-like protein
HORVU.MOREX.r3.1HG0070440	magenta	0.354054	-0.434075	-0.673292	Patatin
HORVU.MOREX.r3.1HG0070450	coral	-0.231786	0.34334	-0.511227	Transducin/WD40 repeat protein
HORVU.MOREX.r3.1HG0070480	darkseagreen	0.548926	-0.442982	0.332984	60 kDa chaperonin
HORVU.MOREX.r3.1HG0070630	coral	-0.255451	0.119755	-0.346062	NADH dehydrogenase [ubiquinone] 1 alpha subcomplex subunit 1
HORVU.MOREX.r3.1HG0070640	lavenderblush2	0.254519	-0.459183	0.205465	KH domain-containing protein
HORVU.MOREX.r3.1HG0070660	brown2	-0.772677	-0.0247151	0.0869861	B3 domain-containing protein
HORVU.MOREX.r3.1HG0070670	coral	-0.19623	-0.0517138	0.525026	Protein kinase-like protein
HORVU.MOREX.r3.1HG0070690	lightpink2	0.0479563	0.389943	-0.471642	Acetyltransferase
HORVU.MOREX.r3.1HG0070700	lavenderblush2	0.661383	-0.590976	0.089436	Phytochrome kinase substrate 1
HORVU.MOREX.r3.1HG0070730	lavenderblush2	0.41138	-0.185583	-0.201099	Glycosyltransferase
HORVU.MOREX.r3.1HG0070770	lavenderblush2	-0.588639	0.375966	-0.18031	Receptor-like kinase
HORVU.MOREX.r3.1HG0070790	coral	0.120399	0.0229531	-0.557789	Ubiquitin-conjugating enzyme E2
HORVU.MOREX.r3.1HG0070830	lavenderblush2	0.593325	-0.287506	-0.368534	Thioredoxin
HORVU.MOREX.r3.1HG0070840	lavenderblush2	0.511085	-0.227258	-0.454677	Kinase-like protein
HORVU.MOREX.r3.1HG0070850	lavenderblush2	0.480168	-0.480483	-0.0884899	Extra-large G-like protein, putative (DUF3133)
HORVU.MOREX.r3.1HG0070890	grey	-0.0347873	-0.592269	-0.0324115	WRKY family transcription factor
HORVU.MOREX.r3.1HG0070910	brown2	-0.656731	0.0949205	0.244154	WRKY transcription factor
HORVU.MOREX.r3.1HG0070940	coral	0.184626	0.0650897	-0.884567	transmembrane protein
HORVU.MOREX.r3.1HG0070960	coral	0.660236	-0.650608	-0.0480939	Ring finger protein, putative
HORVU.MOREX.r3.1HG0071020	lightpink2	0.288637	-0.549329	-0.262699	Non-specific lipid-transfer protein
HORVU.MOREX.r3.1HG0071050	magenta	-0.522439	0.337398	0.560271	Expansin
HORVU.MOREX.r3.1HG0071130	darkseagreen	0.583778	-0.517598	0.0672458	transcription repressor
HORVU.MOREX.r3.1HG0071210	coral	-0.365582	0.275914	-0.466826	U-box domain-containing protein
HORVU.MOREX.r3.1HG0071260	brown2	-0.615483	0.214442	0.00231442	Receptor-like kinase
HORVU.MOREX.r3.1HG0071290	cornsilk	-0.255346	0.147004	-0.153444	Non-specific serine/threonine protein kinase
HORVU.MOREX.r3.1HG0071300	cornsilk	-0.215153	-0.134936	-0.38855	DNA helicase
HORVU.MOREX.r3.1HG0071310	lightpink4	-0.84026	-0.0977023	0.234565	WEAK movement UNDER BLUE LIGHT-like protein
HORVU.MOREX.r3.1HG0071320	coral	-0.419379	0.228554	-0.574921	Transcription elongation factor SPT5
HORVU.MOREX.r3.1HG0071400	lavenderblush2	0.520613	-0.444843	0.137335	Aminotransferase like protein
HORVU.MOREX.r3.1HG0071420	darkseagreen	0.148699	-0.256119	0.783844	TOM1-like protein 2
HORVU.MOREX.r3.1HG0071460	lavenderblush2	0.654088	-0.129966	-0.414248	Proline-rich family protein
HORVU.MOREX.r3.1HG0071490	lightpink2	-0.13141	-0.651815	0.22712	Plant cadmium resistance protein
HORVU.MOREX.r3.1HG0071500	lightpink2	-0.1681	-0.409165	0.39469	WRKY transcription factor
HORVU.MOREX.r3.1HG0071530	green	-0.207044	-0.249533	0.240148	tRNA (guanine-N(7)-)-methyltransferase
HORVU.MOREX.r3.1HG0071620	lavenderblush2	-0.57298	0.148898	0.538718	sorting nexin
HORVU.MOREX.r3.1HG0071630	chocolate4	-0.0199712	0.300231	-0.830951	PRA1 family protein
HORVU.MOREX.r3.1HG0071650	brown2	-0.574587	-0.0569338	-0.281708	Exocyst complex component, putative
HORVU.MOREX.r3.1HG0071700	magenta	-0.306731	-0.284893	0.3986	Dehydration responsive element binding transcription factor
HORVU.MOREX.r3.1HG0071710	brown2	-0.722366	0.175309	-0.112573	Abscisic acid receptor
HORVU.MOREX.r3.1HG0071740	brown2	0.51367	0.0366813	0.0383781	Zinc transporter
HORVU.MOREX.r3.1HG0071750	antiquewhite1	-0.00411598	0.193129	-0.367664	Zinc transporter protein
HORVU.MOREX.r3.1HG0071760	firebrick2	-0.076535	0.269836	0.306501	Ribonuclease P protein subunit p29
HORVU.MOREX.r3.1HG0071770	lavenderblush2	0.692236	-0.565571	-0.116283	S-adenosyl-L-methionine-dependent methyltransferases superfamily protein
HORVU.MOREX.r3.1HG0071800	lightpink4	0.652766	-0.296621	0.105757	LIGHT-DEPENDENT SHORT HYPOCOTYLS-like protein (DUF640)
HORVU.MOREX.r3.1HG0071920	darkseagreen	-0.464497	-0.560617	0.311608	Receptor protein kinase, putative
HORVU.MOREX.r3.1HG0071940	lavenderblush2	-0.649601	0.387122	0.0688029	Sorting and assembly machinery component 50 like
HORVU.MOREX.r3.1HG0071960	green	0.587827	-0.600339	-0.148224	RING/U-box protein
HORVU.MOREX.r3.1HG0071970	lightpink4	0.782342	-0.399535	0.103152	RING zinc finger protein
HORVU.MOREX.r3.1HG0072060	darkseagreen	0.386889	-0.234129	0.446567	Phosphatidylethanolamine-binding protein
HORVU.MOREX.r3.1HG0072100	chocolate4	0.4425	0.336249	-0.648891	2-oxoglutarate-dependent dioxygenase
HORVU.MOREX.r3.1HG0072110	coral	-0.468384	0.194269	-0.517248	Histone H4
HORVU.MOREX.r3.1HG0072140	lightyellow	-0.450936	0.0451882	0.443378	Ammonium transporter
HORVU.MOREX.r3.1HG0072150	brown2	-0.632059	0.194612	-0.112716	cotton fiber protein
HORVU.MOREX.r3.1HG0072160	lavenderblush2	-0.904497	0.213025	0.401346	UDP-glucose pyrophosphorylase
HORVU.MOREX.r3.1HG0072260	lavenderblush2	0.815587	-0.284194	-0.241279	Zinc finger CCCH domain-containing protein 4
HORVU.MOREX.r3.1HG0072270	lavenderblush2	0.456561	-0.262199	-0.200404	DNA mismatch repair protein MutL
HORVU.MOREX.r3.1HG0072360	darkseagreen	-0.565435	0.0104852	-0.187908	F-box protein
HORVU.MOREX.r3.1HG0072370	coral	0.117841	-0.229025	-0.58269	SelT-like protein
HORVU.MOREX.r3.1HG0072410	brown2	-0.813411	0.13199	0.0195938	Calcium-dependent protein kinase
HORVU.MOREX.r3.1HG0072430	firebrick2	-0.192245	0.316599	-0.734352	Kinase family protein
HORVU.MOREX.r3.1HG0072440	darkseagreen	0.522636	-0.427591	0.500543	CTD small phosphatase-like protein
HORVU.MOREX.r3.1HG0072450	lavenderblush2	0.657024	-0.365666	-0.291677	Metacaspase-1
HORVU.MOREX.r3.1HG0072510	darkseagreen	-0.107905	-0.22925	0.316534	Protein-methionine-s-oxide reductase
HORVU.MOREX.r3.1HG0072520	coral	-0.482348	0.221425	-0.574638	Histone H4
HORVU.MOREX.r3.1HG0072530	coral	-0.492736	0.166364	-0.554569	Histone H4
HORVU.MOREX.r3.1HG0072540	coral	-0.491431	0.19697	-0.491229	Histone H4
HORVU.MOREX.r3.1HG0072560	firebrick2	-0.108654	-0.47098	0.76832	Chaperone protein dnaJ
HORVU.MOREX.r3.1HG0072570	darkseagreen	0.504018	-0.299146	0.63359	2-oxoglutarate (2OG) and Fe(II)-dependent oxygenase superfamily protein
HORVU.MOREX.r3.1HG0072580	cornsilk	-0.00639532	0.0636362	0.321259	Aminotransferase-related family protein
HORVU.MOREX.r3.1HG0072590	grey	-0.0249449	0.00661007	-0.00377666	Aminotransferase-related family protein
HORVU.MOREX.r3.1HG0072600	darkgoldenrod4	-0.293754	-0.392998	0.395434	Kinase interacting (KIP1-like) family protein
HORVU.MOREX.r3.1HG0072620	lightyellow	0.368943	0.359936	-0.489075	LINE-1 reverse transcriptase
HORVU.MOREX.r3.1HG0072680	green	-0.102611	0.429448	0.19699	Respiratory burst oxidase-like protein
HORVU.MOREX.r3.1HG0072710	cornsilk	0.0783937	-0.0458093	-0.695359	TBC1 domain family member 8B
HORVU.MOREX.r3.1HG0072750	brown2	-0.374935	-0.0106819	0.166502	Saposin-like aspartyl protease family protein
HORVU.MOREX.r3.1HG0072760	coral	-0.559371	0.314537	-0.466386	Serpin family protein
HORVU.MOREX.r3.1HG0072840	bisque4	0.202434	-0.248058	-0.632827	Ectonucleoside triphosphate diphosphohydrolase 1
HORVU.MOREX.r3.1HG0072870	darkgoldenrod4	-0.176055	-0.0443699	0.511508	DNA helicase
HORVU.MOREX.r3.1HG0072880	chocolate4	-0.0861044	-0.00951763	0.901721	E3 ubiquitin-protein ligase
HORVU.MOREX.r3.1HG0072920	coral	0.52962	-0.435655	0.00454412	Serine/threonine-protein kinase ATM
HORVU.MOREX.r3.1HG0073010	lavenderblush2	0.405739	-0.440847	-0.24209	Kinase family protein
HORVU.MOREX.r3.1HG0073030	coral	-0.257167	0.0841144	-0.707987	Histone H4
HORVU.MOREX.r3.1HG0073050	coral	-0.450232	0.0789037	-0.371396	Histone H4
HORVU.MOREX.r3.1HG0073070	magenta	0.340713	-0.0189401	-0.936519	Lung seven transmembrane receptor family protein
HORVU.MOREX.r3.1HG0073100	lavenderblush2	0.653493	-0.61433	0.343412	membrane-associated kinase regulator
HORVU.MOREX.r3.1HG0073140	lightpink4	-0.355813	0.0914121	0.0597688	Metal tolerance protein
HORVU.MOREX.r3.1HG0073160	lavenderblush2	0.695207	0.0660761	-0.410504	Histone H2A
HORVU.MOREX.r3.1HG0073170	coral	-0.179373	-0.0654357	-0.749185	F-box protein
HORVU.MOREX.r3.1HG0073180	darkseagreen	-0.132225	0.527162	-0.702176	HXXXD-type acyl-transferase family protein
HORVU.MOREX.r3.1HG0073200	coral	-0.615725	0.38171	-0.327353	Ras-related protein-like protein
HORVU.MOREX.r3.1HG0073250	brown2	-0.28925	0.0853589	-0.480258	Coatomer subunit zeta
HORVU.MOREX.r3.1HG0073270	lavenderblush2	0.632986	-0.203989	0.0965651	Respiratory burst oxidase-like protein
HORVU.MOREX.r3.1HG0073280	darkseagreen	0.340087	-0.315412	0.114732	Respiratory burst oxidase-like protein
HORVU.MOREX.r3.1HG0073290	darkseagreen	0.732953	0.256487	0.0810107	Very-long-chain (3R)-3-hydroxyacyl-CoA dehydratase
HORVU.MOREX.r3.1HG0073320	cornsilk	-0.0388232	-0.117127	-0.473712	Histone H2B
HORVU.MOREX.r3.1HG0073330	green	0.297262	0.145982	-0.42218	Ubiquitin conjugating enzyme E2
HORVU.MOREX.r3.1HG0073350	magenta	0.647993	0.206177	-0.659623	70 kDa heat shock protein
HORVU.MOREX.r3.1HG0073370	lavenderblush2	0.725043	-0.545316	-0.112923	Chitinase
HORVU.MOREX.r3.1HG0073390	brown2	0.522716	0.287679	0.217279	Respiratory burst oxidase-like protein
HORVU.MOREX.r3.1HG0073420	coral	-0.393142	0.375124	-0.409257	Fasciclin-like arabinogalactan protein
HORVU.MOREX.r3.1HG0073430	coral	0.366682	-0.390125	0.563296	O-fucosyltransferase family protein
HORVU.MOREX.r3.1HG0073440	cornsilk	-0.454855	-0.159329	-0.386885	Kinesin-like protein
HORVU.MOREX.r3.1HG0073460	lavenderblush2	0.788771	-0.253696	-0.312693	Microneme/rhoptry antigen
HORVU.MOREX.r3.1HG0073480	coral	-0.179142	-0.401786	0.726921	Myb-like protein
HORVU.MOREX.r3.1HG0073500	lavenderblush2	0.631184	-0.627186	0.0447698	Laccase
HORVU.MOREX.r3.1HG0073510	lightyellow	-0.469028	0.213681	0.807849	ATP-dependent zinc metalloprotease FtsH
HORVU.MOREX.r3.1HG0073520	brown2	-0.737839	0.302676	-0.27678	Heavy metal transport/detoxification superfamily protein
HORVU.MOREX.r3.1HG0073550	lavenderblush2	0.808441	-0.447829	-0.0630462	Laccase
HORVU.MOREX.r3.1HG0073570	lightyellow	0.00675804	-0.25071	-0.625581	S-acyltransferase
HORVU.MOREX.r3.1HG0073580	lavenderblush2	0.241983	-0.344209	-0.0857606	Glycerol-3-phosphate acyltransferase
HORVU.MOREX.r3.1HG0073600	coral	0.314823	-0.0198625	0.577396	Tetratricopeptide repeat (TPR)-like superfamily protein
HORVU.MOREX.r3.1HG0073650	lightpink4	0.588934	-0.326498	0.275001	Legume-specific protein
HORVU.MOREX.r3.1HG0073660	lavenderblush2	-0.223363	0.685724	0.0629338	CASP-like protein
HORVU.MOREX.r3.1HG0073670	lavenderblush2	-0.399597	0.310561	-0.129128	Aldo-keto reductase
HORVU.MOREX.r3.1HG0073730	darkseagreen	0.690584	-0.249037	0.0414519	Aldo-keto reductase
HORVU.MOREX.r3.1HG0073780	brown2	0.71354	-0.427396	0.157503	Aldo-keto reductase
HORVU.MOREX.r3.1HG0073790	darkseagreen	-0.290444	0.288638	-0.160764	Mitochondrial glycoprotein
HORVU.MOREX.r3.1HG0073800	grey	0.0825379	0.172907	-0.328369	Protein YIPF
HORVU.MOREX.r3.1HG0073840	coral	-0.4963	0.524746	-0.514194	Uracil phosphoribosyltransferase
HORVU.MOREX.r3.1HG0073850	firebrick2	-0.216821	0.0677232	-0.28364	PRA1 family protein
HORVU.MOREX.r3.1HG0073870	lightyellow	-0.34083	0.188289	0.791215	Gamma-glutamyl phosphate reductase
HORVU.MOREX.r3.1HG0073880	lightpink4	0.869453	-0.258715	-0.0303435	Transcription factor
HORVU.MOREX.r3.1HG0073890	cornsilk	-0.341074	-0.0115911	-0.345832	Microtubule binding protein
HORVU.MOREX.r3.1HG0073900	lavenderblush2	0.779767	-0.297484	-0.202464	BEL1-like homeodomain protein
HORVU.MOREX.r3.1HG0073950	lightyellow	0.16157	-0.00548911	-0.679126	Rop guanine nucleotide exchange factor, putative
HORVU.MOREX.r3.1HG0073980	darkseagreen	-0.4244	0.186303	-0.553023	DNA replication complex GINS protein PSF1
HORVU.MOREX.r3.1HG0074010	lavenderblush2	0.596991	-0.500159	-0.0463172	Guanylyl cyclase
HORVU.MOREX.r3.1HG0074020	lavenderblush2	0.850433	-0.283548	-0.233649	TIP41-like protein
HORVU.MOREX.r3.1HG0074030	brown2	-0.387481	-0.482491	-0.137867	Phosphatidylinositol:ceramide inositolphosphotransferase
HORVU.MOREX.r3.1HG0074040	lavenderblush2	0.709207	0.355233	-0.361584	RING/FYVE/PHD zinc finger superfamily protein
HORVU.MOREX.r3.1HG0074140	lavenderblush2	0.594404	-0.594146	0.168531	O-fucosyltransferase family protein
HORVU.MOREX.r3.1HG0074170	magenta	-0.507632	0.458138	0.391427	Ataxin-3-like protein
HORVU.MOREX.r3.1HG0074190	lavenderblush2	0.6623	-0.541973	0.129493	Zinc finger protein LSD1
HORVU.MOREX.r3.1HG0074200	brown2	0.355047	-0.147908	-0.0365487	Pentatricopeptide repeat-containing protein
HORVU.MOREX.r3.1HG0074210	lightyellow	0.319579	-0.449038	-0.519797	Phosphate transporter
HORVU.MOREX.r3.1HG0074250	lightyellow	-0.157675	-0.0332414	0.697687	Coronatine insensitive 1-like protein
HORVU.MOREX.r3.1HG0074260	coral	-0.651613	0.512312	-0.0164121	Beta-glucosidase
HORVU.MOREX.r3.1HG0074280	firebrick2	0.10559	0.401176	-0.436654	MYB transcription factor
HORVU.MOREX.r3.1HG0074300	bisque4	0.314831	-0.108727	-0.701035	HXXXD-type acyl-transferase family protein
HORVU.MOREX.r3.1HG0074350	magenta	-0.603402	0.059512	0.623528	Tetratricopeptide repeat (TPR)-like superfamily protein
HORVU.MOREX.r3.1HG0074400	coral	-0.150381	-0.0440255	-0.517067	Pleckstrin homology domain-containing protein 1
HORVU.MOREX.r3.1HG0074430	darkseagreen	0.304087	-0.278248	0.656189	Arginyl-tRNA--protein transferase
HORVU.MOREX.r3.1HG0074440	coral	0.504921	-0.456372	0.161383	DNA glycosylase
HORVU.MOREX.r3.1HG0074480	lightpink4	-0.568953	-0.283097	0.335413	Phosphoribosylformylglycinamidine cyclo-ligase
HORVU.MOREX.r3.1HG0074490	coral	-0.684565	0.247992	-0.279804	Histone H4
HORVU.MOREX.r3.1HG0074500	coral	-0.493967	0.097385	-0.524218	Histone H3
HORVU.MOREX.r3.1HG0074520	lavenderblush2	-0.306584	0.388994	-0.17022	Protein BUD31
HORVU.MOREX.r3.1HG0074710	lavenderblush2	0.408571	-0.452608	0.130402	Zinc finger protein
HORVU.MOREX.r3.1HG0074720	darkseagreen	0.406937	-0.60963	0.382426	transcription factor-like protein
HORVU.MOREX.r3.1HG0074730	darkgoldenrod4	-0.27132	-0.142162	0.478834	Cell division protein ftsZ
HORVU.MOREX.r3.1HG0074740	darkseagreen	0.414024	-0.235778	0.239726	Syntaxin protein
HORVU.MOREX.r3.1HG0074750	lightyellow	-0.372047	-0.41714	0.413316	Ferredoxin
HORVU.MOREX.r3.1HG0074760	lavenderblush2	0.370778	-0.524781	-0.123322	Glucan endo-1,3-beta-glucosidase, putative
HORVU.MOREX.r3.1HG0074810	magenta	-0.606161	-0.0147037	0.692655	Protein transport protein SEC24
HORVU.MOREX.r3.1HG0074840	lavenderblush2	-0.600247	-0.188532	0.272583	NAC-domain protein
HORVU.MOREX.r3.1HG0074910	lavenderblush2	0.0928491	-0.29848	0.0347436	MYB transcription factor
HORVU.MOREX.r3.1HG0074950	grey	-0.22431	-0.541748	0.0380901	E3 ubiquitin-protein ligase
HORVU.MOREX.r3.1HG0074980	lavenderblush2	0.195806	-0.596713	0.506923	Kinase
HORVU.MOREX.r3.1HG0075040	darkseagreen	0.632769	-0.481038	0.406644	Histone deacetylase family protein
HORVU.MOREX.r3.1HG0075150	darkseagreen	0.310114	-0.638472	0.409028	U-box domain-containing family protein
HORVU.MOREX.r3.1HG0075180	grey	0.071677	0.224677	0.176598	Pentatricopeptide repeat-containing protein
HORVU.MOREX.r3.1HG0075220	darkseagreen	0.581864	-0.422119	0.444792	Actin
HORVU.MOREX.r3.1HG0075230	coral	-0.448056	0.143665	-0.601022	Histone H3
HORVU.MOREX.r3.1HG0075240	lavenderblush2	0.0729342	-0.511381	0.0685404	Fructose-1,6-bisphosphatase class 1
HORVU.MOREX.r3.1HG0075250	lavenderblush2	0.652745	-0.496313	0.0533708	DUF674 family protein
HORVU.MOREX.r3.1HG0075260	magenta	0.503829	-0.423247	-0.665855	Receptor kinase 2
HORVU.MOREX.r3.1HG0075320	lavenderblush2	0.638364	0.161308	-0.492501	Myb transcription factor
HORVU.MOREX.r3.1HG0075340	lavenderblush2	0.601146	0.0474155	-0.431463	Alpha/beta-Hydrolases superfamily protein
HORVU.MOREX.r3.1HG0075360	darkgoldenrod4	-0.366964	-0.122832	0.291378	Deoxycytidine kinase
HORVU.MOREX.r3.1HG0075380	bisque4	0.229661	-0.0741631	0.566481	GTPase Der
HORVU.MOREX.r3.1HG0075430	darkgoldenrod4	-0.181264	-0.283337	-0.181758	Amidophosphoribosyltransferase
HORVU.MOREX.r3.1HG0075440	magenta	0.780227	-0.396564	-0.43602	Protein NRT1/ PTR FAMILY 5.5
HORVU.MOREX.r3.1HG0075480	coral	-0.297618	0.188326	-0.471312	Protein NRT1/ PTR FAMILY 5.5
HORVU.MOREX.r3.1HG0075500	brown2	-0.449285	-0.391301	-0.186622	Benzyl alcohol O-benzoyltransferase
HORVU.MOREX.r3.1HG0075560	lavenderblush2	-0.505447	0.389263	-0.179748	S-adenosyl-L-methionine-dependent methyltransferases superfamily protein
HORVU.MOREX.r3.1HG0075570	magenta	0.392685	-0.318735	-0.248017	Aminotransferase
HORVU.MOREX.r3.1HG0075590	coral	-0.119797	-0.2637	-0.678554	Coiled-coil domain-containing protein 47
HORVU.MOREX.r3.1HG0075600	coral	-0.618226	0.516174	-0.166576	Transmembrane protein 18
HORVU.MOREX.r3.1HG0075610	darkseagreen	0.555039	-0.53012	0.423002	Embryogenesis-associated protein EMB8
HORVU.MOREX.r3.1HG0075620	coral	-0.269144	0.355528	-0.18907	Subtilisin-like protease
HORVU.MOREX.r3.1HG0075630	magenta	0.578993	-0.154373	-0.526988	Kinase family protein
HORVU.MOREX.r3.1HG0075650	brown2	-0.731487	0.247371	-0.31687	transmembrane protein, putative (DUF1218)
HORVU.MOREX.r3.1HG0075660	brown2	-0.487715	-0.252699	-0.433798	chitin synthase, putative (DUF1218)
HORVU.MOREX.r3.1HG0075700	coral	-0.315535	0.368019	-0.519264	transmembrane protein, putative (DUF1218)
HORVU.MOREX.r3.1HG0075710	green	0.031888	0.431669	-0.347965	zinc-ribbon domain protein
HORVU.MOREX.r3.1HG0075720	coral	-0.118336	0.372557	-0.332648	Histone deacetylase, putative
HORVU.MOREX.r3.1HG0075730	coral	-0.371108	0.318821	-0.0305448	Subtilisin-like protease
HORVU.MOREX.r3.1HG0075750	lightpink4	0.533319	0.0160017	-0.114398	Receptor-like protein kinase
HORVU.MOREX.r3.1HG0075780	coral	-0.361362	0.493834	-0.648419	S-acyltransferase
HORVU.MOREX.r3.1HG0075820	lightyellow	0.0882755	-0.0239284	-0.712942	Like-COV protein
HORVU.MOREX.r3.1HG0075830	lavenderblush2	-0.0900404	0.145255	0.391029	Polypyrimidine tract-binding protein-like protein
HORVU.MOREX.r3.1HG0075840	lightpink2	-0.256425	-0.439108	-0.169002	Formate-dependent phosphoribosylglycinamide formyltransferase
HORVU.MOREX.r3.1HG0075850	grey	-0.448682	0.0785959	0.0995648	Protein YIPF
HORVU.MOREX.r3.1HG0075860	chocolate4	0.299181	0.372737	-0.697385	Transcription factor
HORVU.MOREX.r3.1HG0075990	bisque4	-0.142306	-0.291325	-0.628379	Soluble inorganic pyrophosphatase
HORVU.MOREX.r3.1HG0076060	brown2	-0.572363	0.0249067	-0.334579	C2 calcium/lipid-binding and GRAM domain protein
HORVU.MOREX.r3.1HG0076120	coral	0.26078	0.214777	-0.809249	Phosphatidylinositol transfer protein
HORVU.MOREX.r3.1HG0076150	lavenderblush2	0.627862	-0.475014	0.1204	Isoflavone reductase-like protein
HORVU.MOREX.r3.1HG0076260	lavenderblush2	0.192678	-0.712652	0.375063	Tetratricopeptide repeat (TPR)-like superfamily protein
HORVU.MOREX.r3.1HG0076280	coral	0.22885	-0.261251	0.69981	Transcription elongation factor Spt5-like protein, putative
HORVU.MOREX.r3.1HG0076330	cornsilk	-0.420111	0.00457109	-0.399285	transmembrane protein
HORVU.MOREX.r3.1HG0076360	coral	-0.0999037	0.0977821	-0.642275	suppressor of npr1-1 constitutive 4
HORVU.MOREX.r3.1HG0076400	magenta	0.67253	-0.432147	-0.486911	Cysteine protease family protein
HORVU.MOREX.r3.1HG0076420	lavenderblush2	0.620581	-0.417792	0.00323595	Jacalin lectin family protein
HORVU.MOREX.r3.1HG0076510	coral	-0.412983	0.556096	-0.519124	Thioredoxin
HORVU.MOREX.r3.1HG0076530	lightyellow	-0.420813	-0.0563292	0.879442	ATP-dependent 6-phosphofructokinase
HORVU.MOREX.r3.1HG0076540	cornsilk	-0.589039	-0.272159	0.0197642	Mitochondrial-processing peptidase subunit alpha
HORVU.MOREX.r3.1HG0076550	darkseagreen	0.32988	-0.337494	0.158723	Oxidative stress 3, putative isoform 2
HORVU.MOREX.r3.1HG0076570	lightpink2	-0.0574123	-0.714969	0.279934	Profilin
HORVU.MOREX.r3.1HG0076580	darkgoldenrod4	-0.065677	-0.349959	-0.211881	ATP-binding cassette transporter subfamily A member
HORVU.MOREX.r3.1HG0076590	lavenderblush2	-0.666845	0.509543	0.26835	ATP-binding cassette transporter subfamily A member
HORVU.MOREX.r3.1HG0076600	lavenderblush2	-0.78645	0.318667	0.368342	ABC(ATP-binding) family transporter
HORVU.MOREX.r3.1HG0076630	lightpink2	0.224323	-0.730519	0.525947	Receptor-like protein kinase
HORVU.MOREX.r3.1HG0076640	yellow2	-0.507923	-0.342227	0.274442	Phosphotransferase
HORVU.MOREX.r3.1HG0076690	darkseagreen	0.689203	-0.194919	0.172211	Peroxidase
HORVU.MOREX.r3.1HG0076700	lavenderblush2	0.757108	-0.562214	-0.088827	Peroxidase
HORVU.MOREX.r3.1HG0076710	lavenderblush2	0.7756	-0.519643	-0.0480446	Peroxidase
HORVU.MOREX.r3.1HG0076720	lavenderblush2	0.645602	-0.580297	0.0218025	Peroxidase
HORVU.MOREX.r3.1HG0076760	lightpink2	0.326644	-0.601706	-0.284576	IQ domain-containing protein
HORVU.MOREX.r3.1HG0076770	lightpink2	-0.670114	0.533052	-0.0160173	Pectinesterase
HORVU.MOREX.r3.1HG0076780	lightyellow	-0.392188	0.00636148	0.75848	Lon protease
HORVU.MOREX.r3.1HG0076790	lavenderblush2	-0.325924	0.484213	0.155717	Histidine phosphotransfer protein
HORVU.MOREX.r3.1HG0076800	antiquewhite1	-0.0567977	-0.485287	0.298975	Kinesin-like protein
HORVU.MOREX.r3.1HG0076900	darkseagreen	-0.67671	0.222863	-0.168505	GATA transcription factor
HORVU.MOREX.r3.1HG0076930	lightpink2	-0.267281	0.592178	-0.206234	Peptidyl-tRNA hydrolase, putative
HORVU.MOREX.r3.1HG0076940	chocolate4	0.336882	-0.116772	-0.336903	Nuclear pore complex protein NUP35
HORVU.MOREX.r3.1HG0076970	cornsilk	-0.0926433	0.00270685	-0.500718	DNA polymerase delta subunit 4
HORVU.MOREX.r3.1HG0076980	coral	-0.448385	0.303091	-0.658771	Dolichyl-diphosphooligosaccharide--protein glycosyltransferase subunit STT3
HORVU.MOREX.r3.1HG0077000	coral	-0.388306	-0.0820943	-0.345489	Receptor-like protein kinase
HORVU.MOREX.r3.1HG0077010	darkseagreen	-0.626965	-0.00702477	0.0450108	Transcriptional regulatory plant protein, putative
HORVU.MOREX.r3.1HG0077030	lavenderblush2	0.722383	-0.420761	-0.037138	ATP-dependent chaperone ClpB
HORVU.MOREX.r3.1HG0077090	lightyellow	0.510579	0.106684	-0.58029	DUF616 family protein
HORVU.MOREX.r3.1HG0077120	lavenderblush2	0.193684	-0.378123	0.360225	DUF506 family protein
HORVU.MOREX.r3.1HG0077130	darkseagreen	0.49681	-0.470764	0.462137	Protein kinase
HORVU.MOREX.r3.1HG0077170	lavenderblush2	-0.721726	0.407682	0.152434	Protein EMBRYONIC FLOWER 1
HORVU.MOREX.r3.1HG0077190	coral	0.469042	-0.290791	0.226112	Trehalose-6-phosphate synthase
HORVU.MOREX.r3.1HG0077200	lavenderblush2	-0.589098	0.369234	0.417009	Shugoshin C terminus
HORVU.MOREX.r3.1HG0077220	darkseagreen	0.235804	-0.243017	0.848789	Homeobox protein
HORVU.MOREX.r3.1HG0077230	cornsilk	0.390347	-0.241544	0.0423172	VQ motif-containing protein
HORVU.MOREX.r3.1HG0077240	coral	-0.416733	0.453407	0.048723	Protein FLOWERING LOCUS T
HORVU.MOREX.r3.1HG0077260	brown2	-0.585137	-0.182165	0.148761	Hemoglobin
HORVU.MOREX.r3.1HG0077280	lightyellow	-0.644628	0.00370867	0.325052	Trehalose-6-phosphate synthase 6
HORVU.MOREX.r3.1HG0077340	coral	-0.381	0.273312	-0.377819	Ras-like protein
HORVU.MOREX.r3.1HG0077390	lightpink4	0.599072	-0.0351401	0.162038	SNF2 domain-containing protein / helicase domain-containing protein / zinc finger protein-like protein
HORVU.MOREX.r3.1HG0077410	antiquewhite1	0.0768668	0.546255	-0.356285	28 kDa heat-and acid-stable phosphoprotein, putative
HORVU.MOREX.r3.1HG0077420	coral	0.0450493	-0.6935	-0.258981	Elongation factor Tu
HORVU.MOREX.r3.1HG0077430	darkseagreen	0.306918	-0.206527	0.653738	Vascular plant one zinc finger transcription factor protein
HORVU.MOREX.r3.1HG0077470	lavenderblush2	0.308322	-0.527965	-0.172915	O-methyltransferase-like protein
HORVU.MOREX.r3.1HG0077480	lavenderblush2	0.52167	-0.578456	-0.0340398	O-methyltransferase-like protein
HORVU.MOREX.r3.1HG0077490	lavenderblush2	0.679353	-0.539296	-0.0116343	O-methyltransferase
HORVU.MOREX.r3.1HG0077500	lavenderblush2	0.204106	-0.440823	-0.240962	O-methyltransferase-like protein
HORVU.MOREX.r3.1HG0077510	lavenderblush2	0.00580562	-0.303693	-0.122235	Auxin response factor
HORVU.MOREX.r3.1HG0077610	darkgoldenrod4	-0.122763	0.430151	-0.240057	Dof zinc finger protein
HORVU.MOREX.r3.1HG0077620	lavenderblush2	0.837832	-0.349428	-0.393249	arginine N-methyltransferase, putative (DUF688)
HORVU.MOREX.r3.1HG0077640	lavenderblush2	-0.594786	0.166062	0.274383	Tubby-like F-box protein
HORVU.MOREX.r3.1HG0077650	coral	-0.154539	0.390165	-0.489978	Non-specific serine/threonine protein kinase
HORVU.MOREX.r3.1HG0077700	bisque4	-0.129772	0.146181	0.2701	Rac-like GTP binding protein
HORVU.MOREX.r3.1HG0077720	magenta	0.303113	-0.321193	-0.492651	magnesium transporter NIPA (DUF803)
HORVU.MOREX.r3.1HG0077730	coral	0.128252	-0.38302	0.538088	Cleavage stimulation factor subunit 2
HORVU.MOREX.r3.1HG0077770	lavenderblush2	-0.57015	0.720943	0.00963729	Mitochondrial import inner membrane translocase subunit TIM50
HORVU.MOREX.r3.1HG0077790	lavenderblush2	0.607435	-0.366603	-0.460319	Calcium-transporting ATPase
HORVU.MOREX.r3.1HG0077830	darkseagreen	-0.505858	0.201142	-0.084332	TCP family transcription factor containing protein
HORVU.MOREX.r3.1HG0077840	coral	-0.337805	0.292247	-0.631633	Glucan endo-1,3-beta-glucosidase 1
HORVU.MOREX.r3.1HG0077870	cornsilk	-0.0537572	0.098901	-0.535689	Chromatin modification-related protein EAF7
HORVU.MOREX.r3.1HG0077880	lavenderblush2	-0.691325	0.354111	0.01526	BAG family molecular chaperone regulator 7
HORVU.MOREX.r3.1HG0077930	coral	0.140836	-0.29627	0.577407	Lysine--trna ligase
HORVU.MOREX.r3.1HG0077940	lavenderblush2	-0.355518	0.442722	-0.218064	sequence-specific DNA binding transcription factor ATNDX
HORVU.MOREX.r3.1HG0077950	cornsilk	0.0403688	0.0964161	-0.450585	BSD domain containing protein
HORVU.MOREX.r3.1HG0077960	lavenderblush2	0.312975	-0.470671	-0.25013	Cellulose synthase
HORVU.MOREX.r3.1HG0077980	lavenderblush2	0.562232	-0.41997	0.287158	Protein kinase, putative
HORVU.MOREX.r3.1HG0078000	darkseagreen	0.651132	-0.35971	0.43893	Transmembrane protein 56
HORVU.MOREX.r3.1HG0078010	cornsilk	-0.257621	-0.0348205	-0.533344	Translation initiation factor IF-2
HORVU.MOREX.r3.1HG0078020	lavenderblush2	0.547539	0.368939	-0.352701	Carboxypeptidase
HORVU.MOREX.r3.1HG0078100	bisque4	0.000578853	0.390233	0.233739	F-box family protein
HORVU.MOREX.r3.1HG0078110	blue3	-0.182056	-0.18364	0.446115	2-oxoglutarate (2OG) and Fe(II)-dependent oxygenase superfamily protein
HORVU.MOREX.r3.1HG0078150	coral	-0.0031742	-0.338565	-0.14872	Serine/threonine-protein kinase
HORVU.MOREX.r3.1HG0078160	darkgoldenrod4	-0.0507833	-0.328492	0.174335	S-adenosyl-L-methionine-dependent methyltransferases superfamily protein
HORVU.MOREX.r3.1HG0078170	magenta	0.492647	0.134713	-0.341854	Colon cancer-associated protein Mic1-like containing protein, expressed
HORVU.MOREX.r3.1HG0078180	grey	-0.0928128	0.467804	-0.0349473	NADH dehydrogenase [ubiquinone] 1 alpha subcomplex assembly factor 8
HORVU.MOREX.r3.1HG0078200	lavenderblush2	0.293601	-0.641742	0.388075	Protein kinase
HORVU.MOREX.r3.1HG0078260	lightyellow	-0.0911178	-0.247876	0.829391	Protein PAT1-1-like protein
HORVU.MOREX.r3.1HG0078270	coral	-0.430874	0.330373	-0.646752	Lipoyl synthase
HORVU.MOREX.r3.1HG0078320	bisque4	-0.357915	-0.186896	-0.433303	Thioredoxin
HORVU.MOREX.r3.1HG0078330	lightpink2	0.116474	0.654937	0.0575638	Thioredoxin-like protein 4A
HORVU.MOREX.r3.1HG0078370	cornsilk	-0.197385	-0.0984085	-0.272306	breast cancer associated RING 1
HORVU.MOREX.r3.1HG0078400	lavenderblush2	0.691394	-0.478797	-0.216022	Tyrosine decarboxylase
HORVU.MOREX.r3.1HG0078420	coral	0.150496	-0.0867927	-0.833844	F-box protein
HORVU.MOREX.r3.1HG0078450	coral	0.29029	-0.298304	0.18625	Ubiquitin carboxyl-terminal hydrolase
HORVU.MOREX.r3.1HG0078480	cornsilk	-0.117397	0.0875175	0.458401	Protein FAR1-RELATED SEQUENCE 3
HORVU.MOREX.r3.1HG0078500	lavenderblush2	0.278434	-0.187568	-0.10303	Ethylene-responsive transcription factor
HORVU.MOREX.r3.1HG0078510	firebrick2	0.125578	-0.203545	0.643667	Coilin
HORVU.MOREX.r3.1HG0078520	coral	0.258657	-0.277184	0.650984	Protein FAR1-RELATED SEQUENCE 5
HORVU.MOREX.r3.1HG0078550	brown2	0.394795	0.285324	-0.0128873	Protein FAR1-RELATED SEQUENCE 3
[truncated: 26,358 more rows]

## Sheet: Differentiation zone
GeneID	Module	GS_D6	GS_D24	GS_D48	description
[truncated: 30,912 more rows]
