# Supplementary material for: Spatiotemporal transcriptomic plasticity in barley roots: unravelling water deficit responses in distinct root zones
Source: BMC Genomics. 2024 Jan 19;25:79. doi: 10.1186/s12864-024-10002-0 (PMC10799489; doi:10.1186/s12864-024-10002-0)
Supplement: Supplementary file 8 — Additional file 8: Table S4. List of all identified hub genes within selected modules that show a high correlation with water deficit at one respective time point including gene descriptions. [file 12864_2024_10002_MOESM8_ESM.xlsx]

## Sheet: Tabelle1
Table S4: List of all identified hub genes within selected modules that show a high correlation with water deficit at one respective time point including gene descriptions
GeneID	Module	Root zone	Time point	Description
HORVU.MOREX.r3.5HG0425730	MElavenderblush1	root cap and meristem	6 h	Receptor-like kinase
HORVU.MOREX.r3.2HG0214200	MElavenderblush1	root cap and meristem	6 h	Dihydroflavonol 4-reductase
HORVU.MOREX.r3.1HG0092860	MElavenderblush1	root cap and meristem	6 h	S-type anion channel
HORVU.MOREX.r3.2HG0194460	MElavenderblush1	root cap and meristem	6 h	Receptor-like kinase
HORVU.MOREX.r3.2HG0196630	MElavenderblush1	root cap and meristem	6 h	Invertase/pectin methylesterase inhibitor family protein
HORVU.MOREX.r3.6HG0542040	MElavenderblush1	root cap and meristem	6 h	Acid beta-fructofuranosidase
HORVU.MOREX.r3.4HG0417160	MElavenderblush1	root cap and meristem	6 h	Flavin-containing monooxygenase
HORVU.MOREX.r3.6HG0604990	MElavenderblush1	root cap and meristem	6 h	senescence-associated family protein (DUF581)
HORVU.MOREX.r3.5HG0488450	MElavenderblush1	root cap and meristem	6 h	Disease resistance protein (TIR-NBS-LRR class) family
HORVU.MOREX.r3.3HG0225760	MElavenderblush1	root cap and meristem	6 h	ABC transporter G family member
HORVU.MOREX.r3.5HG0462580	MElavenderblush1	root cap and meristem	6 h	Cysteine proteinase
HORVU.MOREX.r3.4HG0413800	MElavenderblush1	root cap and meristem	6 h	Rhomboid-like protein
HORVU.MOREX.r3.6HG0602210	MElavenderblush1	root cap and meristem	6 h	Aquaporin
HORVU.MOREX.r3.1HG0028150	MElavenderblush1	root cap and meristem	6 h	Leucine-rich repeat-containing protein
HORVU.MOREX.r3.1HG0061390	MElavenderblush1	root cap and meristem	6 h	Trichome birefringence-like protein
HORVU.MOREX.r3.2HG0203240	MElavenderblush1	root cap and meristem	6 h	WAT1-related protein
HORVU.MOREX.r3.4HG0391260	MElavenderblush1	root cap and meristem	6 h	Clathrin heavy chain
HORVU.MOREX.r3.6HG0625570	MElavenderblush1	root cap and meristem	6 h	Transmembrane protein
HORVU.MOREX.r3.6HG0622740	MElavenderblush1	root cap and meristem	6 h	Protein DETOXIFICATION
HORVU.MOREX.r3.3HG0278710	MElavenderblush1	root cap and meristem	6 h	Fasciclin-like arabinogalactan protein
HORVU.MOREX.r3.4HG0407580	MElavenderblush1	root cap and meristem	6 h	Aquaporin
HORVU.MOREX.r3.4HG0349300	MElavenderblush1	root cap and meristem	6 h	Auxin influx transporter
HORVU.MOREX.r3.4HG0416970	MElavenderblush1	root cap and meristem	6 h	Trihelix transcription factor GT-2
HORVU.MOREX.r3.2HG0120320	MElavenderblush1	root cap and meristem	6 h	Peroxidase
HORVU.MOREX.r3.6HG0554970	MElavenderblush1	root cap and meristem	6 h	Chloride channel protein
HORVU.MOREX.r3.7HG0677480	MElavenderblush1	root cap and meristem	6 h	Protein O-linked-mannose beta-1,4-N-acetylglucosaminyltransferase 2
HORVU.MOREX.r3.4HG0345140	MElavenderblush1	root cap and meristem	6 h	Kinase, putative
HORVU.MOREX.r3.4HG0380950	MElavenderblush1	root cap and meristem	6 h	ABC(ATP-binding) family transporter
HORVU.MOREX.r3.5HG0424600	MElavenderblush1	root cap and meristem	6 h	Cation calcium exchanger
HORVU.MOREX.r3.2HG0167300	MElavenderblush1	root cap and meristem	6 h	Late embryogenesis abundant (LEA) hydroxyproline-rich glycoprotein family
HORVU.MOREX.r3.5HG0421310	MElavenderblush1	root cap and meristem	6 h	Receptor protein kinase, putative
HORVU.MOREX.r3.2HG0133220	MElavenderblush1	root cap and meristem	6 h	Blue copper protein
HORVU.MOREX.r3.6HG0601180	MElavenderblush1	root cap and meristem	6 h	Expansin protein
HORVU.MOREX.r3.3HG0305900	MElavenderblush1	root cap and meristem	6 h	IQ domain-containing protein
HORVU.MOREX.r3.4HG0341800	MElavenderblush1	root cap and meristem	6 h	Receptor-like kinase
HORVU.MOREX.r3.6HG0543180	MElavenderblush1	root cap and meristem	6 h	Germin-like protein
HORVU.MOREX.r3.1HG0057860	MElavenderblush1	root cap and meristem	6 h	BTB/POZ domain-containing protein
HORVU.MOREX.r3.3HG0231410	MElavenderblush1	root cap and meristem	6 h	Stress responsive protein
HORVU.MOREX.r3.2HG0188290	MElavenderblush1	root cap and meristem	6 h	Aquaporin
HORVU.MOREX.r3.4HG0339740	MElavenderblush1	root cap and meristem	6 h	Cathepsin B-like cysteine protease
HORVU.MOREX.r3.5HG0514990	MElavenderblush1	root cap and meristem	6 h	Tubulin beta chain
HORVU.MOREX.r3.4HG0408140	MElavenderblush1	root cap and meristem	6 h	Phosphate import ATP-binding protein PstB
HORVU.MOREX.r3.7HG0663940	MElavenderblush1	root cap and meristem	6 h	Alpha/beta-Hydrolases superfamily protein, putative
HORVU.MOREX.r3.2HG0208170	MElavenderblush1	root cap and meristem	6 h	Non-specific serine/threonine protein kinase
HORVU.MOREX.r3.3HG0291030	MElavenderblush1	root cap and meristem	6 h	Glucan endo-1,3-beta-glucosidase 1
HORVU.MOREX.r3.4HG0390450	MElavenderblush1	root cap and meristem	6 h	Phospholipase A2
HORVU.MOREX.r3.5HG0458100	MElavenderblush1	root cap and meristem	6 h	Late embryogenesis abundant (LEA) hydroxyproline-rich glycoprotein family
HORVU.MOREX.r3.2HG0131100	MElavenderblush1	root cap and meristem	6 h	Polyol transporter
HORVU.MOREX.r3.6HG0598590	MElavenderblush1	root cap and meristem	6 h	MYB transcription factor
HORVU.MOREX.r3.1HG0087620	MElavenderblush1	root cap and meristem	6 h	Xyloglucan endotransglucosylase/hydrolase
HORVU.MOREX.r3.7HG0698110	MElavenderblush1	root cap and meristem	6 h	Cellulose synthase-like protein
HORVU.MOREX.r3.6HG0609420	MElavenderblush1	root cap and meristem	6 h	phosphoenolpyruvate carboxykinase 2
HORVU.MOREX.r3.2HG0135210	MElavenderblush1	root cap and meristem	6 h	Late embryogenesis abundant (LEA) hydroxyproline-rich glycoprotein family
HORVU.MOREX.r3.7HG0664720	MElavenderblush1	root cap and meristem	6 h	Blue copper protein
HORVU.MOREX.r3.5HG0424860	MElavenderblush1	root cap and meristem	6 h	Cation calcium exchanger
HORVU.MOREX.r3.3HG0283250	MElavenderblush1	root cap and meristem	6 h	MYB transcription factor
HORVU.MOREX.r3.2HG0121480	MElavenderblush1	root cap and meristem	6 h	MYB transcription factor
HORVU.MOREX.r3.6HG0614870	MElavenderblush1	root cap and meristem	6 h	Peroxidase
HORVU.MOREX.r3.5HG0465270	MElavenderblush1	root cap and meristem	6 h	Laccase
HORVU.MOREX.r3.6HG0542050	MElavenderblush1	root cap and meristem	6 h	Acid beta-fructofuranosidase
HORVU.MOREX.r3.5HG0442460	MElavenderblush1	root cap and meristem	6 h	Protein kinase family protein
HORVU.MOREX.r3.2HG0205960	MElavenderblush1	root cap and meristem	6 h	ABC transporter ATP-binding protein
HORVU.MOREX.r3.2HG0124070	MElavenderblush1	root cap and meristem	6 h	TNF receptor-associated factor family protein
HORVU.MOREX.r3.6HG0566190	MElavenderblush1	root cap and meristem	6 h	Peroxidase
HORVU.MOREX.r3.4HG0333380	MElavenderblush1	root cap and meristem	6 h	Tubulin beta chain
HORVU.MOREX.r3.5HG0464630	MElavenderblush1	root cap and meristem	6 h	Peroxidase
HORVU.MOREX.r3.4HG0402650	MElavenderblush1	root cap and meristem	6 h	Annexin
HORVU.MOREX.r3.7HG0738460	MElavenderblush1	root cap and meristem	6 h	Cortical cell-delineating protein
HORVU.MOREX.r3.7HG0678940	MElavenderblush1	root cap and meristem	6 h	Fasciclin-like arabinogalactan protein
HORVU.MOREX.r3.6HG0616130	MElavenderblush1	root cap and meristem	6 h	Hexosyltransferase
HORVU.MOREX.r3.1HG0049410	MElavenderblush1	root cap and meristem	6 h	Trihelix transcription factor GT-2
HORVU.MOREX.r3.2HG0127550	MElavenderblush1	root cap and meristem	6 h	IgA FC receptor
HORVU.MOREX.r3.5HG0460300	MElavenderblush1	root cap and meristem	6 h	Rho GTPase-activating protein
HORVU.MOREX.r3.2HG0119630	MElavenderblush1	root cap and meristem	6 h	Peroxidase
HORVU.MOREX.r3.4HG0385330	MElavenderblush1	root cap and meristem	6 h	Glycosyltransferases
HORVU.MOREX.r3.3HG0231000	MElavenderblush1	root cap and meristem	6 h	Gamma-glutamyltranspeptidase
HORVU.MOREX.r3.4HG0402730	MElavenderblush1	root cap and meristem	6 h	Homeobox protein BEL1 like
HORVU.MOREX.r3.1HG0068820	MElavenderblush1	root cap and meristem	6 h	Metacaspase
HORVU.MOREX.r3.4HG0392580	MElavenderblush1	root cap and meristem	6 h	Pathogenesis-related thaumatin-like protein
HORVU.MOREX.r3.1HG0086390	MElavenderblush1	root cap and meristem	6 h	Short-chain dehydrogenase/reductase
HORVU.MOREX.r3.4HG0332520	MElavenderblush1	root cap and meristem	6 h	Histidine-containing phosphotransfer protein
HORVU.MOREX.r3.3HG0236100	MElavenderblush1	root cap and meristem	6 h	Late embryogenesis abundant (LEA) hydroxyproline-rich glycoprotein family
HORVU.MOREX.r3.1HG0067960	MElavenderblush1	root cap and meristem	6 h	Peroxidase
HORVU.MOREX.r3.2HG0185340	MElavenderblush1	root cap and meristem	6 h	Cationic amino acid transporter, putative
HORVU.MOREX.r3.4HG0405920	MElavenderblush1	root cap and meristem	6 h	Hexosyltransferase
HORVU.MOREX.r3.1HG0025870	MElavenderblush1	root cap and meristem	6 h	6,7-dimethyl-8-ribityllumazine synthase
HORVU.MOREX.r3.6HG0632000	MElavenderblush1	root cap and meristem	6 h	Xyloglucan endotransglucosylase/hydrolase
HORVU.MOREX.r3.2HG0119650	MElavenderblush1	root cap and meristem	6 h	Peroxidase
HORVU.MOREX.r3.3HG0219410	MElavenderblush1	root cap and meristem	6 h	Hydroxyproline-rich glycoprotein family protein
HORVU.MOREX.r3.5HG0506230	MElavenderblush1	root cap and meristem	6 h	Cysteine protease, putative
HORVU.MOREX.r3.7HG0731630	MElavenderblush1	root cap and meristem	6 h	DUF3511 domain protein
HORVU.MOREX.r3.5HG0522630	MElavenderblush1	root cap and meristem	6 h	Blue copper protein
HORVU.MOREX.r3.1HG0063880	MElavenderblush1	root cap and meristem	6 h	Glycosyltransferase
HORVU.MOREX.r3.7HG0678040	MElavenderblush1	root cap and meristem	6 h	Caffeoyl-CoA O-methyltransferase
HORVU.MOREX.r3.5HG0507290	MElavenderblush1	root cap and meristem	6 h	Myosin heavy chain, putative
HORVU.MOREX.r3.4HG0410140	MElavenderblush1	root cap and meristem	6 h	RB1-inducible coiled-coil protein 1, putative isoform 2
HORVU.MOREX.r3.3HG0302790	MElavenderblush1	root cap and meristem	6 h	HSP20-like chaperones superfamily protein
HORVU.MOREX.r3.6HG0631490	MElavenderblush1	root cap and meristem	6 h	Zinc finger family protein
HORVU.MOREX.r3.2HG0108680	MElavenderblush1	root cap and meristem	6 h	Demethylmenaquinone methyltransferase
HORVU.MOREX.r3.7HG0723530	MElavenderblush1	root cap and meristem	6 h	Cinnamoyl-CoA reductase family protein
HORVU.MOREX.r3.3HG0312050	MElavenderblush1	root cap and meristem	6 h	glycosyltransferase family exostosin protein
HORVU.MOREX.r3.4HG0407340	MElavenderblush1	root cap and meristem	6 h	Receptor-like protein kinase
HORVU.MOREX.r3.2HG0109340	MElavenderblush1	root cap and meristem	6 h	Wound-induced protein 1, putative, expressed
HORVU.MOREX.r3.3HG0294980	MElavenderblush1	root cap and meristem	6 h	Metacaspase
HORVU.MOREX.r3.1HG0069570	MElavenderblush1	root cap and meristem	6 h	Tubulin beta chain
HORVU.MOREX.r3.7HG0737340	MElavenderblush1	root cap and meristem	6 h	GDA1/CD39 nucleoside phosphatase family protein
HORVU.MOREX.r3.5HG0494310	MElavenderblush1	root cap and meristem	6 h	Transmembrane protein, putative
HORVU.MOREX.r3.4HG0400520	MElavenderblush1	root cap and meristem	6 h	Lipid transfer protein
HORVU.MOREX.r3.2HG0195910	MElavenderblush1	root cap and meristem	6 h	Protease inhibitor/seed storage/lipid transfer family protein
HORVU.MOREX.r3.7HG0737890	MElavenderblush1	root cap and meristem	6 h	Peroxidase
HORVU.MOREX.r3.1HG0064540	MElavenderblush1	root cap and meristem	6 h	Glycosyltransferase
HORVU.MOREX.r3.2HG0121200	MElavenderblush1	root cap and meristem	6 h	Dirigent protein
HORVU.MOREX.r3.7HG0664240	MElavenderblush1	root cap and meristem	6 h	12-oxophytodienoate reductase-like protein
HORVU.MOREX.r3.5HG0486660	MElavenderblush1	root cap and meristem	6 h	Calcium-binding protein
HORVU.MOREX.r3.3HG0237390	MElavenderblush1	root cap and meristem	6 h	3'-N-debenzoyl-2'-deoxytaxol N-benzoyltransferase
HORVU.MOREX.r3.2HG0159580	MElavenderblush1	root cap and meristem	6 h	Carboxypeptidase
HORVU.MOREX.r3.6HG0610500	MElavenderblush1	root cap and meristem	6 h	Eukaryotic aspartyl protease family protein
HORVU.MOREX.r3.2HG0107300	MElavenderblush1	root cap and meristem	6 h	HXXXD-type acyl-transferase family protein
HORVU.MOREX.r3.1HG0075320	MElavenderblush1	root cap and meristem	6 h	Myb transcription factor
HORVU.MOREX.r3.7HG0669790	MElavenderblush1	root cap and meristem	6 h	Endoglucanase
HORVU.MOREX.r3.6HG0622080	MElavenderblush1	root cap and meristem	6 h	MYB-related transcription factor
HORVU.MOREX.r3.3HG0247420	MElavenderblush1	root cap and meristem	6 h	Receptor-like kinase
HORVU.MOREX.r3.5HG0462220	MElavenderblush1	root cap and meristem	6 h	Calmodulin protein
HORVU.MOREX.r3.6HG0542730	MElavenderblush1	root cap and meristem	6 h	Protein KINESIN LIGHT CHAIN-RELATED 3
HORVU.MOREX.r3.6HG0568910	MElavenderblush1	root cap and meristem	6 h	L-gulonolactone oxidase
HORVU.MOREX.r3.7HG0748270	MElavenderblush1	root cap and meristem	6 h	Blue copper protein
HORVU.MOREX.r3.4HG0413320	MElavenderblush1	root cap and meristem	6 h	Subtilisin-like protease
HORVU.MOREX.r3.7HG0675830	MElavenderblush1	root cap and meristem	6 h	Protein kinase
HORVU.MOREX.r3.5HG0536200	MElavenderblush1	root cap and meristem	6 h	Xyloglucan endotransglucosylase/hydrolase
HORVU.MOREX.r3.3HG0280790	MElavenderblush1	root cap and meristem	6 h	Protein DETOXIFICATION
HORVU.MOREX.r3.1HG0051900	MElavenderblush1	root cap and meristem	6 h	Glutathione S-transferase
HORVU.MOREX.r3.7HG0730510	MElavenderblush1	root cap and meristem	6 h	Germin-like protein 1
HORVU.MOREX.r3.1HG0024730	MElavenderblush1	root cap and meristem	6 h	GDSL esterase/lipase
HORVU.MOREX.r3.6HG0544390	MElavenderblush1	root cap and meristem	6 h	MYB transcription factor
HORVU.MOREX.r3.6HG0560140	MElavenderblush1	root cap and meristem	6 h	Endoglucanase
HORVU.MOREX.r3.7HG0730870	MElavenderblush1	root cap and meristem	6 h	Glycosyltransferases
HORVU.MOREX.r3.2HG0173120	MElavenderblush1	root cap and meristem	6 h	Aldose 1-epimerase
HORVU.MOREX.r3.6HG0610410	MElavenderblush1	root cap and meristem	6 h	Eukaryotic aspartyl protease family protein
HORVU.MOREX.r3.3HG0298540	MElavenderblush1	root cap and meristem	6 h	Phosphatidylinositol transfer protein
HORVU.MOREX.r3.2HG0204570	MElavenderblush1	root cap and meristem	6 h	glucuronoxylan 4-O-methyltransferase-like protein (DUF579)
HORVU.MOREX.r3.3HG0230090	MElavenderblush1	root cap and meristem	6 h	Cysteine protease, putative
HORVU.MOREX.r3.4HG0380410	MElavenderblush1	root cap and meristem	6 h	F-box protein
HORVU.MOREX.r3.2HG0118740	MElavenderblush1	root cap and meristem	6 h	Hexosyltransferase
HORVU.MOREX.r3.6HG0605160	MElavenderblush1	root cap and meristem	6 h	glucan synthase-like 9
HORVU.MOREX.r3.6HG0598750	MElavenderblush1	root cap and meristem	6 h	Remorin
HORVU.MOREX.r3.3HG0310520	MElavenderblush1	root cap and meristem	6 h	Glycosyltransferase
HORVU.MOREX.r3.4HG0388220	MElavenderblush1	root cap and meristem	6 h	Clathrin assembly protein, putative, expressed
HORVU.MOREX.r3.6HG0593770	MElavenderblush1	root cap and meristem	6 h	Hydroxycinnamoyl-CoA shikimate/quinate hydroxycinnamoyltransferase
HORVU.MOREX.r3.6HG0631090	MElavenderblush1	root cap and meristem	6 h	Na(+)/H(+) antiporter NhaB
HORVU.MOREX.r3.7HG0749090	MElavenderblush1	root cap and meristem	6 h	Expansin-like protein
HORVU.MOREX.r3.3HG0226040	MElavenderblush1	root cap and meristem	6 h	Endo-1,4-beta-xylanase
HORVU.MOREX.r3.4HG0403620	MElavenderblush1	root cap and meristem	6 h	Sucrose transporter
HORVU.MOREX.r3.7HG0718990	MElavenderblush1	root cap and meristem	6 h	Peroxidase
HORVU.MOREX.r3.2HG0209640	MElavenderblush1	root cap and meristem	6 h	WD-repeat protein, putative
HORVU.MOREX.r3.6HG0620410	MElavenderblush1	root cap and meristem	6 h	Xyloglucan endotransglucosylase/hydrolase
HORVU.MOREX.r3.5HG0470950	MElavenderblush1	root cap and meristem	6 h	Seed maturation protein
HORVU.MOREX.r3.7HG0732710	MElavenderblush1	root cap and meristem	6 h	transmembrane protein, putative (Protein of unknown function, DUF642)
HORVU.MOREX.r3.7HG0686900	MElavenderblush1	root cap and meristem	6 h	BAG family molecular chaperone regulator-like protein
HORVU.MOREX.r3.4HG0346070	MElavenderblush1	root cap and meristem	6 h	Heavy-metal-associated domain-containing protein, putative, expressed
HORVU.MOREX.r3.2HG0205420	MElavenderblush1	root cap and meristem	6 h	Heavy metal transport/detoxification superfamily protein
HORVU.MOREX.r3.1HG0041280	MElavenderblush1	root cap and meristem	6 h	Cellulose synthase
HORVU.MOREX.r3.2HG0121760	MElavenderblush1	root cap and meristem	6 h	Receptor-like kinase
HORVU.MOREX.r3.6HG0620720	MElavenderblush1	root cap and meristem	6 h	Ribonuclease
HORVU.MOREX.r3.2HG0204350	MElavenderblush1	root cap and meristem	6 h	Glycosyltransferases
HORVU.MOREX.r3.7HG0700030	MElavenderblush1	root cap and meristem	6 h	Nitrate transporter 1.1
HORVU.MOREX.r3.4HG0379400	MElavenderblush1	root cap and meristem	6 h	Protein kinase-like protein
HORVU.MOREX.r3.2HG0213660	MElavenderblush1	root cap and meristem	6 h	Receptor-like protein kinase-like protein
HORVU.MOREX.r3.5HG0491740	MElavenderblush1	root cap and meristem	6 h	Chitinase-like protein
HORVU.MOREX.r3.5HG0536610	MElavenderblush1	root cap and meristem	6 h	Gibberellin 20 oxidase
HORVU.MOREX.r3.3HG0310380	MElavenderblush1	root cap and meristem	6 h	10 kDa chaperonin
HORVU.MOREX.r3.7HG0679180	MElavenderblush1	root cap and meristem	6 h	Beta-1,2-xylosyltransferase
HORVU.MOREX.r3.2HG0117830	MElavenderblush1	root cap and meristem	6 h	Protein trichome birefringence
HORVU.MOREX.r3.2HG0104860	MElavenderblush1	root cap and meristem	6 h	Expansin
HORVU.MOREX.r3.2HG0105020	MElavenderblush1	root cap and meristem	6 h	Aquaporin
HORVU.MOREX.r3.5HG0488040	MElavenderblush1	root cap and meristem	6 h	Blue copper protein
HORVU.MOREX.r3.2HG0100750	MElavenderblush1	root cap and meristem	6 h	Dirigent protein
HORVU.MOREX.r3.7HG0669580	MElavenderblush1	root cap and meristem	6 h	Caleosin
HORVU.MOREX.r3.3HG0287690	MElavenderblush1	root cap and meristem	6 h	Profilin
HORVU.MOREX.r3.7HG0656580	MElavenderblush1	root cap and meristem	6 h	Calcium-binding family protein
HORVU.MOREX.r3.2HG0160690	MElavenderblush1	root cap and meristem	6 h	RALF
HORVU.MOREX.r3.5HG0511710	MElavenderblush1	root cap and meristem	6 h	UDP-glycosyltransferase
HORVU.MOREX.r3.2HG0133450	MElavenderblush1	root cap and meristem	6 h	Remorin
HORVU.MOREX.r3.4HG0392230	MElavenderblush1	root cap and meristem	6 h	RNA-binding family protein, putative
HORVU.MOREX.r3.5HG0465400	MElavenderblush1	root cap and meristem	6 h	Trichome birefringence-like protein
HORVU.MOREX.r3.1HG0058680	MElavenderblush1	root cap and meristem	6 h	NAD kinase
HORVU.MOREX.r3.5HG0472810	MElavenderblush1	root cap and meristem	6 h	Aquaporin
HORVU.MOREX.r3.2HG0197760	MElavenderblush1	root cap and meristem	6 h	IQ domain-containing protein
HORVU.MOREX.r3.1HG0059150	MElavenderblush1	root cap and meristem	6 h	Annexin
HORVU.MOREX.r3.4HG0403590	MElavenderblush1	root cap and meristem	6 h	Homeobox protein, putative
HORVU.MOREX.r3.4HG0383780	MElavenderblush1	root cap and meristem	6 h	Laccase
HORVU.MOREX.r3.1HG0029220	MElavenderblush1	root cap and meristem	6 h	Ubiquitin carboxyl-terminal hydrolase 26
HORVU.MOREX.r3.5HG0448210	MElavenderblush1	root cap and meristem	6 h	Heptahelical transmembrane protein 4
HORVU.MOREX.r3.2HG0168070	MElavenderblush1	root cap and meristem	6 h	Peroxidase
HORVU.MOREX.r3.2HG0119220	MElavenderblush1	root cap and meristem	6 h	Gibberellin receptor GID1a
HORVU.MOREX.r3.2HG0199260	MElavenderblush1	root cap and meristem	6 h	Glycosyltransferase
HORVU.MOREX.r3.7HG0653380	MElavenderblush1	root cap and meristem	6 h	GDSL esterase/lipase
HORVU.MOREX.r3.4HG0418210	MElavenderblush1	root cap and meristem	6 h	Methylsterol monooxygenase 1-2
HORVU.MOREX.r3.7HG0663950	MElavenderblush1	root cap and meristem	6 h	Alpha/beta-Hydrolases superfamily protein
HORVU.MOREX.r3.4HG0412370	MElavenderblush1	root cap and meristem	6 h	Homeobox protein knotted-1, putative
HORVU.MOREX.r3.6HG0618110	MElavenderblush1	root cap and meristem	6 h	growth-regulating factor 9
HORVU.MOREX.r3.6HG0542030	MElavenderblush1	root cap and meristem	6 h	Acid beta-fructofuranosidase
HORVU.MOREX.r3.7HG0749360	MElavenderblush1	root cap and meristem	6 h	Clathrin light chain
HORVU.MOREX.r3.7HG0740120	MElavenderblush1	root cap and meristem	6 h	Nodulin-like / Major Facilitator Superfamily protein
HORVU.MOREX.r3.1HG0017280	MElavenderblush1	root cap and meristem	6 h	Peroxidase
HORVU.MOREX.r3.4HG0397690	MElavenderblush1	root cap and meristem	6 h	Beta-xylosidase, putative
HORVU.MOREX.r3.3HG0302020	MElavenderblush1	root cap and meristem	6 h	Ras-related protein Rab-11A
HORVU.MOREX.r3.2HG0139810	MElavenderblush1	root cap and meristem	6 h	Heavy metal transport/detoxification superfamily protein
HORVU.MOREX.r3.6HG0546770	MElavenderblush1	root cap and meristem	6 h	GDSL esterase/lipase
HORVU.MOREX.r3.2HG0157340	MElavenderblush1	root cap and meristem	6 h	Blue copper protein
HORVU.MOREX.r3.1HG0024740	MElavenderblush1	root cap and meristem	6 h	GDSL esterase/lipase
HORVU.MOREX.r3.1HG0070440	MElavenderblush1	root cap and meristem	6 h	Patatin
HORVU.MOREX.r3.5HG0490520	MElavenderblush1	root cap and meristem	6 h	Tonoplast dicarboxylate transporter
HORVU.MOREX.r3.2HG0169000	MElavenderblush1	root cap and meristem	6 h	arginine N-methyltransferase, putative (DUF688)
HORVU.MOREX.r3.1HG0068010	MElavenderblush1	root cap and meristem	6 h	Peroxidase
HORVU.MOREX.r3.6HG0554980	MElavenderblush1	root cap and meristem	6 h	Chloride channel protein
HORVU.MOREX.r3.1HG0032200	MElavenderblush1	root cap and meristem	6 h	S-type anion channel
HORVU.MOREX.r3.3HG0239980	MElavenderblush1	root cap and meristem	6 h	Alpha/beta-Hydrolases superfamily protein, putative
HORVU.MOREX.r3.3HG0246500	MElavenderblush1	root cap and meristem	6 h	Peptide-N4-(N-acetyl-beta-glucosaminyl)asparagine amidase A
HORVU.MOREX.r3.7HG0658930	MElavenderblush1	root cap and meristem	6 h	Dirigent protein
HORVU.MOREX.r3.5HG0492730	MElavenderblush1	root cap and meristem	6 h	Cyclin-dependent protein kinase inhibitor SMR3
HORVU.MOREX.r3.4HG0407950	MElavenderblush1	root cap and meristem	6 h	Cortical cell-delineating protein
HORVU.MOREX.r3.1HG0056620	MElavenderblush1	root cap and meristem	6 h	Expansin protein
HORVU.MOREX.r3.6HG0565830	MElavenderblush1	root cap and meristem	6 h	Polyubiquitin
HORVU.MOREX.r3.2HG0187450	MElavenderblush1	root cap and meristem	6 h	Rhomboid-like protein
HORVU.MOREX.r3.2HG0127020	MElavenderblush1	root cap and meristem	6 h	methyl esterase 11
HORVU.MOREX.r3.7HG0712460	MElavenderblush1	root cap and meristem	6 h	Wall-associated receptor kinase-like protein
HORVU.MOREX.r3.2HG0191440	MElavenderblush1	root cap and meristem	6 h	Vacuolar sorting receptor family protein
HORVU.MOREX.r3.3HG0297580	MElavenderblush1	root cap and meristem	6 h	Receptor-like protein kinase
HORVU.MOREX.r3.7HG0740440	MElavenderblush1	root cap and meristem	6 h	4-coumarate:CoA ligase
HORVU.MOREX.r3.3HG0329870	MElavenderblush1	root cap and meristem	6 h	Pectin acetylesterase
HORVU.MOREX.r3.2HG0197330	MElavenderblush1	root cap and meristem	6 h	S-norcoclaurine synthase 1
HORVU.MOREX.r3.5HG0419590	MElavenderblush1	root cap and meristem	6 h	Sucrose transporter protein
HORVU.MOREX.r3.2HG0189670	MElavenderblush1	root cap and meristem	6 h	Aquaporin-like protein
HORVU.MOREX.r3.1HG0013800	MElavenderblush1	root cap and meristem	6 h	Glycosyltransferases
HORVU.MOREX.r3.6HG0608880	MElavenderblush1	root cap and meristem	6 h	GDSL esterase/lipase
HORVU.MOREX.r3.2HG0117660	MElavenderblush1	root cap and meristem	6 h	Beta-glucosidase
HORVU.MOREX.r3.4HG0410950	MElavenderblush1	root cap and meristem	6 h	Heavy metal transport/detoxification superfamily protein
HORVU.MOREX.r3.6HG0593050	MElavenderblush1	root cap and meristem	6 h	C2 domain-containing protein / GRAM domain-containing protein
HORVU.MOREX.r3.6HG0600000	MElavenderblush1	root cap and meristem	6 h	Blue copper protein
HORVU.MOREX.r3.3HG0323330	MElavenderblush1	root cap and meristem	6 h	RNA binding protein, putative
HORVU.MOREX.r3.7HG0658550	MElavenderblush1	root cap and meristem	6 h	RING/U-box superfamily protein
HORVU.MOREX.r3.5HG0510050	MElavenderblush1	root cap and meristem	6 h	Kinase-like protein
HORVU.MOREX.r3.5HG0508880	MElavenderblush1	root cap and meristem	6 h	Leucine-rich repeat protein kinase family protein
HORVU.MOREX.r3.7HG0690090	MElavenderblush1	root cap and meristem	6 h	PLATZ transcription factor family protein
HORVU.MOREX.r3.6HG0622110	MElavenderblush1	root cap and meristem	6 h	Pathogenesis-related protein 1
HORVU.MOREX.r3.5HG0524060	MElavenderblush1	root cap and meristem	6 h	Remorin
HORVU.MOREX.r3.7HG0752800	MElavenderblush1	root cap and meristem	6 h	Sesquiterpene synthase
HORVU.MOREX.r3.2HG0127260	MElavenderblush1	root cap and meristem	6 h	COBRA-like protein
HORVU.MOREX.r3.7HG0706830	MElavenderblush1	root cap and meristem	6 h	transmembrane protein, putative (DUF679 domain membrane protein 2)
HORVU.MOREX.r3.4HG0417710	MElavenderblush1	root cap and meristem	6 h	Protease inhibitor/seed storage/lipid transfer protein family protein
HORVU.MOREX.r3.1HG0024570	MElavenderblush1	root cap and meristem	6 h	Transcription factor, putative
HORVU.MOREX.r3.2HG0210510	MElavenderblush1	root cap and meristem	6 h	Rapid alkalinization factor 1
HORVU.MOREX.r3.2HG0178930	MElavenderblush1	root cap and meristem	6 h	Hydroxycinnamoyl-CoA shikimate/quinate hydroxycinnamoyltransferase
HORVU.MOREX.r3.3HG0320050	MElavenderblush1	root cap and meristem	6 h	Calcium binding protein
HORVU.MOREX.r3.5HG0501170	MElavenderblush1	root cap and meristem	6 h	Eukaryotic aspartyl protease family protein
HORVU.MOREX.r3.7HG0669750	MElavenderblush1	root cap and meristem	6 h	Sn1-specific diacylglycerol lipase alpha
HORVU.MOREX.r3.4HG0410810	MElavenderblush1	root cap and meristem	6 h	Receptor-like kinase
HORVU.MOREX.r3.4HG0341050	MElavenderblush1	root cap and meristem	6 h	Protein DETOXIFICATION
HORVU.MOREX.r3.5HG0480100	MElavenderblush1	root cap and meristem	6 h	Cysteine protease
HORVU.MOREX.r3.5HG0439620	MElavenderblush1	root cap and meristem	6 h	Amino acid transporter, putative
HORVU.MOREX.r3.2HG0173710	MElavenderblush1	root cap and meristem	6 h	General negative regulator of transcription subunit 4
HORVU.MOREX.r3.7HG0724060	MElavenderblush1	root cap and meristem	6 h	U-box domain-containing protein
HORVU.MOREX.r3.1HG0067630	MElavenderblush1	root cap and meristem	6 h	Serine/threonine-protein kinase
HORVU.MOREX.r3.6HG0570040	MElavenderblush1	root cap and meristem	6 h	4-coumarate CoA ligase
HORVU.MOREX.r3.1HG0073550	MElavenderblush1	root cap and meristem	6 h	Laccase
HORVU.MOREX.r3.6HG0557280	MElavenderblush1	root cap and meristem	6 h	Glucan endo-1,3-beta-glucosidase 3
HORVU.MOREX.r3.6HG0619650	MElavenderblush1	root cap and meristem	6 h	BZIP transcription factor
HORVU.MOREX.r3.1HG0059170	MElavenderblush1	root cap and meristem	6 h	Annexin
HORVU.MOREX.r3.1HG0076120	MElavenderblush1	root cap and meristem	6 h	Phosphatidylinositol transfer protein
HORVU.MOREX.r3.2HG0210620	MElavenderblush1	root cap and meristem	6 h	Acetyl-coenzyme A synthetase
HORVU.MOREX.r3.1HG0074300	MElavenderblush1	root cap and meristem	6 h	HXXXD-type acyl-transferase family protein
HORVU.MOREX.r3.5HG0422080	MElavenderblush1	root cap and meristem	6 h	RING/U-box superfamily protein
HORVU.MOREX.r3.7HG0662370	MElavenderblush1	root cap and meristem	6 h	Pathogenesis-related protein 1
HORVU.MOREX.r3.5HG0517170	MElavenderblush1	root cap and meristem	6 h	Fasciclin-like arabinogalactan protein
HORVU.MOREX.r3.2HG0111620	MElavenderblush1	root cap and meristem	6 h	Heavy metal transport/detoxification superfamily protein
HORVU.MOREX.r3.7HG0723600	MElavenderblush1	root cap and meristem	6 h	Peroxidase
HORVU.MOREX.r3.2HG0100180	MElavenderblush1	root cap and meristem	6 h	UNC93-like protein 2
HORVU.MOREX.r3.3HG0218800	MElavenderblush1	root cap and meristem	6 h	hydroxyproline-rich glycoprotein family protein
HORVU.MOREX.r3.3HG0224850	MElavenderblush1	root cap and meristem	6 h	Basic 7S globulin 2
HORVU.MOREX.r3.5HG0482670	MElavenderblush1	root cap and meristem	6 h	Cellulose synthase
HORVU.MOREX.r3.1HG0017410	MElavenderblush1	root cap and meristem	6 h	Peroxidase
HORVU.MOREX.r3.6HG0601260	MElavenderblush1	root cap and meristem	6 h	Sulfotransferase
HORVU.MOREX.r3.2HG0120350	MElavenderblush1	root cap and meristem	6 h	Peroxidase
HORVU.MOREX.r3.2HG0117530	MElavenderblush1	root cap and meristem	6 h	Carboxypeptidase
HORVU.MOREX.r3.5HG0428120	MElavenderblush1	root cap and meristem	6 h	SEC1 family transport protein SLY1
HORVU.MOREX.r3.6HG0611880	MElavenderblush1	root cap and meristem	6 h	Homeobox-leucine zipper protein
HORVU.MOREX.r3.7HG0711070	MElavenderblush1	root cap and meristem	6 h	Receptor-like kinase, putative
HORVU.MOREX.r3.7HG0642940	MElavenderblush1	root cap and meristem	6 h	Tryptophan decarboxylase
HORVU.MOREX.r3.5HG0478050	MElavenderblush1	root cap and meristem	6 h	Nucleobase ascorbate transporter
HORVU.MOREX.r3.4HG0417320	MElavenderblush1	root cap and meristem	6 h	Remorin
HORVU.MOREX.r3.7HG0739750	MElavenderblush1	root cap and meristem	6 h	cyclin-dependent kinase inhibitor
HORVU.MOREX.r3.2HG0167060	MElavenderblush1	root cap and meristem	6 h	Protease inhibitor/seed storage/lipid transfer family protein
HORVU.MOREX.r3.5HG0517250	MElavenderblush1	root cap and meristem	6 h	Alpha/beta-Hydrolases superfamily protein
HORVU.MOREX.r3.7HG0735780	MElavenderblush1	root cap and meristem	6 h	Amino acid transporter, putative
HORVU.MOREX.r3.7HG0684180	MElavenderblush1	root cap and meristem	6 h	Peroxidase
HORVU.MOREX.r3.7HG0667390	MElavenderblush1	root cap and meristem	6 h	D-ribose-binding periplasmic
HORVU.MOREX.r3.4HG0415870	MElavenderblush1	root cap and meristem	6 h	Expansin protein
HORVU.MOREX.r3.1HG0056570	MElavenderblush1	root cap and meristem	6 h	Expansin protein
HORVU.MOREX.r3.5HG0519120	MElavenderblush1	root cap and meristem	6 h	CASP-like protein
HORVU.MOREX.r3.6HG0600910	MElavenderblush1	root cap and meristem	6 h	Aquaporin
HORVU.MOREX.r3.7HG0703460	MElavenderblush1	root cap and meristem	6 h	Amino acid transporter, putative
HORVU.MOREX.r3.5HG0481600	MElavenderblush1	root cap and meristem	6 h	Hexosyltransferase
HORVU.MOREX.r3.3HG0288070	MElavenderblush1	root cap and meristem	6 h	2-oxoglutarate (2OG) and Fe(II)-dependent oxygenase superfamily protein, putative
HORVU.MOREX.r3.2HG0129530	MElavenderblush1	root cap and meristem	6 h	Formin-like protein
HORVU.MOREX.r3.7HG0659400	MElavenderblush1	root cap and meristem	6 h	Short-chain dehydrogenase/reductase family protein
HORVU.MOREX.r3.1HG0008450	MElavenderblush1	root cap and meristem	6 h	11S globulin seed storage protein 2
HORVU.MOREX.r3.3HG0305030	MElavenderblush1	root cap and meristem	6 h	alpha/beta-Hydrolases superfamily protein
HORVU.MOREX.r3.3HG0292220	MElavenderblush1	root cap and meristem	6 h	LURP-one-like protein
HORVU.MOREX.r3.4HG0332220	MElavenderblush1	root cap and meristem	6 h	GDSL esterase/lipase
HORVU.MOREX.r3.3HG0297720	MElavenderblush1	root cap and meristem	6 h	2-oxoglutarate (2OG) and Fe(II)-dependent oxygenase superfamily protein, putative
HORVU.MOREX.r3.3HG0267730	MElavenderblush1	root cap and meristem	6 h	Protein phosphatase 2C
HORVU.MOREX.r3.1HG0011880	MElavenderblush1	root cap and meristem	6 h	Voltage-dependent T-type calcium channel subunit alpha-1G
HORVU.MOREX.r3.3HG0307850	MElavenderblush1	root cap and meristem	6 h	Basic 7S globulin
HORVU.MOREX.r3.5HG0530200	MElavenderblush1	root cap and meristem	6 h	Actin
HORVU.MOREX.r3.3HG0309900	MElavenderblush1	root cap and meristem	6 h	ROP-interactive CRIB motif protein
HORVU.MOREX.r3.1HG0064900	MElavenderblush1	root cap and meristem	6 h	Glycosyltransferase
HORVU.MOREX.r3.4HG0418230	MElavenderblush1	root cap and meristem	6 h	Xyloglucan endotransglucosylase/hydrolase
HORVU.MOREX.r3.3HG0254950	MElavenderblush1	root cap and meristem	6 h	Peroxidase
HORVU.MOREX.r3.6HG0600200	MElavenderblush1	root cap and meristem	6 h	Ethylene-responsive transcription factor, putative
HORVU.MOREX.r3.2HG0201810	MElavenderblush1	root cap and meristem	6 h	Molybdate transporter 2
HORVU.MOREX.r3.3HG0254940	MElavenderblush1	root cap and meristem	6 h	Peroxidase
HORVU.MOREX.r3.4HG0387410	MElavenderblush1	root cap and meristem	6 h	ADP-ribosylation factor GTPase-activating protein
HORVU.MOREX.r3.7HG0701630	MElavenderblush1	root cap and meristem	6 h	External alternative NAD(P)H-ubiquinone oxidoreductase B2, mitochondrial
HORVU.MOREX.r3.4HG0337950	MElavenderblush1	root cap and meristem	6 h	65-kDa microtubule-associated-like protein
HORVU.MOREX.r3.2HG0112160	MElavenderblush1	root cap and meristem	6 h	transcription repressor
HORVU.MOREX.r3.4HG0408270	MElavenderblush1	root cap and meristem	6 h	LOB domain-containing protein, putative
HORVU.MOREX.r3.7HG0716640	MElavenderblush1	root cap and meristem	6 h	Xyloglucan endotransglucosylase/hydrolase
HORVU.MOREX.r3.2HG0185570	MElavenderblush1	root cap and meristem	6 h	transcription repressor
HORVU.MOREX.r3.3HG0232910	MElavenderblush1	root cap and meristem	6 h	NADP-dependent alkenal double bond reductase
HORVU.MOREX.r3.1HG0075730	MElavenderblush1	root cap and meristem	6 h	Subtilisin-like protease
HORVU.MOREX.r3.2HG0174750	MElavenderblush1	root cap and meristem	6 h	Fasciclin-like arabinogalactan protein
HORVU.MOREX.r3.4HG0337590	MElavenderblush1	root cap and meristem	6 h	RNA-binding protein 34
HORVU.MOREX.r3.4HG0418610	MElavenderblush1	root cap and meristem	6 h	glycosyltransferase family exostosin protein
HORVU.MOREX.r3.4HG0345340	MElavenderblush1	root cap and meristem	6 h	Basic-leucine zipper (bZIP) transcription factor family protein
HORVU.MOREX.r3.4HG0351750	MElavenderblush1	root cap and meristem	6 h	BTB/POZ domain-containing protein
HORVU.MOREX.r3.6HG0540020	MElavenderblush1	root cap and meristem	6 h	Ubiquitin carboxyl-terminal hydrolase 2
HORVU.MOREX.r3.6HG0601660	MElavenderblush1	root cap and meristem	6 h	S-adenosylmethionine synthase
HORVU.MOREX.r3.7HG0676350	MElavenderblush1	root cap and meristem	6 h	Maternal effect embryo arrest protein
HORVU.MOREX.r3.6HG0633200	MElavenderblush1	root cap and meristem	6 h	3-ketoacyl-CoA synthase
HORVU.MOREX.r3.1HG0046540	MElavenderblush1	root cap and meristem	6 h	DUF538 family protein, putative (Protein of unknown function, DUF538)
HORVU.MOREX.r3.1HG0015750	MElavenderblush1	root cap and meristem	6 h	transcription factor, putative (Protein of unknown function, DUF547)
HORVU.MOREX.r3.2HG0217090	MElavenderblush1	root cap and meristem	6 h	C2 calcium/lipid-binding and GRAM domain protein
HORVU.MOREX.r3.1HG0093420	MElavenderblush1	root cap and meristem	6 h	TPR repeat-containing thioredoxin TTL1
HORVU.MOREX.r3.3HG0330200	MElavenderblush1	root cap and meristem	6 h	Aquaporin
HORVU.MOREX.r3.4HG0417010	MElavenderblush1	root cap and meristem	6 h	Receptor protein kinase, putative
HORVU.MOREX.r3.7HG0751150	MElavenderblush1	root cap and meristem	6 h	Aquaporin
HORVU.MOREX.r3.7HG0716400	MElavenderblush1	root cap and meristem	6 h	Beta-galactosidase
HORVU.MOREX.r3.3HG0244080	MElavenderblush1	root cap and meristem	6 h	Homeobox leucine-zipper protein
HORVU.MOREX.r3.2HG0121540	MElavenderblush1	root cap and meristem	6 h	Haloacid dehalogenase-like hydrolase family protein
HORVU.MOREX.r3.3HG0255020	MElavenderblush1	root cap and meristem	6 h	Peroxidase
HORVU.MOREX.r3.3HG0301430	MElavenderblush1	root cap and meristem	6 h	Myb transcription factor
HORVU.MOREX.r3.4HG0381790	MElavenderblush1	root cap and meristem	6 h	transmembrane protein, putative (DUF247)
HORVU.MOREX.r3.6HG0607960	MElavenderblush1	root cap and meristem	6 h	Protein KINESIN LIGHT CHAIN-RELATED 3
HORVU.MOREX.r3.2HG0172560	MElavenderblush1	root cap and meristem	6 h	Sugar transporter, putative
HORVU.MOREX.r3.7HG0747970	MElavenderblush1	root cap and meristem	6 h	Polyamine oxidase
HORVU.MOREX.r3.6HG0558410	MElavenderblush1	root cap and meristem	6 h	SAUR-like auxin-responsive protein family, putative
HORVU.MOREX.r3.1HG0017770	MElavenderblush1	root cap and meristem	6 h	Germin-like protein 1
HORVU.MOREX.r3.6HG0620940	MElavenderblush1	root cap and meristem	6 h	Lipid transfer protein
HORVU.MOREX.r3.5HG0442770	MElavenderblush1	root cap and meristem	6 h	Boron transporter
HORVU.MOREX.r3.6HG0596770	MElavenderblush1	root cap and meristem	6 h	Aquaporin
HORVU.MOREX.r3.4HG0384400	MElavenderblush1	root cap and meristem	6 h	Ethylene-overproduction protein 1
HORVU.MOREX.r3.4HG0407990	MElavenderblush1	root cap and meristem	6 h	C2 calcium/lipid-binding and GRAM domain protein
HORVU.MOREX.r3.7HG0701210	MElavenderblush1	root cap and meristem	6 h	Chaperone protein dnaJ, putative
HORVU.MOREX.r3.1HG0047110	MElavenderblush1	root cap and meristem	6 h	Epoxide hydrolase 2
HORVU.MOREX.r3.7HG0705860	MElavenderblush1	root cap and meristem	6 h	Non-lysosomal glucosylceramidase
HORVU.MOREX.r3.3HG0309530	MElavenderblush1	root cap and meristem	6 h	Basic helix-loop-helix transcription factor
HORVU.MOREX.r3.7HG0640710	MElavenderblush1	root cap and meristem	6 h	Sulfotransferase
HORVU.MOREX.r3.5HG0524560	MElavenderblush1	root cap and meristem	6 h	Methylenetetrahydrofolate reductase
HORVU.MOREX.r3.2HG0192000	MElavenderblush1	root cap and meristem	6 h	HXXXD-type acyl-transferase family protein, putative
HORVU.MOREX.r3.2HG0173750	MElavenderblush1	root cap and meristem	6 h	Aldehyde dehydrogenase
HORVU.MOREX.r3.2HG0101070	MElavenderblush1	root cap and meristem	6 h	HXXXD-type acyl-transferase family protein
HORVU.MOREX.r3.6HG0601160	MElavenderblush1	root cap and meristem	6 h	Expansin protein
HORVU.MOREX.r3.1HG0067970	MElavenderblush1	root cap and meristem	6 h	Peroxidase
HORVU.MOREX.r3.2HG0178520	MElavenderblush1	root cap and meristem	6 h	Endoglucanase
HORVU.MOREX.r3.6HG0610890	MElavenderblush1	root cap and meristem	6 h	KH domain-containing protein
HORVU.MOREX.r3.1HG0064030	MElavenderblush1	root cap and meristem	6 h	Tetratricopeptide repeat (TPR)-like superfamily protein
HORVU.MOREX.r3.2HG0204520	MElavenderblush1	root cap and meristem	6 h	Cysteine protease
HORVU.MOREX.r3.3HG0313120	MElavenderblush1	root cap and meristem	6 h	Acetolactate synthase
HORVU.MOREX.r3.7HG0726260	MElavenderblush1	root cap and meristem	6 h	Glycosyltransferase
HORVU.MOREX.r3.7HG0713610	MElavenderblush1	root cap and meristem	6 h	Core-2/I-branching beta-1,6-N-acetylglucosaminyltransferase family protein
HORVU.MOREX.r3.5HG0497770	MElavenderblush1	root cap and meristem	6 h	BAG family molecular chaperone regulator-like protein
HORVU.MOREX.r3.2HG0115380	MElavenderblush1	root cap and meristem	6 h	Short-chain dehydrogenase/reductase
HORVU.MOREX.r3.5HG0466060	MEnavajowhite3	root cap and meristem	24 h	2-oxoglutarate (2OG) and Fe(II)-dependent oxygenase superfamily protein
HORVU.MOREX.r3.2HG0113680	MEnavajowhite3	root cap and meristem	24 h	Iron-sulfur cluster assembly protein
HORVU.MOREX.r3.3HG0234190	MEnavajowhite3	root cap and meristem	24 h	TPR repeat protein
HORVU.MOREX.r3.2HG0205450	MEnavajowhite3	root cap and meristem	24 h	SHI-related sequence 7
HORVU.MOREX.r3.2HG0121950	MEnavajowhite3	root cap and meristem	24 h	RNA binding protein
HORVU.MOREX.r3.4HG0386900	MEdarkolivegreen	root cap and meristem	48 h	Plant protein 1589 of Uncharacterized protein function
HORVU.MOREX.r3.5HG0431990	MEdarkolivegreen	root cap and meristem	48 h	Acetyl-CoA carboxylase, putative
HORVU.MOREX.r3.3HG0253400	MEdarkolivegreen	root cap and meristem	48 h	Topless-related 1-like protein
HORVU.MOREX.r3.5HG0468600	MEdarkolivegreen	root cap and meristem	48 h	ATP-dependent DNA helicase
HORVU.MOREX.r3.2HG0113390	MEdarkolivegreen	root cap and meristem	48 h	Universal stress protein
HORVU.MOREX.r3.2HG0176250	MEdarkolivegreen	root cap and meristem	48 h	BTB/POZ and TAZ domain protein
HORVU.MOREX.r3.1HG0040790	MEdarkolivegreen	root cap and meristem	48 h	Plant/T7N9-9 protein
HORVU.MOREX.r3.1HG0014530	MEdarkolivegreen	root cap and meristem	48 h	Acyl-CoA dehydrogenase
HORVU.MOREX.r3.5HG0501600	MEdarkolivegreen	root cap and meristem	48 h	Protein kinase, putative
HORVU.MOREX.r3.7HG0658050	MEdarkolivegreen	root cap and meristem	48 h	Acyl-coenzyme A oxidase
HORVU.MOREX.r3.5HG0455150	MEdarkolivegreen	root cap and meristem	48 h	Transducin/WD-like repeat-protein
HORVU.MOREX.r3.1HG0073510	MEdarkolivegreen	root cap and meristem	48 h	ATP-dependent zinc metalloprotease FtsH
HORVU.MOREX.r3.3HG0294850	MEdarkolivegreen	root cap and meristem	48 h	E3 ubiquitin-protein ligase
HORVU.MOREX.r3.2HG0134900	MEdarkolivegreen	root cap and meristem	48 h	Sphingosine kinase, putative
HORVU.MOREX.r3.1HG0064890	MEdarkolivegreen	root cap and meristem	48 h	ATP-dependent zinc metalloprotease FtsH
HORVU.MOREX.r3.2HG0130620	MEdarkolivegreen	root cap and meristem	48 h	Aldehyde dehydrogenase
HORVU.MOREX.r3.3HG0288750	MEdarkolivegreen	root cap and meristem	48 h	Protein kinase, putative
HORVU.MOREX.r3.5HG0508270	MEdarkolivegreen	root cap and meristem	48 h	Aminotransferase
HORVU.MOREX.r3.7HG0677600	MEdarkolivegreen	root cap and meristem	48 h	E3 ubiquitin-protein ligase RGLG2
HORVU.MOREX.r3.1HG0066590	MEdarkolivegreen	root cap and meristem	48 h	F-box family protein
HORVU.MOREX.r3.1HG0049460	MEdarkolivegreen	root cap and meristem	48 h	Electron transfer flavoprotein-ubiquinone oxidoreductase, mitochondrial
HORVU.MOREX.r3.6HG0628090	MEdarkolivegreen	root cap and meristem	48 h	Cinnamoyl CoA reductase
HORVU.MOREX.r3.5HG0522240	MEdarkolivegreen	root cap and meristem	48 h	Squalene synthase
HORVU.MOREX.r3.4HG0336680	MEdarkolivegreen	root cap and meristem	48 h	Transmembrane fragile-X-F-associated protein
HORVU.MOREX.r3.3HG0302310	MEdarkolivegreen	root cap and meristem	48 h	Pumilio-like protein
HORVU.MOREX.r3.7HG0664800	MEdarkolivegreen	root cap and meristem	48 h	O-fucosyltransferase family protein
HORVU.MOREX.r3.4HG0343850	MEdarkolivegreen	root cap and meristem	48 h	La
HORVU.MOREX.r3.5HG0474060	MEdarkolivegreen	root cap and meristem	48 h	Pleiotropic drug resistance ABC transporter
HORVU.MOREX.r3.2HG0110860	MEdarkolivegreen	root cap and meristem	48 h	RINT1-like protein
HORVU.MOREX.r3.7HG0735850	MEdarkolivegreen	root cap and meristem	48 h	BTB/POZ domain-containing protein
HORVU.MOREX.r3.2HG0123790	MEdarkolivegreen	root cap and meristem	48 h	Calmodulin-binding transcription activator
HORVU.MOREX.r3.7HG0686010	MEdarkolivegreen	root cap and meristem	48 h	RING/U-box superfamily protein
HORVU.MOREX.r3.2HG0116380	MEdarkolivegreen	root cap and meristem	48 h	WD40 repeat-like protein
HORVU.MOREX.r3.7HG0726910	MEdarkolivegreen	root cap and meristem	48 h	3-phosphoinositide-dependent protein kinase-1-like
HORVU.MOREX.r3.7HG0745120	MEdarkolivegreen	root cap and meristem	48 h	Sucrose phosphate synthase
HORVU.MOREX.r3.7HG0656620	MEdarkolivegreen	root cap and meristem	48 h	debranching enzyme 1
HORVU.MOREX.r3.1HG0087880	MEdarkolivegreen	root cap and meristem	48 h	1-deoxy-D-xylulose-5-phosphate synthase
HORVU.MOREX.r3.6HG0618160	MEdarkolivegreen	root cap and meristem	48 h	Cyclic nucleotide gated channel
HORVU.MOREX.r3.5HG0522880	MEdarkolivegreen	root cap and meristem	48 h	Cellulose synthase
HORVU.MOREX.r3.6HG0546660	MEdarkolivegreen	root cap and meristem	48 h	Autophagy protein 5
HORVU.MOREX.r3.3HG0286540	MEdarkolivegreen	root cap and meristem	48 h	epstein-barr nuclear antigen
HORVU.MOREX.r3.2HG0144920	MEdarkolivegreen	root cap and meristem	48 h	Malic enzyme
HORVU.MOREX.r3.6HG0549550	MEdarkolivegreen	root cap and meristem	48 h	Methyltransferase-like protein
HORVU.MOREX.r3.7HG0746090	MEdarkolivegreen	root cap and meristem	48 h	E3 ubiquitin-protein ligase MARCH6
HORVU.MOREX.r3.5HG0437580	MEdarkolivegreen	root cap and meristem	48 h	SIT4 phosphatase-associated family protein
HORVU.MOREX.r3.7HG0664620	MEdarkolivegreen	root cap and meristem	48 h	Glucan 1,3-beta-glucosidase
HORVU.MOREX.r3.5HG0478600	MEdarkolivegreen	root cap and meristem	48 h	Transcription factor jumonji (jmjC) domain-containing protein
HORVU.MOREX.r3.4HG0400580	MEdarkolivegreen	root cap and meristem	48 h	Protein phosphatase 2c, putative
HORVU.MOREX.r3.5HG0531050	MEdarkolivegreen	root cap and meristem	48 h	NBS-LRR disease resistance protein family-1
HORVU.MOREX.r3.7HG0707060	MEdarkolivegreen	root cap and meristem	48 h	Ring finger protein, putative
HORVU.MOREX.r3.4HG0411110	MEdarkolivegreen	root cap and meristem	48 h	Galactose mutarotase-like superfamily protein
HORVU.MOREX.r3.5HG0530180	MEdarkolivegreen	root cap and meristem	48 h	Kelch repeat-containing family protein
HORVU.MOREX.r3.2HG0100990	MEdarkolivegreen	root cap and meristem	48 h	NBS-LRR disease resistance protein-like
HORVU.MOREX.r3.7HG0721200	MEdarkolivegreen	root cap and meristem	48 h	Alpha-amylase
HORVU.MOREX.r3.2HG0135120	MEdarkolivegreen	root cap and meristem	48 h	F-box protein
HORVU.MOREX.r3.1HG0022460	MEdarkolivegreen	root cap and meristem	48 h	Transport inhibitor response 1
HORVU.MOREX.r3.5HG0499120	MEdarkolivegreen	root cap and meristem	48 h	Lon protease homolog
HORVU.MOREX.r3.2HG0198720	MEdarkolivegreen	root cap and meristem	48 h	Aldehyde dehydrogenase
HORVU.MOREX.r3.7HG0670910	MEdarkolivegreen	root cap and meristem	48 h	Aluminum activated malate transporter family protein
HORVU.MOREX.r3.4HG0365270	MEdarkolivegreen	root cap and meristem	48 h	ABC transporter ATP-binding protein
HORVU.MOREX.r3.5HG0429930	MEdarkolivegreen	root cap and meristem	48 h	Protein DEK
HORVU.MOREX.r3.7HG0739520	MEdarkolivegreen	root cap and meristem	48 h	Kinase
HORVU.MOREX.r3.2HG0106640	MEdarkolivegreen	root cap and meristem	48 h	Acetyltransferase component of pyruvate dehydrogenase complex
HORVU.MOREX.r3.4HG0336600	MEdarkolivegreen	root cap and meristem	48 h	Glutamyl-tRNA(Gln) amidotransferase subunit A
HORVU.MOREX.r3.3HG0298740	MEdarkolivegreen	root cap and meristem	48 h	Erythroid differentiation-related factor 1-like protein
HORVU.MOREX.r3.1HG0014520	MEdarkolivegreen	root cap and meristem	48 h	Kinase family protein
HORVU.MOREX.r3.6HG0632320	MEdarkolivegreen	root cap and meristem	48 h	Leucine-rich repeat protein
HORVU.MOREX.r3.5HG0529240	MEdarkolivegreen	root cap and meristem	48 h	Acetyl-CoA carboxylase
HORVU.MOREX.r3.5HG0432290	MEdarkolivegreen	root cap and meristem	48 h	Phosphatidylinositol 3-kinase
HORVU.MOREX.r3.1HG0053120	MEdarkolivegreen	root cap and meristem	48 h	ADP-ribosylation factor GTPase-activating protein
HORVU.MOREX.r3.6HG0628590	MEdarkolivegreen	root cap and meristem	48 h	Glutathione reductase
HORVU.MOREX.r3.2HG0193070	MEdarkolivegreen	root cap and meristem	48 h	Aldose 1-epimerase family protein
HORVU.MOREX.r3.1HG0072880	MEdarkolivegreen	root cap and meristem	48 h	E3 ubiquitin-protein ligase
HORVU.MOREX.r3.7HG0683950	MEdarkolivegreen	root cap and meristem	48 h	Wd40-repeat-like protein
HORVU.MOREX.r3.5HG0490950	MEdarkolivegreen	root cap and meristem	48 h	Emsy N terminus domain-containing family protein
HORVU.MOREX.r3.6HG0606390	MEdarkolivegreen	root cap and meristem	48 h	Guanosine-3',5'-bis(Diphosphate) 3'-pyrophosphohydrolase
HORVU.MOREX.r3.5HG0467390	MEdarkolivegreen	root cap and meristem	48 h	Histone-lysine N-methyltransferase
HORVU.MOREX.r3.1HG0025620	MEdarkolivegreen	root cap and meristem	48 h	Acyl-CoA dehydrogenase, putative
HORVU.MOREX.r3.7HG0691980	MEdarkolivegreen	root cap and meristem	48 h	Conserved oligomeric Golgi complex subunit 3
HORVU.MOREX.r3.7HG0644630	MEdarkolivegreen	root cap and meristem	48 h	Katanin p60 ATPase-containing subunit, putative
HORVU.MOREX.r3.1HG0076280	MEdarkolivegreen	root cap and meristem	48 h	Transcription elongation factor Spt5-like protein, putative
HORVU.MOREX.r3.3HG0278120	MEdarkolivegreen	root cap and meristem	48 h	CTD small phosphatase-like protein
HORVU.MOREX.r3.1HG0032910	MEdarkolivegreen	root cap and meristem	48 h	Lysine-specific demethylase
HORVU.MOREX.r3.3HG0282600	MElavenderblush1	root cap and meristem	6 h	NA
HORVU.MOREX.r3.3HG0220930	MElavenderblush1	root cap and meristem	6 h	NA
HORVU.MOREX.r3.7HG0749080	MElavenderblush1	root cap and meristem	6 h	NA
HORVU.MOREX.r3.5HG0532850	MEdarkolivegreen	root cap and meristem	48 h	NA
HORVU.MOREX.r3.4HG0383530	MElavenderblush1	root cap and meristem	6 h	NA
HORVU.MOREX.r3.6HG0614470	MElavenderblush1	root cap and meristem	6 h	NA
HORVU.MOREX.r3.2HG0195590	MElavenderblush1	root cap and meristem	6 h	NA
HORVU.MOREX.r3.2HG0178600	MElavenderblush1	root cap and meristem	6 h	NA
HORVU.MOREX.r3.3HG0231510	MEdarkolivegreen	root cap and meristem	48 h	NA
HORVU.MOREX.r3.5HG0480430	MEdarkolivegreen	root cap and meristem	48 h	NA
HORVU.MOREX.r3.7HG0717970	MEdarkolivegreen	root cap and meristem	48 h	NA
HORVU.MOREX.r3.1HG0002450	MElavenderblush1	root cap and meristem	6 h	NA
HORVU.MOREX.r3.4HG0350220	MElavenderblush1	root cap and meristem	6 h	NA
HORVU.MOREX.r3.1HG0013820	MElavenderblush1	root cap and meristem	6 h	NA
HORVU.MOREX.r3.3HG0266310	MElavenderblush1	root cap and meristem	6 h	NA
HORVU.MOREX.r3.5HG0459370	MEdarkolivegreen	root cap and meristem	48 h	NA
HORVU.MOREX.r3.1HG0067020	MEdarkolivegreen	root cap and meristem	48 h	NA
HORVU.MOREX.r3.3HG0299810	MElavenderblush1	root cap and meristem	6 h	NA
HORVU.MOREX.r3.4HG0396140	MEdarkolivegreen	root cap and meristem	48 h	NA
HORVU.MOREX.r3.7HG0718930	MElavenderblush1	root cap and meristem	6 h	NA
HORVU.MOREX.r3.1HG0040000	MElavenderblush1	root cap and meristem	6 h	NA
HORVU.MOREX.r3.7HG0634720	MEdarkolivegreen	root cap and meristem	48 h	NA
HORVU.MOREX.r3.3HG0297430	MElavenderblush1	root cap and meristem	6 h	NA
HORVU.MOREX.r3.6HG0597870	MElavenderblush1	root cap and meristem	6 h	NA
HORVU.MOREX.r3.4HG0337820	MElavenderblush1	root cap and meristem	6 h	NA
HORVU.MOREX.r3.2HG0211730	MElavenderblush1	root cap and meristem	6 h	NA
HORVU.MOREX.r3.6HG0608490	MElavenderblush1	root cap and meristem	6 h	NA
HORVU.MOREX.r3.4HG0406710	MElavenderblush1	root cap and meristem	6 h	NA
HORVU.MOREX.r3.4HG0396480	MEnavajowhite3	root cap and meristem	24 h	NA
HORVU.MOREX.r3.5HG0520090	MElavenderblush1	root cap and meristem	6 h	NA
HORVU.MOREX.r3.2HG0201860	MEnavajowhite3	root cap and meristem	24 h	NA
HORVU.MOREX.r3.6HG0583020	MElavenderblush1	root cap and meristem	6 h	NA
HORVU.MOREX.r3.1HG0007200	MEdarkolivegreen	root cap and meristem	48 h	NA
HORVU.MOREX.r3.5HG0470560	MEnavajowhite3	root cap and meristem	24 h	NA
HORVU.MOREX.r3.2HG0168020	MEnavajowhite3	root cap and meristem	24 h	NA
HORVU.MOREX.r3.3HG0234240	MElavenderblush1	root cap and meristem	6 h	NA
HORVU.MOREX.r3.1HG0067500	MElavenderblush1	root cap and meristem	6 h	NA
HORVU.MOREX.r3.3HG0221240	MElavenderblush1	root cap and meristem	6 h	NA
HORVU.MOREX.r3.4HG0347710	MEdarkolivegreen	root cap and meristem	48 h	NA
HORVU.MOREX.r3.7HG0650530	MElavenderblush1	root cap and meristem	6 h	NA
HORVU.MOREX.r3.2HG0133340	MElavenderblush1	root cap and meristem	6 h	NA
HORVU.MOREX.r3.4HG0398970	MElavenderblush1	root cap and meristem	6 h	NA
HORVU.MOREX.r3.5HG0437560	MEdarkolivegreen	root cap and meristem	48 h	NA
HORVU.MOREX.r3.1HG0064770	MEdarkolivegreen	root cap and meristem	48 h	NA
HORVU.MOREX.r3.4HG0386150	MEnavajowhite3	root cap and meristem	24 h	NA
HORVU.MOREX.r3.3HG0312170	MElavenderblush1	root cap and meristem	6 h	NA
HORVU.MOREX.r3.3HG0274780	MElavenderblush1	root cap and meristem	6 h	NA
HORVU.MOREX.r3.4HG0402760	MEdarkolivegreen	root cap and meristem	48 h	NA
HORVU.MOREX.r3.3HG0294970	MElavenderblush1	root cap and meristem	6 h	NA
HORVU.MOREX.r3.7HG0728460	MElavenderblush1	root cap and meristem	6 h	NA
HORVU.MOREX.r3.5HG0463840	MEnavajowhite3	root cap and meristem	24 h	NA
HORVU.MOREX.r3.1HG0014190	MEdarkolivegreen	root cap and meristem	48 h	NA
HORVU.MOREX.r3.3HG0301040	MElavenderblush1	root cap and meristem	6 h	NA
HORVU.MOREX.r3.3HG0289720	MElavenderblush1	root cap and meristem	6 h	NA
HORVU.MOREX.r3.1HG0010770	MElavenderblush1	root cap and meristem	6 h	NA
HORVU.MOREX.r3.7HG0701460	MEdarkolivegreen	root cap and meristem	48 h	NA
HORVU.MOREX.r3.2HG0182210	MElavenderblush1	root cap and meristem	6 h	NA
HORVU.MOREX.r3.5HG0462580	MElightpink4	elongation zone	6 h	Cysteine proteinase
HORVU.MOREX.r3.1HG0087620	MElightpink4	elongation zone	6 h	Xyloglucan endotransglucosylase/hydrolase
HORVU.MOREX.r3.6HG0610500	MElightpink4	elongation zone	6 h	Eukaryotic aspartyl protease family protein
HORVU.MOREX.r3.7HG0675830	MElightpink4	elongation zone	6 h	Protein kinase
HORVU.MOREX.r3.2HG0205420	MElightpink4	elongation zone	6 h	Heavy metal transport/detoxification superfamily protein
HORVU.MOREX.r3.1HG0041280	MElightpink4	elongation zone	6 h	Cellulose synthase
HORVU.MOREX.r3.7HG0653380	MElightpink4	elongation zone	6 h	GDSL esterase/lipase
HORVU.MOREX.r3.5HG0419590	MElightpink4	elongation zone	6 h	Sucrose transporter protein
HORVU.MOREX.r3.6HG0600000	MElightpink4	elongation zone	6 h	Blue copper protein
HORVU.MOREX.r3.1HG0073550	MElightpink4	elongation zone	6 h	Laccase
HORVU.MOREX.r3.3HG0254940	MElightpink4	elongation zone	6 h	Peroxidase
HORVU.MOREX.r3.3HG0244080	MElightpink4	elongation zone	6 h	Homeobox leucine-zipper protein
HORVU.MOREX.r3.5HG0468600	MElightyellow	elongation zone	48 h	ATP-dependent DNA helicase
HORVU.MOREX.r3.2HG0113390	MElightyellow	elongation zone	48 h	Universal stress protein
HORVU.MOREX.r3.5HG0501600	MElightyellow	elongation zone	48 h	Protein kinase, putative
HORVU.MOREX.r3.1HG0073510	MElightyellow	elongation zone	48 h	ATP-dependent zinc metalloprotease FtsH
HORVU.MOREX.r3.7HG0677600	MElightyellow	elongation zone	48 h	E3 ubiquitin-protein ligase RGLG2
HORVU.MOREX.r3.1HG0049460	MElightyellow	elongation zone	48 h	Electron transfer flavoprotein-ubiquinone oxidoreductase, mitochondrial
HORVU.MOREX.r3.6HG0628090	MElightyellow	elongation zone	48 h	Cinnamoyl CoA reductase
HORVU.MOREX.r3.5HG0522240	MElightyellow	elongation zone	48 h	Squalene synthase
HORVU.MOREX.r3.2HG0116380	MElightyellow	elongation zone	48 h	WD40 repeat-like protein
HORVU.MOREX.r3.7HG0745120	MElightyellow	elongation zone	48 h	Sucrose phosphate synthase
HORVU.MOREX.r3.5HG0478600	MElightyellow	elongation zone	48 h	Transcription factor jumonji (jmjC) domain-containing protein
HORVU.MOREX.r3.5HG0531050	MElightyellow	elongation zone	48 h	NBS-LRR disease resistance protein family-1
HORVU.MOREX.r3.2HG0100990	MElightyellow	elongation zone	48 h	NBS-LRR disease resistance protein-like
HORVU.MOREX.r3.4HG0336600	MElightyellow	elongation zone	48 h	Glutamyl-tRNA(Gln) amidotransferase subunit A
HORVU.MOREX.r3.3HG0298740	MElightyellow	elongation zone	48 h	Erythroid differentiation-related factor 1-like protein
HORVU.MOREX.r3.5HG0467390	MElightyellow	elongation zone	48 h	Histone-lysine N-methyltransferase
HORVU.MOREX.r3.1HG0035400	MElightpink4	elongation zone	6 h	Ras-related protein, expressed
HORVU.MOREX.r3.1HG0038750	MElightpink4	elongation zone	6 h	Late embryogenesis abundant (LEA) hydroxyproline-rich glycoprotein family
HORVU.MOREX.r3.1HG0046400	MElightpink4	elongation zone	6 h	Plant basic secretory family protein
HORVU.MOREX.r3.1HG0051580	MElightpink4	elongation zone	6 h	Arogenate dehydratase
HORVU.MOREX.r3.1HG0052980	MElightpink4	elongation zone	6 h	RING/U-box superfamily protein, putative
HORVU.MOREX.r3.1HG0062220	MElightpink4	elongation zone	6 h	LIGHT-DEPENDENT SHORT HYPOCOTYLS-like protein (DUF640)
HORVU.MOREX.r3.1HG0063980	MElightpink4	elongation zone	6 h	CASP-like protein
HORVU.MOREX.r3.1HG0073880	MElightpink4	elongation zone	6 h	Transcription factor
HORVU.MOREX.r3.1HG0081490	MElightpink4	elongation zone	6 h	Calcineurin B-like protein
HORVU.MOREX.r3.1HG0089130	MElightpink4	elongation zone	6 h	Serine/Threonine-kinase pakA-like protein
HORVU.MOREX.r3.1HG0090290	MElightpink4	elongation zone	6 h	NBS-LRR-like resistance protein
HORVU.MOREX.r3.2HG0096540	MElightpink4	elongation zone	6 h	Glycosyltransferase
HORVU.MOREX.r3.2HG0099980	MElightpink4	elongation zone	6 h	Glyoxylate reductase/hydroxypyruvate reductase
HORVU.MOREX.r3.2HG0105080	MElightpink4	elongation zone	6 h	E3 ubiquitin-protein ligase
HORVU.MOREX.r3.2HG0105220	MElightpink4	elongation zone	6 h	3'-N-debenzoyl-2'-deoxytaxol N-benzoyltransferase
HORVU.MOREX.r3.2HG0108800	MElightpink4	elongation zone	6 h	Receptor-like protein kinase
HORVU.MOREX.r3.2HG0112410	MElightpink4	elongation zone	6 h	Non-specific serine/threonine protein kinase
HORVU.MOREX.r3.2HG0113010	MElightpink4	elongation zone	6 h	Pollen Ole e 1 allergen and extensin family protein, putative
HORVU.MOREX.r3.2HG0122620	MElightpink4	elongation zone	6 h	Chymotrypsin inhibitor
HORVU.MOREX.r3.2HG0123470	MElightpink4	elongation zone	6 h	Transducin/WD40 repeat protein
HORVU.MOREX.r3.2HG0126520	MElightpink4	elongation zone	6 h	Formin-like protein
HORVU.MOREX.r3.2HG0128810	MElightpink4	elongation zone	6 h	transmembrane protein
HORVU.MOREX.r3.2HG0130240	MElightpink4	elongation zone	6 h	Transferase
HORVU.MOREX.r3.2HG0130740	MElightpink4	elongation zone	6 h	Kinase family protein
HORVU.MOREX.r3.2HG0136340	MElightpink4	elongation zone	6 h	F-box domain containing protein
HORVU.MOREX.r3.2HG0147190	MElightpink4	elongation zone	6 h	Zinc finger A20 and AN1 domain stress-associated protein
HORVU.MOREX.r3.2HG0163380	MElightpink4	elongation zone	6 h	Bifunctional uridylyltransferase/uridylyl-removing enzyme
HORVU.MOREX.r3.2HG0168790	MElightpink4	elongation zone	6 h	Haloacid dehalogenase-like hydrolase family protein
HORVU.MOREX.r3.2HG0171910	MElightpink4	elongation zone	6 h	Gamma-glutamylcyclotransferase
HORVU.MOREX.r3.2HG0172870	MElightpink4	elongation zone	6 h	Receptor-like kinase
HORVU.MOREX.r3.2HG0173400	MElightpink4	elongation zone	6 h	NAC domain protein
HORVU.MOREX.r3.2HG0180090	MElightpink4	elongation zone	6 h	F-box protein
HORVU.MOREX.r3.2HG0181680	MElightpink4	elongation zone	6 h	CASP-like protein
HORVU.MOREX.r3.2HG0185460	MElightpink4	elongation zone	6 h	Alpha/beta-Hydrolases superfamily protein, putative
HORVU.MOREX.r3.2HG0187680	MElightpink4	elongation zone	6 h	Glutathione S-transferase
HORVU.MOREX.r3.2HG0196340	MElightpink4	elongation zone	6 h	senescence-associated family protein (DUF581)
HORVU.MOREX.r3.2HG0196550	MElightpink4	elongation zone	6 h	Ring finger protein, putative
HORVU.MOREX.r3.2HG0202250	MElightpink4	elongation zone	6 h	Kelch repeat-containing protein
HORVU.MOREX.r3.2HG0202810	MElightpink4	elongation zone	6 h	Receptor-like kinase
HORVU.MOREX.r3.2HG0216920	MElightpink4	elongation zone	6 h	Zn-dependent hydrolase (Beta-lactamase fold protein)
HORVU.MOREX.r3.3HG0224540	MElightpink4	elongation zone	6 h	GDSL esterase/lipase
HORVU.MOREX.r3.3HG0227890	MElightpink4	elongation zone	6 h	Lactation elevated protein 1
HORVU.MOREX.r3.3HG0232210	MElightpink4	elongation zone	6 h	Enolase-phosphatase E1
HORVU.MOREX.r3.3HG0237920	MElightpink4	elongation zone	6 h	Metacaspase-1
HORVU.MOREX.r3.3HG0240080	MElightpink4	elongation zone	6 h	Aminotransferase
HORVU.MOREX.r3.3HG0268400	MElightpink4	elongation zone	6 h	transmembrane protein, putative (DUF1118)
HORVU.MOREX.r3.3HG0270100	MElightpink4	elongation zone	6 h	MYB-related transcription factor
HORVU.MOREX.r3.3HG0277760	MElightpink4	elongation zone	6 h	Mannan endo-1,4-beta-mannosidase 1
HORVU.MOREX.r3.3HG0284000	MElightpink4	elongation zone	6 h	3'-N-debenzoyl-2'-deoxytaxol N-benzoyltransferase
HORVU.MOREX.r3.3HG0284690	MElightpink4	elongation zone	6 h	Cytidine deaminase
HORVU.MOREX.r3.3HG0287230	MElightpink4	elongation zone	6 h	Glycosyltransferase
HORVU.MOREX.r3.3HG0291100	MElightpink4	elongation zone	6 h	Glutathione S-transferase
HORVU.MOREX.r3.3HG0291790	MElightpink4	elongation zone	6 h	Subtilisin-like protease
HORVU.MOREX.r3.3HG0294390	MElightpink4	elongation zone	6 h	Pectinesterase
HORVU.MOREX.r3.3HG0294770	MElightpink4	elongation zone	6 h	Non-lysosomal glucosylceramidase
HORVU.MOREX.r3.3HG0299240	MElightpink4	elongation zone	6 h	TLC domain-containing protein 2
HORVU.MOREX.r3.3HG0300480	MElightpink4	elongation zone	6 h	GATA zinc finger protein
HORVU.MOREX.r3.3HG0301370	MElightpink4	elongation zone	6 h	HXXXD-type acyl-transferase family protein
HORVU.MOREX.r3.3HG0302340	MElightpink4	elongation zone	6 h	Eukaryotic aspartyl protease family protein, expressed
HORVU.MOREX.r3.3HG0305400	MElightpink4	elongation zone	6 h	S-adenosyl-L-methionine-dependent methyltransferases superfamily protein
HORVU.MOREX.r3.3HG0305810	MElightpink4	elongation zone	6 h	Ribonuclease
HORVU.MOREX.r3.3HG0306150	MElightpink4	elongation zone	6 h	RING/FYVE/PHD zinc finger superfamily protein
HORVU.MOREX.r3.3HG0306830	MElightpink4	elongation zone	6 h	Glycine-rich protein
HORVU.MOREX.r3.3HG0307040	MElightpink4	elongation zone	6 h	NAC domain-containing protein, putative
HORVU.MOREX.r3.3HG0307560	MElightpink4	elongation zone	6 h	Hexosyltransferase
HORVU.MOREX.r3.3HG0307740	MElightpink4	elongation zone	6 h	RING/U-box superfamily protein
HORVU.MOREX.r3.3HG0309200	MElightpink4	elongation zone	6 h	Rho GDP-dissociation inhibitor 1
HORVU.MOREX.r3.3HG0320150	MElightpink4	elongation zone	6 h	Glutathione S-transferase
HORVU.MOREX.r3.3HG0321700	MElightpink4	elongation zone	6 h	FMN-dependent NADPH-azoreductase
HORVU.MOREX.r3.3HG0329720	MElightpink4	elongation zone	6 h	Dof zinc finger protein
HORVU.MOREX.r3.4HG0333720	MElightpink4	elongation zone	6 h	SBP (S-ribonuclease-binding protein) family protein, putative
HORVU.MOREX.r3.4HG0335270	MElightpink4	elongation zone	6 h	DUF538 family protein, putative (Protein of unknown function, DUF538)
HORVU.MOREX.r3.4HG0335360	MElightpink4	elongation zone	6 h	Germin-like protein 1-1
HORVU.MOREX.r3.4HG0336840	MElightpink4	elongation zone	6 h	Myosin-binding protein 2
HORVU.MOREX.r3.4HG0340370	MElightpink4	elongation zone	6 h	Endoglucanase
HORVU.MOREX.r3.4HG0342000	MElightpink4	elongation zone	6 h	4-coumarate:CoA ligase-like protein
HORVU.MOREX.r3.4HG0343000	MElightpink4	elongation zone	6 h	Cyclin family protein
HORVU.MOREX.r3.4HG0347210	MElightpink4	elongation zone	6 h	RING/U-box superfamily protein
HORVU.MOREX.r3.4HG0349780	MElightpink4	elongation zone	6 h	F-box/LRR-repeat protein, putative
HORVU.MOREX.r3.4HG0349940	MElightpink4	elongation zone	6 h	Heavy metal transport/detoxification superfamily protein
HORVU.MOREX.r3.4HG0352050	MElightpink4	elongation zone	6 h	Lipid transfer protein
HORVU.MOREX.r3.4HG0354340	MElightpink4	elongation zone	6 h	Glucan endo-1,3-beta-glucosidase 1
HORVU.MOREX.r3.4HG0363380	MElightpink4	elongation zone	6 h	GRF1-interacting factor-like protein
HORVU.MOREX.r3.4HG0380080	MElightpink4	elongation zone	6 h	Lipid transfer protein
HORVU.MOREX.r3.4HG0384390	MElightpink4	elongation zone	6 h	Protein kinase family protein, putative, expressed
HORVU.MOREX.r3.4HG0386800	MElightpink4	elongation zone	6 h	Ankyrin repeat family protein, putative, expressed
HORVU.MOREX.r3.4HG0391160	MElightpink4	elongation zone	6 h	Patatin
HORVU.MOREX.r3.4HG0391470	MElightpink4	elongation zone	6 h	FAD-binding Berberine family protein, putative
HORVU.MOREX.r3.4HG0391690	MElightpink4	elongation zone	6 h	Oxidoreductase/ transition metal ion binding protein
HORVU.MOREX.r3.4HG0392800	MElightpink4	elongation zone	6 h	Subtilisin-like protease
HORVU.MOREX.r3.4HG0399940	MElightpink4	elongation zone	6 h	Aminotransferase
HORVU.MOREX.r3.4HG0400710	MElightpink4	elongation zone	6 h	ethylene-responsive transcription factor
HORVU.MOREX.r3.4HG0404270	MElightpink4	elongation zone	6 h	Pyridoxal 5'-phosphate synthase subunit PdxT
HORVU.MOREX.r3.4HG0409710	MElightpink4	elongation zone	6 h	Expansin-like protein
HORVU.MOREX.r3.4HG0411380	MElightpink4	elongation zone	6 h	Serine/threonine-protein kinase
HORVU.MOREX.r3.4HG0412830	MElightpink4	elongation zone	6 h	Transcription factor GATA-6
HORVU.MOREX.r3.4HG0415100	MElightpink4	elongation zone	6 h	rRNA N-glycosidase
HORVU.MOREX.r3.4HG0417250	MElightpink4	elongation zone	6 h	Heavy metal transport/detoxification superfamily protein
HORVU.MOREX.r3.5HG0420690	MElightpink4	elongation zone	6 h	Core-2/I-branching beta-1,6-N-acetylglucosaminyltransferase family protein
HORVU.MOREX.r3.5HG0420850	MElightpink4	elongation zone	6 h	transmembrane protein, putative (DUF707)
HORVU.MOREX.r3.5HG0429100	MElightpink4	elongation zone	6 h	Homeobox leucine-zipper protein
HORVU.MOREX.r3.5HG0429390	MElightpink4	elongation zone	6 h	Germin-like protein
HORVU.MOREX.r3.5HG0430490	MElightpink4	elongation zone	6 h	SAUR-like auxin-responsive protein family
HORVU.MOREX.r3.5HG0462870	MElightpink4	elongation zone	6 h	VQ motif family protein
HORVU.MOREX.r3.5HG0471320	MElightpink4	elongation zone	6 h	Amino acid transporter, putative
HORVU.MOREX.r3.5HG0473460	MElightpink4	elongation zone	6 h	Sugar transporter, putative
HORVU.MOREX.r3.5HG0474050	MElightpink4	elongation zone	6 h	CheY-like two-component responsive regulator family protein
HORVU.MOREX.r3.5HG0479640	MElightpink4	elongation zone	6 h	Dihydrolipoamide acetyltransferase component of pyruvate dehydrogenase complex
HORVU.MOREX.r3.5HG0480740	MElightpink4	elongation zone	6 h	sulfate transporter 1
HORVU.MOREX.r3.5HG0487030	MElightpink4	elongation zone	6 h	Alpha/beta-Hydrolases superfamily protein, putative
HORVU.MOREX.r3.5HG0488050	MElightpink4	elongation zone	6 h	Blue copper protein
HORVU.MOREX.r3.5HG0488170	MElightpink4	elongation zone	6 h	Homeobox protein, putative
HORVU.MOREX.r3.5HG0490990	MElightpink4	elongation zone	6 h	CCAAT/enhancer-binding protein delta
HORVU.MOREX.r3.5HG0497810	MElightpink4	elongation zone	6 h	RING/U-box superfamily protein
HORVU.MOREX.r3.5HG0498710	MElightpink4	elongation zone	6 h	Acidic endochitinase
HORVU.MOREX.r3.5HG0499890	MElightpink4	elongation zone	6 h	1-phosphatidylinositol phosphodiesterase
HORVU.MOREX.r3.5HG0501580	MElightpink4	elongation zone	6 h	Agmatine coumaroyltransferase-2
HORVU.MOREX.r3.5HG0501870	MElightpink4	elongation zone	6 h	Glycosyltransferase
HORVU.MOREX.r3.5HG0502200	MElightpink4	elongation zone	6 h	Aquaporin
HORVU.MOREX.r3.5HG0513990	MElightpink4	elongation zone	6 h	Nitrate transporter 1.1
HORVU.MOREX.r3.5HG0517490	MElightpink4	elongation zone	6 h	Protein kinase
HORVU.MOREX.r3.5HG0519200	MElightpink4	elongation zone	6 h	DUF506 family protein
HORVU.MOREX.r3.5HG0522340	MElightpink4	elongation zone	6 h	Acetyl-coenzyme A synthetase
HORVU.MOREX.r3.5HG0524920	MElightpink4	elongation zone	6 h	RING/U-box superfamily protein
HORVU.MOREX.r3.5HG0533650	MElightpink4	elongation zone	6 h	RING/U-box superfamily protein
HORVU.MOREX.r3.5HG0533790	MElightpink4	elongation zone	6 h	RPM1-interacting protein 4
HORVU.MOREX.r3.6HG0542320	MElightpink4	elongation zone	6 h	Kinase family protein
HORVU.MOREX.r3.6HG0550770	MElightpink4	elongation zone	6 h	Transferase, transferring glycosyl groups
HORVU.MOREX.r3.6HG0575530	MElightpink4	elongation zone	6 h	Alcohol dehydrogenase, putative
HORVU.MOREX.r3.6HG0591100	MElightpink4	elongation zone	6 h	Elongation factor Tu
HORVU.MOREX.r3.6HG0597630	MElightpink4	elongation zone	6 h	Nitrilase
HORVU.MOREX.r3.6HG0601820	MElightpink4	elongation zone	6 h	Alcohol dehydrogenase
HORVU.MOREX.r3.6HG0611210	MElightpink4	elongation zone	6 h	Dof zinc finger protein
HORVU.MOREX.r3.6HG0612680	MElightpink4	elongation zone	6 h	Myb factor
HORVU.MOREX.r3.6HG0627080	MElightpink4	elongation zone	6 h	Alcohol dehydrogenase, putative
HORVU.MOREX.r3.6HG0631700	MElightpink4	elongation zone	6 h	Aquaporin
HORVU.MOREX.r3.6HG0631710	MElightpink4	elongation zone	6 h	Aquaporin
HORVU.MOREX.r3.6HG0634080	MElightpink4	elongation zone	6 h	PRLI-interacting factor
HORVU.MOREX.r3.7HG0642560	MElightpink4	elongation zone	6 h	Glycosyltransferase
HORVU.MOREX.r3.7HG0646880	MElightpink4	elongation zone	6 h	Hypersensitive-induced response protein
HORVU.MOREX.r3.7HG0648370	MElightpink4	elongation zone	6 h	O-methyltransferase family protein, expressed
HORVU.MOREX.r3.7HG0648460	MElightpink4	elongation zone	6 h	Glycosyltransferase
HORVU.MOREX.r3.7HG0658760	MElightpink4	elongation zone	6 h	Calcineurin-like metallo-phosphoesterase superfamily protein
HORVU.MOREX.r3.7HG0660530	MElightpink4	elongation zone	6 h	Hexosyltransferase
HORVU.MOREX.r3.7HG0663690	MElightpink4	elongation zone	6 h	BZIP transcription factor family protein
HORVU.MOREX.r3.7HG0667790	MElightpink4	elongation zone	6 h	Pyridoxamine 5'-phosphate oxidase family protein
HORVU.MOREX.r3.7HG0670510	MElightpink4	elongation zone	6 h	Protein NRT1/ PTR FAMILY 1.1
HORVU.MOREX.r3.7HG0671590	MElightpink4	elongation zone	6 h	Subtilisin-like protease
HORVU.MOREX.r3.7HG0705680	MElightpink4	elongation zone	6 h	Pectinesterase
HORVU.MOREX.r3.7HG0707700	MElightpink4	elongation zone	6 h	Late embryogenesis abundant (LEA) hydroxyproline-rich glycoprotein family
HORVU.MOREX.r3.7HG0707860	MElightpink4	elongation zone	6 h	CASP-like protein
HORVU.MOREX.r3.7HG0711890	MElightpink4	elongation zone	6 h	O-methyltransferase
HORVU.MOREX.r3.7HG0717610	MElightpink4	elongation zone	6 h	Pollen-specific protein SF21
HORVU.MOREX.r3.7HG0717930	MElightpink4	elongation zone	6 h	Solute carrier family 40 member 1
HORVU.MOREX.r3.7HG0724140	MElightpink4	elongation zone	6 h	FAD-binding Berberine family protein
HORVU.MOREX.r3.7HG0729840	MElightpink4	elongation zone	6 h	Receptor protein kinase-like
HORVU.MOREX.r3.7HG0731160	MElightpink4	elongation zone	6 h	Remorin
HORVU.MOREX.r3.7HG0738570	MElightpink4	elongation zone	6 h	Myb family transcription factor APL
HORVU.MOREX.r3.7HG0740670	MElightpink4	elongation zone	6 h	Glutamine dumper, putative
HORVU.MOREX.r3.7HG0747230	MElightpink4	elongation zone	6 h	Non-specific serine/threonine protein kinase
HORVU.MOREX.r3.7HG0748530	MElightpink4	elongation zone	6 h	Dirigent protein
HORVU.MOREX.r3.1HG0055420	MElightpink2	elongation zone	24 h	Dual specificity phosphatase Cdc25
HORVU.MOREX.r3.2HG0127290	MElightpink2	elongation zone	24 h	Mitochondrial import inner membrane translocase subunit Tim17
HORVU.MOREX.r3.2HG0134640	MElightpink2	elongation zone	24 h	Internal alternative NAD(P)H-ubiquinone oxidoreductase A1, mitochondrial
HORVU.MOREX.r3.2HG0166590	MElightpink2	elongation zone	24 h	Mitochondrial fission protein ELM1
HORVU.MOREX.r3.2HG0197920	MElightpink2	elongation zone	24 h	BTB/POZ domain containing protein, expressed
HORVU.MOREX.r3.3HG0231930	MElightpink2	elongation zone	24 h	root FNR 2
HORVU.MOREX.r3.3HG0235010	MElightpink2	elongation zone	24 h	neuronal PAS domain protein
HORVU.MOREX.r3.3HG0237080	MElightpink2	elongation zone	24 h	Protodermal factor 1
HORVU.MOREX.r3.3HG0248000	MElightpink2	elongation zone	24 h	Replication protein A subunit
HORVU.MOREX.r3.3HG0250870	MElightpink2	elongation zone	24 h	Polynucleotidyl transferase ribonuclease H-like superfamily protein
HORVU.MOREX.r3.3HG0251950	MElightpink2	elongation zone	24 h	Polynucleotidyl transferase, ribonuclease H-like superfamily protein, putative
HORVU.MOREX.r3.3HG0256220	MElightpink2	elongation zone	24 h	Dihydrofolate reductase
HORVU.MOREX.r3.3HG0292260	MElightpink2	elongation zone	24 h	Mal d 1-associated protein
HORVU.MOREX.r3.3HG0299780	MElightpink2	elongation zone	24 h	NAC domain-containing protein
HORVU.MOREX.r3.3HG0309170	MElightpink2	elongation zone	24 h	Glyceraldehyde-3-phosphate dehydrogenase
HORVU.MOREX.r3.3HG0314730	MElightpink2	elongation zone	24 h	Glutaredoxin family protein
HORVU.MOREX.r3.3HG0319760	MElightpink2	elongation zone	24 h	Alpha-1,3-mannosyl-glycoprotein 2-beta-N-acetylglucosaminyltransferase
HORVU.MOREX.r3.3HG0330950	MElightpink2	elongation zone	24 h	Kinase-like protein
HORVU.MOREX.r3.4HG0338670	MElightpink2	elongation zone	24 h	marker for oxidative stress response protein
HORVU.MOREX.r3.4HG0364220	MElightpink2	elongation zone	24 h	RNA-binding protein
HORVU.MOREX.r3.4HG0411300	MElightpink2	elongation zone	24 h	dipeptide transport ATP-binding protein
HORVU.MOREX.r3.5HG0443300	MElightpink2	elongation zone	24 h	Disease resistance protein RPM1
HORVU.MOREX.r3.5HG0451550	MElightpink2	elongation zone	24 h	BTB/POZ domain-containing protein
HORVU.MOREX.r3.5HG0514290	MElightpink2	elongation zone	24 h	Chaperone protein dnaJ, putative
HORVU.MOREX.r3.6HG0598740	MElightpink2	elongation zone	24 h	Methyltransferase
HORVU.MOREX.r3.7HG0655880	MElightpink2	elongation zone	24 h	dipeptide transport ATP-binding protein
HORVU.MOREX.r3.7HG0656460	MElightpink2	elongation zone	24 h	Flavin-containing monooxygenase
HORVU.MOREX.r3.7HG0664810	MElightpink2	elongation zone	24 h	Heat-shock protein, putative
HORVU.MOREX.r3.7HG0664840	MElightpink2	elongation zone	24 h	Heat-shock protein, putative
HORVU.MOREX.r3.7HG0664850	MElightpink2	elongation zone	24 h	Heat-shock protein, putative
HORVU.MOREX.r3.7HG0664880	MElightpink2	elongation zone	24 h	Heat-shock protein, putative
HORVU.MOREX.r3.7HG0664900	MElightpink2	elongation zone	24 h	Heat-shock protein, putative
HORVU.MOREX.r3.7HG0676180	MElightpink2	elongation zone	24 h	Pyrophosphate--fructose 6-phosphate 1-phosphotransferase subunit alpha
HORVU.MOREX.r3.7HG0680430	MElightpink2	elongation zone	24 h	Cortactin-binding protein 2
HORVU.MOREX.r3.1HG0006210	MElightyellow	elongation zone	48 h	Protein kinase family protein
HORVU.MOREX.r3.1HG0017110	MElightyellow	elongation zone	48 h	Protein kinase
HORVU.MOREX.r3.1HG0043220	MElightyellow	elongation zone	48 h	MYB
HORVU.MOREX.r3.1HG0055460	MElightyellow	elongation zone	48 h	U2 small nuclear ribonucleoprotein auxiliary factor-like protein
HORVU.MOREX.r3.1HG0061460	MElightyellow	elongation zone	48 h	Werner syndrome-like exonuclease
HORVU.MOREX.r3.1HG0076530	MElightyellow	elongation zone	48 h	ATP-dependent 6-phosphofructokinase
HORVU.MOREX.r3.1HG0078260	MElightyellow	elongation zone	48 h	Protein PAT1-1-like protein
HORVU.MOREX.r3.1HG0082960	MElightyellow	elongation zone	48 h	Alcohol dehydrogenase
HORVU.MOREX.r3.1HG0091430	MElightyellow	elongation zone	48 h	Kinase family protein
HORVU.MOREX.r3.1HG0092880	MElightyellow	elongation zone	48 h	Calcium-dependent protein kinase
HORVU.MOREX.r3.1HG0093940	MElightyellow	elongation zone	48 h	RNA polymerase sigma factor
HORVU.MOREX.r3.2HG0114320	MElightyellow	elongation zone	48 h	DNA polymerase
HORVU.MOREX.r3.2HG0117090	MElightyellow	elongation zone	48 h	Rho GTPase-activating protein
HORVU.MOREX.r3.2HG0129980	MElightyellow	elongation zone	48 h	SUMO-activating enzyme 2
HORVU.MOREX.r3.2HG0134510	MElightyellow	elongation zone	48 h	Bromodomain protein
HORVU.MOREX.r3.2HG0144000	MElightyellow	elongation zone	48 h	Zeta-carotene desaturase
HORVU.MOREX.r3.2HG0164980	MElightyellow	elongation zone	48 h	Protein phosphatase 2C containing protein
HORVU.MOREX.r3.2HG0175210	MElightyellow	elongation zone	48 h	F-box protein
HORVU.MOREX.r3.2HG0175350	MElightyellow	elongation zone	48 h	C2 and GRAM domain-containing protein
HORVU.MOREX.r3.2HG0177240	MElightyellow	elongation zone	48 h	FAR1-related sequence 3
HORVU.MOREX.r3.2HG0177360	MElightyellow	elongation zone	48 h	Sn1-specific diacylglycerol lipase
HORVU.MOREX.r3.2HG0177420	MElightyellow	elongation zone	48 h	Protoporphyrinogen oxidase
HORVU.MOREX.r3.2HG0191810	MElightyellow	elongation zone	48 h	Zinc finger protein LSD1
HORVU.MOREX.r3.2HG0196010	MElightyellow	elongation zone	48 h	Protein SET DOMAIN GROUP 40
HORVU.MOREX.r3.2HG0203330	MElightyellow	elongation zone	48 h	Sec14p-like phosphatidylinositol transfer family protein
HORVU.MOREX.r3.3HG0271550	MElightyellow	elongation zone	48 h	Ubiquitin-like modifier-activating enzyme atg7
HORVU.MOREX.r3.3HG0280670	MElightyellow	elongation zone	48 h	Uridine kinase
HORVU.MOREX.r3.3HG0287360	MElightyellow	elongation zone	48 h	Cysteine proteinase inhibitor
HORVU.MOREX.r3.3HG0287630	MElightyellow	elongation zone	48 h	Dual specificity protein phosphatase family protein
HORVU.MOREX.r3.3HG0289300	MElightyellow	elongation zone	48 h	Vascular plant one zinc finger transcription factor protein
HORVU.MOREX.r3.3HG0290430	MElightyellow	elongation zone	48 h	Pentatricopeptide repeat-containing protein
HORVU.MOREX.r3.3HG0293880	MElightyellow	elongation zone	48 h	DNA cross-link repair protein
HORVU.MOREX.r3.3HG0300760	MElightyellow	elongation zone	48 h	F-box protein-like
HORVU.MOREX.r3.3HG0304540	MElightyellow	elongation zone	48 h	TOM1-like protein 2
HORVU.MOREX.r3.3HG0307140	MElightyellow	elongation zone	48 h	Wound-responsive family protein
HORVU.MOREX.r3.3HG0307340	MElightyellow	elongation zone	48 h	Receptor-like kinase
HORVU.MOREX.r3.3HG0309380	MElightyellow	elongation zone	48 h	Protein kinase family protein, putative, expressed
HORVU.MOREX.r3.3HG0320290	MElightyellow	elongation zone	48 h	Essential protein Yae1, N-terminal
HORVU.MOREX.r3.4HG0336730	MElightyellow	elongation zone	48 h	Phytanoyl-CoA dioxygenase domain protein
HORVU.MOREX.r3.4HG0338230	MElightyellow	elongation zone	48 h	SWI/SNF complex subunit SWI3D
HORVU.MOREX.r3.4HG0338910	MElightyellow	elongation zone	48 h	GDP-mannose transporter
HORVU.MOREX.r3.4HG0348810	MElightyellow	elongation zone	48 h	RING-finger E3 ubiquitin ligase, putative
HORVU.MOREX.r3.4HG0378780	MElightyellow	elongation zone	48 h	TPX2 (targeting protein for Xklp2) protein family
HORVU.MOREX.r3.4HG0401840	MElightyellow	elongation zone	48 h	Heat shock protein
HORVU.MOREX.r3.4HG0402490	MElightyellow	elongation zone	48 h	Glutathione reductase
HORVU.MOREX.r3.4HG0404690	MElightyellow	elongation zone	48 h	E3 Ubiquitin ligase
HORVU.MOREX.r3.4HG0410700	MElightyellow	elongation zone	48 h	Calcium dependent protein kinase
HORVU.MOREX.r3.5HG0430870	MElightyellow	elongation zone	48 h	Sulfurtransferase
HORVU.MOREX.r3.5HG0439530	MElightyellow	elongation zone	48 h	Pyrophosphate--fructose 6-phosphate 1-phosphotransferase subunit alpha
HORVU.MOREX.r3.5HG0440850	MElightyellow	elongation zone	48 h	Purple acid phosphatase
HORVU.MOREX.r3.5HG0442250	MElightyellow	elongation zone	48 h	Receptor-like protein kinase
HORVU.MOREX.r3.5HG0443020	MElightyellow	elongation zone	48 h	Protein kinase family protein, putative, expressed
HORVU.MOREX.r3.5HG0444890	MElightyellow	elongation zone	48 h	5'-adenylylsulfate reductase-like 5
HORVU.MOREX.r3.5HG0455240	MElightyellow	elongation zone	48 h	O-fucosyltransferase family protein
HORVU.MOREX.r3.5HG0467810	MElightyellow	elongation zone	48 h	Aspartate--tRNA ligase
HORVU.MOREX.r3.5HG0471920	MElightyellow	elongation zone	48 h	RNA binding protein, putative
HORVU.MOREX.r3.5HG0473900	MElightyellow	elongation zone	48 h	Galactose mutarotase-like superfamily protein
HORVU.MOREX.r3.5HG0480710	MElightyellow	elongation zone	48 h	Hypersensitive-induced response protein 1
HORVU.MOREX.r3.5HG0490380	MElightyellow	elongation zone	48 h	Calcium-binding EF-hand family protein-like
HORVU.MOREX.r3.5HG0496260	MElightyellow	elongation zone	48 h	RNA binding protein
HORVU.MOREX.r3.5HG0510470	MElightyellow	elongation zone	48 h	Cytosolic Fe-S cluster assembly factor NAR1
HORVU.MOREX.r3.5HG0517590	MElightyellow	elongation zone	48 h	Peptidase M50 family protein
HORVU.MOREX.r3.5HG0520960	MElightyellow	elongation zone	48 h	DDT domain-containing protein
HORVU.MOREX.r3.5HG0523000	MElightyellow	elongation zone	48 h	Hydrolase, NUDIX family protein, expressed
HORVU.MOREX.r3.5HG0530730	MElightyellow	elongation zone	48 h	Polyketide cyclase/dehydrase and lipid transporter
HORVU.MOREX.r3.6HG0573150	MElightyellow	elongation zone	48 h	Copper-transporting ATPase
HORVU.MOREX.r3.6HG0595110	MElightyellow	elongation zone	48 h	CLIP-associating family protein
HORVU.MOREX.r3.6HG0595860	MElightyellow	elongation zone	48 h	E3 ubiquitin-protein ligase
HORVU.MOREX.r3.6HG0617920	MElightyellow	elongation zone	48 h	Protein kinase family protein, putative, expressed
HORVU.MOREX.r3.6HG0622140	MElightyellow	elongation zone	48 h	Telomeric repeat-binding factor 1
HORVU.MOREX.r3.7HG0644540	MElightyellow	elongation zone	48 h	1-aminocyclopropane-1-carboxylate synthase
HORVU.MOREX.r3.7HG0649510	MElightyellow	elongation zone	48 h	Early nodulin 93
HORVU.MOREX.r3.7HG0650600	MElightyellow	elongation zone	48 h	Aminopeptidase, putative
HORVU.MOREX.r3.7HG0658560	MElightyellow	elongation zone	48 h	Kinase family protein
HORVU.MOREX.r3.7HG0671730	MElightyellow	elongation zone	48 h	Kanadaptin
HORVU.MOREX.r3.7HG0677990	MElightyellow	elongation zone	48 h	Transducin/WD40 repeat protein
HORVU.MOREX.r3.7HG0717950	MElightyellow	elongation zone	48 h	Oxidative stress 3, putative isoform 1
HORVU.MOREX.r3.7HG0718140	MElightyellow	elongation zone	48 h	Initiator tRNA phosphoribosyl transferase family protein
HORVU.MOREX.r3.7HG0742350	MElightyellow	elongation zone	48 h	Protein phosphatase 2c, putative
HORVU.MOREX.r3.1HG0038020	MElightpink2	elongation zone	24 h	NA
HORVU.MOREX.r3.3HG0266570	MElightyellow	elongation zone	48 h	NA
HORVU.MOREX.r3.1HG0062390	MElightpink2	elongation zone	24 h	NA
HORVU.MOREX.r3.4HG0382820	MElightpink2	elongation zone	24 h	NA
HORVU.MOREX.r3.2HG0134700	MElightpink2	elongation zone	24 h	NA
HORVU.MOREX.r3.2HG0142210	MElightpink2	elongation zone	24 h	NA
HORVU.MOREX.r3.2HG0147470	MElightpink2	elongation zone	24 h	NA
HORVU.MOREX.r3.2HG0190780	MElightpink2	elongation zone	24 h	NA
HORVU.MOREX.r3.6HG0552300	MElightpink2	elongation zone	24 h	NA
HORVU.MOREX.r3.1HG0092060	MElightpink4	elongation zone	6 h	NA
HORVU.MOREX.r3.3HG0250810	MElightpink2	elongation zone	24 h	NA
HORVU.MOREX.r3.3HG0251140	MElightpink2	elongation zone	24 h	NA
HORVU.MOREX.r3.3HG0252700	MElightpink2	elongation zone	24 h	NA
HORVU.MOREX.r3.3HG0255630	MElightpink2	elongation zone	24 h	NA
HORVU.MOREX.r3.2HG0121960	MElightpink4	elongation zone	6 h	NA
HORVU.MOREX.r3.4HG0416200	MElightpink2	elongation zone	24 h	NA
HORVU.MOREX.r3.7HG0742340	MElightyellow	elongation zone	48 h	NA
HORVU.MOREX.r3.4HG0417020	MElightpink4	elongation zone	6 h	NA
HORVU.MOREX.r3.1HG0016110	MElightpink4	elongation zone	6 h	NA
HORVU.MOREX.r3.4HG0376490	MElightpink2	elongation zone	24 h	NA
HORVU.MOREX.r3.4HG0377750	MElightpink2	elongation zone	24 h	NA
HORVU.MOREX.r3.3HG0234040	MElightpink4	elongation zone	6 h	NA
HORVU.MOREX.r3.4HG0416760	MElightpink2	elongation zone	24 h	NA
HORVU.MOREX.r3.1HG0057900	MElightpink4	elongation zone	6 h	NA
HORVU.MOREX.r3.2HG0198920	MElightpink4	elongation zone	6 h	NA
HORVU.MOREX.r3.5HG0455680	MElightpink2	elongation zone	24 h	NA
HORVU.MOREX.r3.5HG0478910	MElightpink2	elongation zone	24 h	NA
HORVU.MOREX.r3.7HG0670700	MElightpink4	elongation zone	6 h	NA
HORVU.MOREX.r3.6HG0575770	MElightpink2	elongation zone	24 h	NA
HORVU.MOREX.r3.6HG0578960	MElightpink2	elongation zone	24 h	NA
HORVU.MOREX.r3.6HG0587960	MElightpink2	elongation zone	24 h	NA
HORVU.MOREX.r3.2HG0159440	MElightyellow	elongation zone	48 h	NA
HORVU.MOREX.r3.3HG0278330	MElightpink4	elongation zone	6 h	NA
HORVU.MOREX.r3.2HG0170810	MElightyellow	elongation zone	48 h	NA
HORVU.MOREX.r3.4HG0406900	MElightyellow	elongation zone	48 h	NA
HORVU.MOREX.r3.7HG0745750	MElightpink4	elongation zone	6 h	NA
HORVU.MOREX.r3.2HG0184140	MElightyellow	elongation zone	48 h	NA
HORVU.MOREX.r3.1HG0014570	MElightpink2	elongation zone	24 h	NA
HORVU.MOREX.r3.7HG0683430	MElightpink2	elongation zone	24 h	NA
HORVU.MOREX.r3.2HG0178400	MElightpink4	elongation zone	6 h	NA
HORVU.MOREX.r3.2HG0099830	MElightpink2	elongation zone	24 h	NA
HORVU.MOREX.r3.3HG0272500	MElightyellow	elongation zone	48 h	NA
HORVU.MOREX.r3.1HG0068420	MElightyellow	elongation zone	48 h	NA
HORVU.MOREX.r3.2HG0139870	MElightpink2	elongation zone	24 h	NA
HORVU.MOREX.r3.2HG0145560	MElightpink2	elongation zone	24 h	NA
HORVU.MOREX.r3.2HG0198870	MElightpink4	elongation zone	6 h	NA
HORVU.MOREX.r3.7HG0654200	MElightpink4	elongation zone	6 h	NA
HORVU.MOREX.r3.2HG0184900	MElightpink2	elongation zone	24 h	NA
HORVU.MOREX.r3.2HG0111720	MElightyellow	elongation zone	48 h	NA
HORVU.MOREX.r3.2HG0203760	MElightpink2	elongation zone	24 h	NA
HORVU.MOREX.r3.2HG0177110	MElightyellow	elongation zone	48 h	NA
HORVU.MOREX.r3.5HG0492960	MElightpink4	elongation zone	6 h	NA
HORVU.MOREX.r3.7HG0702520	MElightpink4	elongation zone	6 h	NA
HORVU.MOREX.r3.2HG0139300	MElightyellow	elongation zone	48 h	NA
HORVU.MOREX.r3.6HG0582920	MElightpink2	elongation zone	24 h	NA
HORVU.MOREX.r3.4HG0389130	MElightyellow	elongation zone	48 h	NA
HORVU.MOREX.r3.6HG0613760	MElightpink2	elongation zone	24 h	NA
HORVU.MOREX.r3.7HG0721840	MElightpink4	elongation zone	6 h	NA
HORVU.MOREX.r3.3HG0286680	MElightpink2	elongation zone	24 h	NA
HORVU.MOREX.r3.7HG0651210	MElightpink2	elongation zone	24 h	NA
HORVU.MOREX.r3.3HG0315330	MElightpink4	elongation zone	6 h	NA
HORVU.MOREX.r3.7HG0739330	MElightyellow	elongation zone	48 h	NA
HORVU.MOREX.r3.1HG0031290	MElightpink2	elongation zone	24 h	NA
HORVU.MOREX.r3.4HG0346660	MElightpink2	elongation zone	24 h	NA
HORVU.MOREX.r3.4HG0363950	MElightpink2	elongation zone	24 h	NA
HORVU.MOREX.r3.5HG0470960	MElightyellow	elongation zone	48 h	NA
HORVU.MOREX.r3.4HG0372750	MElightpink2	elongation zone	24 h	NA
HORVU.MOREX.r3.3HG0314170	MElightyellow	elongation zone	48 h	NA
HORVU.MOREX.r3.2HG0168260	MElightyellow	elongation zone	48 h	NA
HORVU.MOREX.r3.1HG0088530	MElightpink4	elongation zone	6 h	NA
HORVU.MOREX.r3.6HG0544210	MElightpink2	elongation zone	24 h	NA
HORVU.MOREX.r3.2HG0182400	MElightpink4	elongation zone	6 h	NA
HORVU.MOREX.r3.5HG0437290	MElightpink2	elongation zone	24 h	NA
HORVU.MOREX.r3.2HG0146280	MElightpink2	elongation zone	24 h	NA
HORVU.MOREX.r3.6HG0629590	MElightyellow	elongation zone	48 h	NA
HORVU.MOREX.r3.2HG0172860	MElightpink2	elongation zone	24 h	NA
HORVU.MOREX.r3.4HG0335570	MElightpink4	elongation zone	6 h	NA
HORVU.MOREX.r3.5HG0478900	MElightpink2	elongation zone	24 h	NA
HORVU.MOREX.r3.2HG0122600	MElightpink4	elongation zone	6 h	NA
HORVU.MOREX.r3.3HG0250860	MElightyellow	elongation zone	48 h	NA
HORVU.MOREX.r3.4HG0349790	MElightpink4	elongation zone	6 h	NA
HORVU.MOREX.r3.3HG0302120	MElightpink2	elongation zone	24 h	NA
HORVU.MOREX.r3.6HG0555820	MElightyellow	elongation zone	48 h	NA
HORVU.MOREX.r3.5HG0438920	MElightpink2	elongation zone	24 h	NA
HORVU.MOREX.r3.4HG0411770	MElightpink4	elongation zone	6 h	NA
HORVU.MOREX.r3.6HG0626110	MElightyellow	elongation zone	48 h	NA
HORVU.MOREX.r3.7HG0698470	MElightpink2	elongation zone	24 h	NA
HORVU.MOREX.r3.6HG0620160	MElightpink2	elongation zone	24 h	NA
HORVU.MOREX.r3.1HG0007200	MElightyellow	elongation zone	48 h	NA
HORVU.MOREX.r3.2HG0164990	MElightyellow	elongation zone	48 h	NA
HORVU.MOREX.r3.6HG0563960	MElightpink2	elongation zone	24 h	NA
HORVU.MOREX.r3.6HG0556120	MElightyellow	elongation zone	48 h	NA
HORVU.MOREX.r3.6HG0578980	MElightpink2	elongation zone	24 h	NA
HORVU.MOREX.r3.1HG0079650	MElightpink4	elongation zone	6 h	NA
HORVU.MOREX.r3.4HG0343690	MElightpink2	elongation zone	24 h	NA
HORVU.MOREX.r3.7HG0727270	MElightyellow	elongation zone	48 h	NA
HORVU.MOREX.r3.1HG0044970	MElightpink2	elongation zone	24 h	NA
HORVU.MOREX.r3.4HG0353740	MElightyellow	elongation zone	48 h	NA
HORVU.MOREX.r3.5HG0488470	MElightpink2	elongation zone	24 h	NA
HORVU.MOREX.r3.7HG0748060	MElightyellow	elongation zone	48 h	NA
HORVU.MOREX.r3.7HG0677600	MEdarkgoldenrod4	differentiation zone	48 h	E3 ubiquitin-protein ligase RGLG2
HORVU.MOREX.r3.7HG0745120	MEdarkgoldenrod4	differentiation zone	48 h	Sucrose phosphate synthase
HORVU.MOREX.r3.1HG0082960	MEdarkgoldenrod4	differentiation zone	48 h	Alcohol dehydrogenase
HORVU.MOREX.r3.2HG0164980	MEdarkgoldenrod4	differentiation zone	48 h	Protein phosphatase 2C containing protein
HORVU.MOREX.r3.3HG0287360	MEdarkgoldenrod4	differentiation zone	48 h	Cysteine proteinase inhibitor
HORVU.MOREX.r3.3HG0309380	MEdarkgoldenrod4	differentiation zone	48 h	Protein kinase family protein, putative, expressed
HORVU.MOREX.r3.5HG0439530	MEdarkgoldenrod4	differentiation zone	48 h	Pyrophosphate--fructose 6-phosphate 1-phosphotransferase subunit alpha
HORVU.MOREX.r3.5HG0445970	MEblack	differentiation zone	6 h	RING finger and CHY zinc finger protein
HORVU.MOREX.r3.2HG0158180	MEblack	differentiation zone	6 h	Proline transporter
HORVU.MOREX.r3.6HG0620980	MEbrown3	differentiation zone	24 h	RING finger protein
HORVU.MOREX.r3.7HG0720750	MEbrown3	differentiation zone	24 h	E3 ubiquitin-protein ligase RGLG2
HORVU.MOREX.r3.4HG0400860	MEbrown3	differentiation zone	24 h	D-tagatose-1,6-bisphosphate aldolase subunit
HORVU.MOREX.r3.4HG0344340	MEbrown3	differentiation zone	24 h	Glycine-rich protein
HORVU.MOREX.r3.4HG0336020	MEbrown3	differentiation zone	24 h	RING finger protein
HORVU.MOREX.r3.6HG0550450	MEbrown3	differentiation zone	24 h	F-box family protein
HORVU.MOREX.r3.3HG0233970	MEbrown3	differentiation zone	24 h	Zinc finger protein 511
HORVU.MOREX.r3.3HG0300030	MEdarkgoldenrod4	differentiation zone	48 h	Uricase
HORVU.MOREX.r3.6HG0569550	MEdarkgoldenrod4	differentiation zone	48 h	Kinase
HORVU.MOREX.r3.6HG0628790	MEdarkgoldenrod4	differentiation zone	48 h	Myb-like transcription factor family protein
HORVU.MOREX.r3.6HG0629730	MEdarkgoldenrod4	differentiation zone	48 h	Inosine-5'-monophosphate dehydrogenase
HORVU.MOREX.r3.1HG0068020	MEdarkgoldenrod4	differentiation zone	48 h	Receptor kinase
HORVU.MOREX.r3.5HG0528310	MEdarkgoldenrod4	differentiation zone	48 h	SPX domain-containing family protein
HORVU.MOREX.r3.2HG0208960	MEdarkgoldenrod4	differentiation zone	48 h	Exocyst complex component EXO70B1
HORVU.MOREX.r3.4HG0340200	MEdarkgoldenrod4	differentiation zone	48 h	RING finger and CHY zinc finger protein
HORVU.MOREX.r3.4HG0396550	MEdarkgoldenrod4	differentiation zone	48 h	Mitotic checkpoint protein bub3.1
HORVU.MOREX.r3.6HG0589730	MEdarkgoldenrod4	differentiation zone	48 h	Fimbrin-like protein 2
HORVU.MOREX.r3.5HG0532650	MEdarkgoldenrod4	differentiation zone	48 h	Serine/threonine-protein kinase
HORVU.MOREX.r3.6HG0601780	MEdarkgoldenrod4	differentiation zone	48 h	BEACH domain-containing protein
HORVU.MOREX.r3.4HG0393950	MEdarkgoldenrod4	differentiation zone	48 h	Metal tolerance protein
HORVU.MOREX.r3.6HG0597130	MEdarkgoldenrod4	differentiation zone	48 h	Replication protein A subunit
HORVU.MOREX.r3.7HG0649540	MEdarkgoldenrod4	differentiation zone	48 h	Early nodulin 93
HORVU.MOREX.r3.2HG0164990	MEdarkgoldenrod4	differentiation zone	48 h	NA
HORVU.MOREX.r3.2HG0208860	MEdarkgoldenrod4	differentiation zone	48 h	NA
HORVU.MOREX.r3.2HG0139300	MEdarkgoldenrod4	differentiation zone	48 h	NA
HORVU.MOREX.r3.7HG0727270	MEdarkgoldenrod4	differentiation zone	48 h	NA
HORVU.MOREX.r3.1HG0061590	MEbrown3	differentiation zone	24 h	NA
HORVU.MOREX.r3.6HG0558240	MEdarkgoldenrod4	differentiation zone	48 h	NA
HORVU.MOREX.r3.7HG0665960	MEdarkgoldenrod4	differentiation zone	48 h	NA
				Zinc finger protein 511
				Uricase
				Kinase
				Myb-like transcription factor family protein
				Inosine-5'-monophosphate dehydrogenase
				Receptor kinase
				SPX domain-containing family protein
				Exocyst complex component EXO70B1
				Zinc finger BED domain-containing protein DAYSLEEPER
				Zinc finger BED domain-containing protein DAYSLEEPER
				RING finger and CHY zinc finger protein
				Mitotic checkpoint protein bub3.1
				Fimbrin-like protein 2
				Serine/threonine-protein kinase
				BEACH domain-containing protein
				Metal tolerance protein
				Replication protein A subunit
				Early nodulin 93
				NA
				NA
				NA
				NA
				NA
				NA
				NA
				NA
				NA
				NA
				NA
				NA
				NA
				NA
				NA
				NA
				NA
				NA
				NA
				NA
				NA
				NA
				NA
				NA
				NA
				NA
				NA
				NA
				NA
				NA
				NA
				NA
				NA
				NA
				NA
				NA
				NA
				NA
				NA
				NA
				NA
				NA
				NA
				NA
				NA
				NA
				NA
				NA
				NA
				NA
				NA
				NA
				NA
				NA
				NA
				NA
				NA
				NA
				NA
				NA
				NA
				NA
				NA
				NA
				NA
				NA
				NA
				NA
				NA
				NA
				NA
				NA
				NA
				NA
				NA
				NA
				NA
				NA
				NA
				NA
				NA
				NA
				NA
				NA

## Sheet: Tabelle2
GeneID	Module	Root zone	Time point	description
HORVU.MOREX.r3.5HG0425730	MElavenderblush1	root cap and meristem	6 h	Receptor-like kinase
HORVU.MOREX.r3.2HG0214200	MElavenderblush1	root cap and meristem	6 h	Dihydroflavonol 4-reductase
HORVU.MOREX.r3.1HG0092860	MElavenderblush1	root cap and meristem	6 h	S-type anion channel
HORVU.MOREX.r3.2HG0194460	MElavenderblush1	root cap and meristem	6 h	Receptor-like kinase
HORVU.MOREX.r3.2HG0196630	MElavenderblush1	root cap and meristem	6 h	Invertase/pectin methylesterase inhibitor family protein
HORVU.MOREX.r3.6HG0542040	MElavenderblush1	root cap and meristem	6 h	Acid beta-fructofuranosidase
HORVU.MOREX.r3.4HG0417160	MElavenderblush1	root cap and meristem	6 h	Flavin-containing monooxygenase
HORVU.MOREX.r3.6HG0604990	MElavenderblush1	root cap and meristem	6 h	senescence-associated family protein (DUF581)
HORVU.MOREX.r3.5HG0488450	MElavenderblush1	root cap and meristem	6 h	Disease resistance protein (TIR-NBS-LRR class) family
HORVU.MOREX.r3.3HG0225760	MElavenderblush1	root cap and meristem	6 h	ABC transporter G family member
HORVU.MOREX.r3.5HG0462580	MElavenderblush1	root cap and meristem	6 h	Cysteine proteinase
HORVU.MOREX.r3.4HG0413800	MElavenderblush1	root cap and meristem	6 h	Rhomboid-like protein
HORVU.MOREX.r3.6HG0602210	MElavenderblush1	root cap and meristem	6 h	Aquaporin
HORVU.MOREX.r3.1HG0028150	MElavenderblush1	root cap and meristem	6 h	Leucine-rich repeat-containing protein
HORVU.MOREX.r3.1HG0061390	MElavenderblush1	root cap and meristem	6 h	Trichome birefringence-like protein
HORVU.MOREX.r3.2HG0203240	MElavenderblush1	root cap and meristem	6 h	WAT1-related protein
HORVU.MOREX.r3.4HG0391260	MElavenderblush1	root cap and meristem	6 h	Clathrin heavy chain
HORVU.MOREX.r3.6HG0625570	MElavenderblush1	root cap and meristem	6 h	Transmembrane protein
HORVU.MOREX.r3.6HG0622740	MElavenderblush1	root cap and meristem	6 h	Protein DETOXIFICATION
HORVU.MOREX.r3.3HG0278710	MElavenderblush1	root cap and meristem	6 h	Fasciclin-like arabinogalactan protein
HORVU.MOREX.r3.4HG0407580	MElavenderblush1	root cap and meristem	6 h	Aquaporin
HORVU.MOREX.r3.4HG0349300	MElavenderblush1	root cap and meristem	6 h	Auxin influx transporter
HORVU.MOREX.r3.4HG0416970	MElavenderblush1	root cap and meristem	6 h	Trihelix transcription factor GT-2
HORVU.MOREX.r3.2HG0120320	MElavenderblush1	root cap and meristem	6 h	Peroxidase
HORVU.MOREX.r3.6HG0554970	MElavenderblush1	root cap and meristem	6 h	Chloride channel protein
HORVU.MOREX.r3.7HG0677480	MElavenderblush1	root cap and meristem	6 h	Protein O-linked-mannose beta-1,4-N-acetylglucosaminyltransferase 2
HORVU.MOREX.r3.4HG0345140	MElavenderblush1	root cap and meristem	6 h	Kinase, putative
HORVU.MOREX.r3.4HG0380950	MElavenderblush1	root cap and meristem	6 h	ABC(ATP-binding) family transporter
HORVU.MOREX.r3.5HG0424600	MElavenderblush1	root cap and meristem	6 h	Cation calcium exchanger
HORVU.MOREX.r3.2HG0167300	MElavenderblush1	root cap and meristem	6 h	Late embryogenesis abundant (LEA) hydroxyproline-rich glycoprotein family
HORVU.MOREX.r3.5HG0421310	MElavenderblush1	root cap and meristem	6 h	Receptor protein kinase, putative
HORVU.MOREX.r3.2HG0133220	MElavenderblush1	root cap and meristem	6 h	Blue copper protein
HORVU.MOREX.r3.6HG0601180	MElavenderblush1	root cap and meristem	6 h	Expansin protein
HORVU.MOREX.r3.3HG0305900	MElavenderblush1	root cap and meristem	6 h	IQ domain-containing protein
HORVU.MOREX.r3.4HG0341800	MElavenderblush1	root cap and meristem	6 h	Receptor-like kinase
HORVU.MOREX.r3.6HG0543180	MElavenderblush1	root cap and meristem	6 h	Germin-like protein
HORVU.MOREX.r3.1HG0057860	MElavenderblush1	root cap and meristem	6 h	BTB/POZ domain-containing protein
HORVU.MOREX.r3.3HG0231410	MElavenderblush1	root cap and meristem	6 h	Stress responsive protein
HORVU.MOREX.r3.2HG0188290	MElavenderblush1	root cap and meristem	6 h	Aquaporin
HORVU.MOREX.r3.4HG0339740	MElavenderblush1	root cap and meristem	6 h	Cathepsin B-like cysteine protease
HORVU.MOREX.r3.5HG0514990	MElavenderblush1	root cap and meristem	6 h	Tubulin beta chain
HORVU.MOREX.r3.4HG0408140	MElavenderblush1	root cap and meristem	6 h	Phosphate import ATP-binding protein PstB
HORVU.MOREX.r3.7HG0663940	MElavenderblush1	root cap and meristem	6 h	Alpha/beta-Hydrolases superfamily protein, putative
HORVU.MOREX.r3.2HG0208170	MElavenderblush1	root cap and meristem	6 h	Non-specific serine/threonine protein kinase
HORVU.MOREX.r3.3HG0291030	MElavenderblush1	root cap and meristem	6 h	Glucan endo-1,3-beta-glucosidase 1
HORVU.MOREX.r3.4HG0390450	MElavenderblush1	root cap and meristem	6 h	Phospholipase A2
HORVU.MOREX.r3.5HG0458100	MElavenderblush1	root cap and meristem	6 h	Late embryogenesis abundant (LEA) hydroxyproline-rich glycoprotein family
HORVU.MOREX.r3.2HG0131100	MElavenderblush1	root cap and meristem	6 h	Polyol transporter
HORVU.MOREX.r3.6HG0598590	MElavenderblush1	root cap and meristem	6 h	MYB transcription factor
HORVU.MOREX.r3.1HG0087620	MElavenderblush1	root cap and meristem	6 h	Xyloglucan endotransglucosylase/hydrolase
HORVU.MOREX.r3.7HG0698110	MElavenderblush1	root cap and meristem	6 h	Cellulose synthase-like protein
HORVU.MOREX.r3.6HG0609420	MElavenderblush1	root cap and meristem	6 h	phosphoenolpyruvate carboxykinase 2
HORVU.MOREX.r3.2HG0135210	MElavenderblush1	root cap and meristem	6 h	Late embryogenesis abundant (LEA) hydroxyproline-rich glycoprotein family
HORVU.MOREX.r3.7HG0664720	MElavenderblush1	root cap and meristem	6 h	Blue copper protein
HORVU.MOREX.r3.5HG0424860	MElavenderblush1	root cap and meristem	6 h	Cation calcium exchanger
HORVU.MOREX.r3.3HG0283250	MElavenderblush1	root cap and meristem	6 h	MYB transcription factor
HORVU.MOREX.r3.2HG0121480	MElavenderblush1	root cap and meristem	6 h	MYB transcription factor
HORVU.MOREX.r3.6HG0614870	MElavenderblush1	root cap and meristem	6 h	Peroxidase
HORVU.MOREX.r3.5HG0465270	MElavenderblush1	root cap and meristem	6 h	Laccase
HORVU.MOREX.r3.6HG0542050	MElavenderblush1	root cap and meristem	6 h	Acid beta-fructofuranosidase
HORVU.MOREX.r3.5HG0442460	MElavenderblush1	root cap and meristem	6 h	Protein kinase family protein
HORVU.MOREX.r3.2HG0205960	MElavenderblush1	root cap and meristem	6 h	ABC transporter ATP-binding protein
HORVU.MOREX.r3.2HG0124070	MElavenderblush1	root cap and meristem	6 h	TNF receptor-associated factor family protein
HORVU.MOREX.r3.6HG0566190	MElavenderblush1	root cap and meristem	6 h	Peroxidase
HORVU.MOREX.r3.4HG0333380	MElavenderblush1	root cap and meristem	6 h	Tubulin beta chain
HORVU.MOREX.r3.5HG0464630	MElavenderblush1	root cap and meristem	6 h	Peroxidase
HORVU.MOREX.r3.4HG0402650	MElavenderblush1	root cap and meristem	6 h	Annexin
HORVU.MOREX.r3.7HG0738460	MElavenderblush1	root cap and meristem	6 h	Cortical cell-delineating protein
HORVU.MOREX.r3.7HG0678940	MElavenderblush1	root cap and meristem	6 h	Fasciclin-like arabinogalactan protein
HORVU.MOREX.r3.6HG0616130	MElavenderblush1	root cap and meristem	6 h	Hexosyltransferase
HORVU.MOREX.r3.1HG0049410	MElavenderblush1	root cap and meristem	6 h	Trihelix transcription factor GT-2
HORVU.MOREX.r3.2HG0127550	MElavenderblush1	root cap and meristem	6 h	IgA FC receptor
HORVU.MOREX.r3.5HG0460300	MElavenderblush1	root cap and meristem	6 h	Rho GTPase-activating protein
HORVU.MOREX.r3.2HG0119630	MElavenderblush1	root cap and meristem	6 h	Peroxidase
HORVU.MOREX.r3.4HG0385330	MElavenderblush1	root cap and meristem	6 h	Glycosyltransferases
HORVU.MOREX.r3.3HG0231000	MElavenderblush1	root cap and meristem	6 h	Gamma-glutamyltranspeptidase
HORVU.MOREX.r3.4HG0402730	MElavenderblush1	root cap and meristem	6 h	Homeobox protein BEL1 like
HORVU.MOREX.r3.1HG0068820	MElavenderblush1	root cap and meristem	6 h	Metacaspase
HORVU.MOREX.r3.4HG0392580	MElavenderblush1	root cap and meristem	6 h	Pathogenesis-related thaumatin-like protein
HORVU.MOREX.r3.1HG0086390	MElavenderblush1	root cap and meristem	6 h	Short-chain dehydrogenase/reductase
HORVU.MOREX.r3.4HG0332520	MElavenderblush1	root cap and meristem	6 h	Histidine-containing phosphotransfer protein
HORVU.MOREX.r3.3HG0236100	MElavenderblush1	root cap and meristem	6 h	Late embryogenesis abundant (LEA) hydroxyproline-rich glycoprotein family
HORVU.MOREX.r3.1HG0067960	MElavenderblush1	root cap and meristem	6 h	Peroxidase
HORVU.MOREX.r3.2HG0185340	MElavenderblush1	root cap and meristem	6 h	Cationic amino acid transporter, putative
HORVU.MOREX.r3.4HG0405920	MElavenderblush1	root cap and meristem	6 h	Hexosyltransferase
HORVU.MOREX.r3.1HG0025870	MElavenderblush1	root cap and meristem	6 h	6,7-dimethyl-8-ribityllumazine synthase
HORVU.MOREX.r3.6HG0632000	MElavenderblush1	root cap and meristem	6 h	Xyloglucan endotransglucosylase/hydrolase
HORVU.MOREX.r3.2HG0119650	MElavenderblush1	root cap and meristem	6 h	Peroxidase
HORVU.MOREX.r3.3HG0219410	MElavenderblush1	root cap and meristem	6 h	Hydroxyproline-rich glycoprotein family protein
HORVU.MOREX.r3.5HG0506230	MElavenderblush1	root cap and meristem	6 h	Cysteine protease, putative
HORVU.MOREX.r3.7HG0731630	MElavenderblush1	root cap and meristem	6 h	DUF3511 domain protein
HORVU.MOREX.r3.5HG0522630	MElavenderblush1	root cap and meristem	6 h	Blue copper protein
HORVU.MOREX.r3.1HG0063880	MElavenderblush1	root cap and meristem	6 h	Glycosyltransferase
HORVU.MOREX.r3.7HG0678040	MElavenderblush1	root cap and meristem	6 h	Caffeoyl-CoA O-methyltransferase
HORVU.MOREX.r3.5HG0507290	MElavenderblush1	root cap and meristem	6 h	Myosin heavy chain, putative
HORVU.MOREX.r3.4HG0410140	MElavenderblush1	root cap and meristem	6 h	RB1-inducible coiled-coil protein 1, putative isoform 2
HORVU.MOREX.r3.3HG0302790	MElavenderblush1	root cap and meristem	6 h	HSP20-like chaperones superfamily protein
HORVU.MOREX.r3.6HG0631490	MElavenderblush1	root cap and meristem	6 h	Zinc finger family protein
HORVU.MOREX.r3.2HG0108680	MElavenderblush1	root cap and meristem	6 h	Demethylmenaquinone methyltransferase
HORVU.MOREX.r3.7HG0723530	MElavenderblush1	root cap and meristem	6 h	Cinnamoyl-CoA reductase family protein
HORVU.MOREX.r3.3HG0312050	MElavenderblush1	root cap and meristem	6 h	glycosyltransferase family exostosin protein
HORVU.MOREX.r3.4HG0407340	MElavenderblush1	root cap and meristem	6 h	Receptor-like protein kinase
HORVU.MOREX.r3.2HG0109340	MElavenderblush1	root cap and meristem	6 h	Wound-induced protein 1, putative, expressed
HORVU.MOREX.r3.3HG0294980	MElavenderblush1	root cap and meristem	6 h	Metacaspase
HORVU.MOREX.r3.1HG0069570	MElavenderblush1	root cap and meristem	6 h	Tubulin beta chain
HORVU.MOREX.r3.7HG0737340	MElavenderblush1	root cap and meristem	6 h	GDA1/CD39 nucleoside phosphatase family protein
HORVU.MOREX.r3.5HG0494310	MElavenderblush1	root cap and meristem	6 h	Transmembrane protein, putative
HORVU.MOREX.r3.4HG0400520	MElavenderblush1	root cap and meristem	6 h	Lipid transfer protein
HORVU.MOREX.r3.2HG0195910	MElavenderblush1	root cap and meristem	6 h	Protease inhibitor/seed storage/lipid transfer family protein
HORVU.MOREX.r3.7HG0737890	MElavenderblush1	root cap and meristem	6 h	Peroxidase
HORVU.MOREX.r3.1HG0064540	MElavenderblush1	root cap and meristem	6 h	Glycosyltransferase
HORVU.MOREX.r3.2HG0121200	MElavenderblush1	root cap and meristem	6 h	Dirigent protein
HORVU.MOREX.r3.7HG0664240	MElavenderblush1	root cap and meristem	6 h	12-oxophytodienoate reductase-like protein
HORVU.MOREX.r3.5HG0486660	MElavenderblush1	root cap and meristem	6 h	Calcium-binding protein
HORVU.MOREX.r3.3HG0237390	MElavenderblush1	root cap and meristem	6 h	3'-N-debenzoyl-2'-deoxytaxol N-benzoyltransferase
HORVU.MOREX.r3.2HG0159580	MElavenderblush1	root cap and meristem	6 h	Carboxypeptidase
HORVU.MOREX.r3.6HG0610500	MElavenderblush1	root cap and meristem	6 h	Eukaryotic aspartyl protease family protein
HORVU.MOREX.r3.2HG0107300	MElavenderblush1	root cap and meristem	6 h	HXXXD-type acyl-transferase family protein
HORVU.MOREX.r3.1HG0075320	MElavenderblush1	root cap and meristem	6 h	Myb transcription factor
HORVU.MOREX.r3.7HG0669790	MElavenderblush1	root cap and meristem	6 h	Endoglucanase
HORVU.MOREX.r3.6HG0622080	MElavenderblush1	root cap and meristem	6 h	MYB-related transcription factor
HORVU.MOREX.r3.3HG0247420	MElavenderblush1	root cap and meristem	6 h	Receptor-like kinase
HORVU.MOREX.r3.5HG0462220	MElavenderblush1	root cap and meristem	6 h	Calmodulin protein
HORVU.MOREX.r3.6HG0542730	MElavenderblush1	root cap and meristem	6 h	Protein KINESIN LIGHT CHAIN-RELATED 3
HORVU.MOREX.r3.6HG0568910	MElavenderblush1	root cap and meristem	6 h	L-gulonolactone oxidase
HORVU.MOREX.r3.7HG0748270	MElavenderblush1	root cap and meristem	6 h	Blue copper protein
HORVU.MOREX.r3.4HG0413320	MElavenderblush1	root cap and meristem	6 h	Subtilisin-like protease
HORVU.MOREX.r3.7HG0675830	MElavenderblush1	root cap and meristem	6 h	Protein kinase
HORVU.MOREX.r3.5HG0536200	MElavenderblush1	root cap and meristem	6 h	Xyloglucan endotransglucosylase/hydrolase
HORVU.MOREX.r3.3HG0280790	MElavenderblush1	root cap and meristem	6 h	Protein DETOXIFICATION
HORVU.MOREX.r3.1HG0051900	MElavenderblush1	root cap and meristem	6 h	Glutathione S-transferase
HORVU.MOREX.r3.7HG0730510	MElavenderblush1	root cap and meristem	6 h	Germin-like protein 1
HORVU.MOREX.r3.1HG0024730	MElavenderblush1	root cap and meristem	6 h	GDSL esterase/lipase
HORVU.MOREX.r3.6HG0544390	MElavenderblush1	root cap and meristem	6 h	MYB transcription factor
HORVU.MOREX.r3.6HG0560140	MElavenderblush1	root cap and meristem	6 h	Endoglucanase
HORVU.MOREX.r3.7HG0730870	MElavenderblush1	root cap and meristem	6 h	Glycosyltransferases
HORVU.MOREX.r3.2HG0173120	MElavenderblush1	root cap and meristem	6 h	Aldose 1-epimerase
HORVU.MOREX.r3.6HG0610410	MElavenderblush1	root cap and meristem	6 h	Eukaryotic aspartyl protease family protein
HORVU.MOREX.r3.3HG0298540	MElavenderblush1	root cap and meristem	6 h	Phosphatidylinositol transfer protein
HORVU.MOREX.r3.2HG0204570	MElavenderblush1	root cap and meristem	6 h	glucuronoxylan 4-O-methyltransferase-like protein (DUF579)
HORVU.MOREX.r3.3HG0230090	MElavenderblush1	root cap and meristem	6 h	Cysteine protease, putative
HORVU.MOREX.r3.4HG0380410	MElavenderblush1	root cap and meristem	6 h	F-box protein
HORVU.MOREX.r3.2HG0118740	MElavenderblush1	root cap and meristem	6 h	Hexosyltransferase
HORVU.MOREX.r3.6HG0605160	MElavenderblush1	root cap and meristem	6 h	glucan synthase-like 9
HORVU.MOREX.r3.6HG0598750	MElavenderblush1	root cap and meristem	6 h	Remorin
HORVU.MOREX.r3.3HG0310520	MElavenderblush1	root cap and meristem	6 h	Glycosyltransferase
HORVU.MOREX.r3.4HG0388220	MElavenderblush1	root cap and meristem	6 h	Clathrin assembly protein, putative, expressed
HORVU.MOREX.r3.6HG0593770	MElavenderblush1	root cap and meristem	6 h	Hydroxycinnamoyl-CoA shikimate/quinate hydroxycinnamoyltransferase
HORVU.MOREX.r3.6HG0631090	MElavenderblush1	root cap and meristem	6 h	Na(+)/H(+) antiporter NhaB
HORVU.MOREX.r3.7HG0749090	MElavenderblush1	root cap and meristem	6 h	Expansin-like protein
HORVU.MOREX.r3.3HG0226040	MElavenderblush1	root cap and meristem	6 h	Endo-1,4-beta-xylanase
HORVU.MOREX.r3.4HG0403620	MElavenderblush1	root cap and meristem	6 h	Sucrose transporter
HORVU.MOREX.r3.7HG0718990	MElavenderblush1	root cap and meristem	6 h	Peroxidase
HORVU.MOREX.r3.2HG0209640	MElavenderblush1	root cap and meristem	6 h	WD-repeat protein, putative
HORVU.MOREX.r3.6HG0620410	MElavenderblush1	root cap and meristem	6 h	Xyloglucan endotransglucosylase/hydrolase
HORVU.MOREX.r3.5HG0470950	MElavenderblush1	root cap and meristem	6 h	Seed maturation protein
HORVU.MOREX.r3.7HG0732710	MElavenderblush1	root cap and meristem	6 h	transmembrane protein, putative (Protein of unknown function, DUF642)
HORVU.MOREX.r3.7HG0686900	MElavenderblush1	root cap and meristem	6 h	BAG family molecular chaperone regulator-like protein
HORVU.MOREX.r3.4HG0346070	MElavenderblush1	root cap and meristem	6 h	Heavy-metal-associated domain-containing protein, putative, expressed
HORVU.MOREX.r3.2HG0205420	MElavenderblush1	root cap and meristem	6 h	Heavy metal transport/detoxification superfamily protein
HORVU.MOREX.r3.1HG0041280	MElavenderblush1	root cap and meristem	6 h	Cellulose synthase
HORVU.MOREX.r3.2HG0121760	MElavenderblush1	root cap and meristem	6 h	Receptor-like kinase
HORVU.MOREX.r3.6HG0620720	MElavenderblush1	root cap and meristem	6 h	Ribonuclease
HORVU.MOREX.r3.2HG0204350	MElavenderblush1	root cap and meristem	6 h	Glycosyltransferases
HORVU.MOREX.r3.7HG0700030	MElavenderblush1	root cap and meristem	6 h	Nitrate transporter 1.1
HORVU.MOREX.r3.4HG0379400	MElavenderblush1	root cap and meristem	6 h	Protein kinase-like protein
HORVU.MOREX.r3.2HG0213660	MElavenderblush1	root cap and meristem	6 h	Receptor-like protein kinase-like protein
HORVU.MOREX.r3.5HG0491740	MElavenderblush1	root cap and meristem	6 h	Chitinase-like protein
HORVU.MOREX.r3.5HG0536610	MElavenderblush1	root cap and meristem	6 h	Gibberellin 20 oxidase
HORVU.MOREX.r3.3HG0310380	MElavenderblush1	root cap and meristem	6 h	10 kDa chaperonin
HORVU.MOREX.r3.7HG0679180	MElavenderblush1	root cap and meristem	6 h	Beta-1,2-xylosyltransferase
HORVU.MOREX.r3.2HG0117830	MElavenderblush1	root cap and meristem	6 h	Protein trichome birefringence
HORVU.MOREX.r3.2HG0104860	MElavenderblush1	root cap and meristem	6 h	Expansin
HORVU.MOREX.r3.2HG0105020	MElavenderblush1	root cap and meristem	6 h	Aquaporin
HORVU.MOREX.r3.5HG0488040	MElavenderblush1	root cap and meristem	6 h	Blue copper protein
HORVU.MOREX.r3.2HG0100750	MElavenderblush1	root cap and meristem	6 h	Dirigent protein
HORVU.MOREX.r3.7HG0669580	MElavenderblush1	root cap and meristem	6 h	Caleosin
HORVU.MOREX.r3.3HG0287690	MElavenderblush1	root cap and meristem	6 h	Profilin
HORVU.MOREX.r3.7HG0656580	MElavenderblush1	root cap and meristem	6 h	Calcium-binding family protein
HORVU.MOREX.r3.2HG0160690	MElavenderblush1	root cap and meristem	6 h	RALF
HORVU.MOREX.r3.5HG0511710	MElavenderblush1	root cap and meristem	6 h	UDP-glycosyltransferase
HORVU.MOREX.r3.2HG0133450	MElavenderblush1	root cap and meristem	6 h	Remorin
HORVU.MOREX.r3.4HG0392230	MElavenderblush1	root cap and meristem	6 h	RNA-binding family protein, putative
HORVU.MOREX.r3.5HG0465400	MElavenderblush1	root cap and meristem	6 h	Trichome birefringence-like protein
HORVU.MOREX.r3.1HG0058680	MElavenderblush1	root cap and meristem	6 h	NAD kinase
HORVU.MOREX.r3.5HG0472810	MElavenderblush1	root cap and meristem	6 h	Aquaporin
HORVU.MOREX.r3.2HG0197760	MElavenderblush1	root cap and meristem	6 h	IQ domain-containing protein
HORVU.MOREX.r3.1HG0059150	MElavenderblush1	root cap and meristem	6 h	Annexin
HORVU.MOREX.r3.4HG0403590	MElavenderblush1	root cap and meristem	6 h	Homeobox protein, putative
HORVU.MOREX.r3.4HG0383780	MElavenderblush1	root cap and meristem	6 h	Laccase
HORVU.MOREX.r3.1HG0029220	MElavenderblush1	root cap and meristem	6 h	Ubiquitin carboxyl-terminal hydrolase 26
HORVU.MOREX.r3.5HG0448210	MElavenderblush1	root cap and meristem	6 h	Heptahelical transmembrane protein 4
HORVU.MOREX.r3.2HG0168070	MElavenderblush1	root cap and meristem	6 h	Peroxidase
HORVU.MOREX.r3.2HG0119220	MElavenderblush1	root cap and meristem	6 h	Gibberellin receptor GID1a
HORVU.MOREX.r3.2HG0199260	MElavenderblush1	root cap and meristem	6 h	Glycosyltransferase
HORVU.MOREX.r3.7HG0653380	MElavenderblush1	root cap and meristem	6 h	GDSL esterase/lipase
HORVU.MOREX.r3.4HG0418210	MElavenderblush1	root cap and meristem	6 h	Methylsterol monooxygenase 1-2
HORVU.MOREX.r3.7HG0663950	MElavenderblush1	root cap and meristem	6 h	Alpha/beta-Hydrolases superfamily protein
HORVU.MOREX.r3.4HG0412370	MElavenderblush1	root cap and meristem	6 h	Homeobox protein knotted-1, putative
HORVU.MOREX.r3.6HG0618110	MElavenderblush1	root cap and meristem	6 h	growth-regulating factor 9
HORVU.MOREX.r3.6HG0542030	MElavenderblush1	root cap and meristem	6 h	Acid beta-fructofuranosidase
HORVU.MOREX.r3.7HG0749360	MElavenderblush1	root cap and meristem	6 h	Clathrin light chain
HORVU.MOREX.r3.7HG0740120	MElavenderblush1	root cap and meristem	6 h	Nodulin-like / Major Facilitator Superfamily protein
HORVU.MOREX.r3.1HG0017280	MElavenderblush1	root cap and meristem	6 h	Peroxidase
HORVU.MOREX.r3.4HG0397690	MElavenderblush1	root cap and meristem	6 h	Beta-xylosidase, putative
HORVU.MOREX.r3.3HG0302020	MElavenderblush1	root cap and meristem	6 h	Ras-related protein Rab-11A
HORVU.MOREX.r3.2HG0139810	MElavenderblush1	root cap and meristem	6 h	Heavy metal transport/detoxification superfamily protein
HORVU.MOREX.r3.6HG0546770	MElavenderblush1	root cap and meristem	6 h	GDSL esterase/lipase
HORVU.MOREX.r3.2HG0157340	MElavenderblush1	root cap and meristem	6 h	Blue copper protein
HORVU.MOREX.r3.1HG0024740	MElavenderblush1	root cap and meristem	6 h	GDSL esterase/lipase
HORVU.MOREX.r3.1HG0070440	MElavenderblush1	root cap and meristem	6 h	Patatin
HORVU.MOREX.r3.5HG0490520	MElavenderblush1	root cap and meristem	6 h	Tonoplast dicarboxylate transporter
HORVU.MOREX.r3.2HG0169000	MElavenderblush1	root cap and meristem	6 h	arginine N-methyltransferase, putative (DUF688)
HORVU.MOREX.r3.1HG0068010	MElavenderblush1	root cap and meristem	6 h	Peroxidase
HORVU.MOREX.r3.6HG0554980	MElavenderblush1	root cap and meristem	6 h	Chloride channel protein
HORVU.MOREX.r3.1HG0032200	MElavenderblush1	root cap and meristem	6 h	S-type anion channel
HORVU.MOREX.r3.3HG0239980	MElavenderblush1	root cap and meristem	6 h	Alpha/beta-Hydrolases superfamily protein, putative
HORVU.MOREX.r3.3HG0246500	MElavenderblush1	root cap and meristem	6 h	Peptide-N4-(N-acetyl-beta-glucosaminyl)asparagine amidase A
HORVU.MOREX.r3.7HG0658930	MElavenderblush1	root cap and meristem	6 h	Dirigent protein
HORVU.MOREX.r3.5HG0492730	MElavenderblush1	root cap and meristem	6 h	Cyclin-dependent protein kinase inhibitor SMR3
HORVU.MOREX.r3.4HG0407950	MElavenderblush1	root cap and meristem	6 h	Cortical cell-delineating protein
HORVU.MOREX.r3.1HG0056620	MElavenderblush1	root cap and meristem	6 h	Expansin protein
HORVU.MOREX.r3.6HG0565830	MElavenderblush1	root cap and meristem	6 h	Polyubiquitin
HORVU.MOREX.r3.2HG0187450	MElavenderblush1	root cap and meristem	6 h	Rhomboid-like protein
HORVU.MOREX.r3.2HG0127020	MElavenderblush1	root cap and meristem	6 h	methyl esterase 11
HORVU.MOREX.r3.7HG0712460	MElavenderblush1	root cap and meristem	6 h	Wall-associated receptor kinase-like protein
HORVU.MOREX.r3.2HG0191440	MElavenderblush1	root cap and meristem	6 h	Vacuolar sorting receptor family protein
HORVU.MOREX.r3.3HG0297580	MElavenderblush1	root cap and meristem	6 h	Receptor-like protein kinase
HORVU.MOREX.r3.7HG0740440	MElavenderblush1	root cap and meristem	6 h	4-coumarate:CoA ligase
HORVU.MOREX.r3.3HG0329870	MElavenderblush1	root cap and meristem	6 h	Pectin acetylesterase
HORVU.MOREX.r3.2HG0197330	MElavenderblush1	root cap and meristem	6 h	S-norcoclaurine synthase 1
HORVU.MOREX.r3.5HG0419590	MElavenderblush1	root cap and meristem	6 h	Sucrose transporter protein
HORVU.MOREX.r3.2HG0189670	MElavenderblush1	root cap and meristem	6 h	Aquaporin-like protein
HORVU.MOREX.r3.1HG0013800	MElavenderblush1	root cap and meristem	6 h	Glycosyltransferases
HORVU.MOREX.r3.6HG0608880	MElavenderblush1	root cap and meristem	6 h	GDSL esterase/lipase
HORVU.MOREX.r3.2HG0117660	MElavenderblush1	root cap and meristem	6 h	Beta-glucosidase
HORVU.MOREX.r3.4HG0410950	MElavenderblush1	root cap and meristem	6 h	Heavy metal transport/detoxification superfamily protein
HORVU.MOREX.r3.6HG0593050	MElavenderblush1	root cap and meristem	6 h	C2 domain-containing protein / GRAM domain-containing protein
HORVU.MOREX.r3.6HG0600000	MElavenderblush1	root cap and meristem	6 h	Blue copper protein
HORVU.MOREX.r3.3HG0323330	MElavenderblush1	root cap and meristem	6 h	RNA binding protein, putative
HORVU.MOREX.r3.7HG0658550	MElavenderblush1	root cap and meristem	6 h	RING/U-box superfamily protein
HORVU.MOREX.r3.5HG0510050	MElavenderblush1	root cap and meristem	6 h	Kinase-like protein
HORVU.MOREX.r3.5HG0508880	MElavenderblush1	root cap and meristem	6 h	Leucine-rich repeat protein kinase family protein
HORVU.MOREX.r3.7HG0690090	MElavenderblush1	root cap and meristem	6 h	PLATZ transcription factor family protein
HORVU.MOREX.r3.6HG0622110	MElavenderblush1	root cap and meristem	6 h	Pathogenesis-related protein 1
HORVU.MOREX.r3.5HG0524060	MElavenderblush1	root cap and meristem	6 h	Remorin
HORVU.MOREX.r3.7HG0752800	MElavenderblush1	root cap and meristem	6 h	Sesquiterpene synthase
HORVU.MOREX.r3.2HG0127260	MElavenderblush1	root cap and meristem	6 h	COBRA-like protein
HORVU.MOREX.r3.7HG0706830	MElavenderblush1	root cap and meristem	6 h	transmembrane protein, putative (DUF679 domain membrane protein 2)
HORVU.MOREX.r3.4HG0417710	MElavenderblush1	root cap and meristem	6 h	Protease inhibitor/seed storage/lipid transfer protein family protein
HORVU.MOREX.r3.1HG0024570	MElavenderblush1	root cap and meristem	6 h	Transcription factor, putative
HORVU.MOREX.r3.2HG0210510	MElavenderblush1	root cap and meristem	6 h	Rapid alkalinization factor 1
HORVU.MOREX.r3.2HG0178930	MElavenderblush1	root cap and meristem	6 h	Hydroxycinnamoyl-CoA shikimate/quinate hydroxycinnamoyltransferase
HORVU.MOREX.r3.3HG0320050	MElavenderblush1	root cap and meristem	6 h	Calcium binding protein
HORVU.MOREX.r3.5HG0501170	MElavenderblush1	root cap and meristem	6 h	Eukaryotic aspartyl protease family protein
HORVU.MOREX.r3.7HG0669750	MElavenderblush1	root cap and meristem	6 h	Sn1-specific diacylglycerol lipase alpha
HORVU.MOREX.r3.4HG0410810	MElavenderblush1	root cap and meristem	6 h	Receptor-like kinase
HORVU.MOREX.r3.4HG0341050	MElavenderblush1	root cap and meristem	6 h	Protein DETOXIFICATION
HORVU.MOREX.r3.5HG0480100	MElavenderblush1	root cap and meristem	6 h	Cysteine protease
HORVU.MOREX.r3.5HG0439620	MElavenderblush1	root cap and meristem	6 h	Amino acid transporter, putative
HORVU.MOREX.r3.2HG0173710	MElavenderblush1	root cap and meristem	6 h	General negative regulator of transcription subunit 4
HORVU.MOREX.r3.7HG0724060	MElavenderblush1	root cap and meristem	6 h	U-box domain-containing protein
HORVU.MOREX.r3.1HG0067630	MElavenderblush1	root cap and meristem	6 h	Serine/threonine-protein kinase
HORVU.MOREX.r3.6HG0570040	MElavenderblush1	root cap and meristem	6 h	4-coumarate CoA ligase
HORVU.MOREX.r3.1HG0073550	MElavenderblush1	root cap and meristem	6 h	Laccase
HORVU.MOREX.r3.6HG0557280	MElavenderblush1	root cap and meristem	6 h	Glucan endo-1,3-beta-glucosidase 3
HORVU.MOREX.r3.6HG0619650	MElavenderblush1	root cap and meristem	6 h	BZIP transcription factor
HORVU.MOREX.r3.1HG0059170	MElavenderblush1	root cap and meristem	6 h	Annexin
HORVU.MOREX.r3.1HG0076120	MElavenderblush1	root cap and meristem	6 h	Phosphatidylinositol transfer protein
HORVU.MOREX.r3.2HG0210620	MElavenderblush1	root cap and meristem	6 h	Acetyl-coenzyme A synthetase
HORVU.MOREX.r3.1HG0074300	MElavenderblush1	root cap and meristem	6 h	HXXXD-type acyl-transferase family protein
HORVU.MOREX.r3.5HG0422080	MElavenderblush1	root cap and meristem	6 h	RING/U-box superfamily protein
HORVU.MOREX.r3.7HG0662370	MElavenderblush1	root cap and meristem	6 h	Pathogenesis-related protein 1
HORVU.MOREX.r3.5HG0517170	MElavenderblush1	root cap and meristem	6 h	Fasciclin-like arabinogalactan protein
HORVU.MOREX.r3.2HG0111620	MElavenderblush1	root cap and meristem	6 h	Heavy metal transport/detoxification superfamily protein
HORVU.MOREX.r3.7HG0723600	MElavenderblush1	root cap and meristem	6 h	Peroxidase
HORVU.MOREX.r3.2HG0100180	MElavenderblush1	root cap and meristem	6 h	UNC93-like protein 2
HORVU.MOREX.r3.3HG0218800	MElavenderblush1	root cap and meristem	6 h	hydroxyproline-rich glycoprotein family protein
HORVU.MOREX.r3.3HG0224850	MElavenderblush1	root cap and meristem	6 h	Basic 7S globulin 2
HORVU.MOREX.r3.5HG0482670	MElavenderblush1	root cap and meristem	6 h	Cellulose synthase
HORVU.MOREX.r3.1HG0017410	MElavenderblush1	root cap and meristem	6 h	Peroxidase
HORVU.MOREX.r3.6HG0601260	MElavenderblush1	root cap and meristem	6 h	Sulfotransferase
HORVU.MOREX.r3.2HG0120350	MElavenderblush1	root cap and meristem	6 h	Peroxidase
HORVU.MOREX.r3.2HG0117530	MElavenderblush1	root cap and meristem	6 h	Carboxypeptidase
HORVU.MOREX.r3.5HG0428120	MElavenderblush1	root cap and meristem	6 h	SEC1 family transport protein SLY1
HORVU.MOREX.r3.6HG0611880	MElavenderblush1	root cap and meristem	6 h	Homeobox-leucine zipper protein
HORVU.MOREX.r3.7HG0711070	MElavenderblush1	root cap and meristem	6 h	Receptor-like kinase, putative
HORVU.MOREX.r3.7HG0642940	MElavenderblush1	root cap and meristem	6 h	Tryptophan decarboxylase
HORVU.MOREX.r3.5HG0478050	MElavenderblush1	root cap and meristem	6 h	Nucleobase ascorbate transporter
HORVU.MOREX.r3.4HG0417320	MElavenderblush1	root cap and meristem	6 h	Remorin
HORVU.MOREX.r3.7HG0739750	MElavenderblush1	root cap and meristem	6 h	cyclin-dependent kinase inhibitor
HORVU.MOREX.r3.2HG0167060	MElavenderblush1	root cap and meristem	6 h	Protease inhibitor/seed storage/lipid transfer family protein
HORVU.MOREX.r3.5HG0517250	MElavenderblush1	root cap and meristem	6 h	Alpha/beta-Hydrolases superfamily protein
HORVU.MOREX.r3.7HG0735780	MElavenderblush1	root cap and meristem	6 h	Amino acid transporter, putative
HORVU.MOREX.r3.7HG0684180	MElavenderblush1	root cap and meristem	6 h	Peroxidase
HORVU.MOREX.r3.7HG0667390	MElavenderblush1	root cap and meristem	6 h	D-ribose-binding periplasmic
HORVU.MOREX.r3.4HG0415870	MElavenderblush1	root cap and meristem	6 h	Expansin protein
HORVU.MOREX.r3.1HG0056570	MElavenderblush1	root cap and meristem	6 h	Expansin protein
HORVU.MOREX.r3.5HG0519120	MElavenderblush1	root cap and meristem	6 h	CASP-like protein
HORVU.MOREX.r3.6HG0600910	MElavenderblush1	root cap and meristem	6 h	Aquaporin
HORVU.MOREX.r3.7HG0703460	MElavenderblush1	root cap and meristem	6 h	Amino acid transporter, putative
HORVU.MOREX.r3.5HG0481600	MElavenderblush1	root cap and meristem	6 h	Hexosyltransferase
HORVU.MOREX.r3.3HG0288070	MElavenderblush1	root cap and meristem	6 h	2-oxoglutarate (2OG) and Fe(II)-dependent oxygenase superfamily protein, putative
HORVU.MOREX.r3.2HG0129530	MElavenderblush1	root cap and meristem	6 h	Formin-like protein
HORVU.MOREX.r3.7HG0659400	MElavenderblush1	root cap and meristem	6 h	Short-chain dehydrogenase/reductase family protein
HORVU.MOREX.r3.1HG0008450	MElavenderblush1	root cap and meristem	6 h	11S globulin seed storage protein 2
HORVU.MOREX.r3.3HG0305030	MElavenderblush1	root cap and meristem	6 h	alpha/beta-Hydrolases superfamily protein
HORVU.MOREX.r3.3HG0292220	MElavenderblush1	root cap and meristem	6 h	LURP-one-like protein
HORVU.MOREX.r3.4HG0332220	MElavenderblush1	root cap and meristem	6 h	GDSL esterase/lipase
HORVU.MOREX.r3.3HG0297720	MElavenderblush1	root cap and meristem	6 h	2-oxoglutarate (2OG) and Fe(II)-dependent oxygenase superfamily protein, putative
HORVU.MOREX.r3.3HG0267730	MElavenderblush1	root cap and meristem	6 h	Protein phosphatase 2C
HORVU.MOREX.r3.1HG0011880	MElavenderblush1	root cap and meristem	6 h	Voltage-dependent T-type calcium channel subunit alpha-1G
HORVU.MOREX.r3.3HG0307850	MElavenderblush1	root cap and meristem	6 h	Basic 7S globulin
HORVU.MOREX.r3.5HG0530200	MElavenderblush1	root cap and meristem	6 h	Actin
HORVU.MOREX.r3.3HG0309900	MElavenderblush1	root cap and meristem	6 h	ROP-interactive CRIB motif protein
HORVU.MOREX.r3.1HG0064900	MElavenderblush1	root cap and meristem	6 h	Glycosyltransferase
HORVU.MOREX.r3.4HG0418230	MElavenderblush1	root cap and meristem	6 h	Xyloglucan endotransglucosylase/hydrolase
HORVU.MOREX.r3.3HG0254950	MElavenderblush1	root cap and meristem	6 h	Peroxidase
HORVU.MOREX.r3.6HG0600200	MElavenderblush1	root cap and meristem	6 h	Ethylene-responsive transcription factor, putative
HORVU.MOREX.r3.2HG0201810	MElavenderblush1	root cap and meristem	6 h	Molybdate transporter 2
HORVU.MOREX.r3.3HG0254940	MElavenderblush1	root cap and meristem	6 h	Peroxidase
HORVU.MOREX.r3.4HG0387410	MElavenderblush1	root cap and meristem	6 h	ADP-ribosylation factor GTPase-activating protein
HORVU.MOREX.r3.7HG0701630	MElavenderblush1	root cap and meristem	6 h	External alternative NAD(P)H-ubiquinone oxidoreductase B2, mitochondrial
HORVU.MOREX.r3.4HG0337950	MElavenderblush1	root cap and meristem	6 h	65-kDa microtubule-associated-like protein
HORVU.MOREX.r3.2HG0112160	MElavenderblush1	root cap and meristem	6 h	transcription repressor
HORVU.MOREX.r3.4HG0408270	MElavenderblush1	root cap and meristem	6 h	LOB domain-containing protein, putative
HORVU.MOREX.r3.7HG0716640	MElavenderblush1	root cap and meristem	6 h	Xyloglucan endotransglucosylase/hydrolase
HORVU.MOREX.r3.2HG0185570	MElavenderblush1	root cap and meristem	6 h	transcription repressor
HORVU.MOREX.r3.3HG0232910	MElavenderblush1	root cap and meristem	6 h	NADP-dependent alkenal double bond reductase
HORVU.MOREX.r3.1HG0075730	MElavenderblush1	root cap and meristem	6 h	Subtilisin-like protease
HORVU.MOREX.r3.2HG0174750	MElavenderblush1	root cap and meristem	6 h	Fasciclin-like arabinogalactan protein
HORVU.MOREX.r3.4HG0337590	MElavenderblush1	root cap and meristem	6 h	RNA-binding protein 34
HORVU.MOREX.r3.4HG0418610	MElavenderblush1	root cap and meristem	6 h	glycosyltransferase family exostosin protein
HORVU.MOREX.r3.4HG0345340	MElavenderblush1	root cap and meristem	6 h	Basic-leucine zipper (bZIP) transcription factor family protein
HORVU.MOREX.r3.4HG0351750	MElavenderblush1	root cap and meristem	6 h	BTB/POZ domain-containing protein
HORVU.MOREX.r3.6HG0540020	MElavenderblush1	root cap and meristem	6 h	Ubiquitin carboxyl-terminal hydrolase 2
HORVU.MOREX.r3.6HG0601660	MElavenderblush1	root cap and meristem	6 h	S-adenosylmethionine synthase
HORVU.MOREX.r3.7HG0676350	MElavenderblush1	root cap and meristem	6 h	Maternal effect embryo arrest protein
HORVU.MOREX.r3.6HG0633200	MElavenderblush1	root cap and meristem	6 h	3-ketoacyl-CoA synthase
HORVU.MOREX.r3.1HG0046540	MElavenderblush1	root cap and meristem	6 h	DUF538 family protein, putative (Protein of unknown function, DUF538)
HORVU.MOREX.r3.1HG0015750	MElavenderblush1	root cap and meristem	6 h	transcription factor, putative (Protein of unknown function, DUF547)
HORVU.MOREX.r3.2HG0217090	MElavenderblush1	root cap and meristem	6 h	C2 calcium/lipid-binding and GRAM domain protein
HORVU.MOREX.r3.1HG0093420	MElavenderblush1	root cap and meristem	6 h	TPR repeat-containing thioredoxin TTL1
HORVU.MOREX.r3.3HG0330200	MElavenderblush1	root cap and meristem	6 h	Aquaporin
HORVU.MOREX.r3.4HG0417010	MElavenderblush1	root cap and meristem	6 h	Receptor protein kinase, putative
HORVU.MOREX.r3.7HG0751150	MElavenderblush1	root cap and meristem	6 h	Aquaporin
HORVU.MOREX.r3.7HG0716400	MElavenderblush1	root cap and meristem	6 h	Beta-galactosidase
HORVU.MOREX.r3.3HG0244080	MElavenderblush1	root cap and meristem	6 h	Homeobox leucine-zipper protein
HORVU.MOREX.r3.2HG0121540	MElavenderblush1	root cap and meristem	6 h	Haloacid dehalogenase-like hydrolase family protein
HORVU.MOREX.r3.3HG0255020	MElavenderblush1	root cap and meristem	6 h	Peroxidase
HORVU.MOREX.r3.3HG0301430	MElavenderblush1	root cap and meristem	6 h	Myb transcription factor
HORVU.MOREX.r3.4HG0381790	MElavenderblush1	root cap and meristem	6 h	transmembrane protein, putative (DUF247)
HORVU.MOREX.r3.6HG0607960	MElavenderblush1	root cap and meristem	6 h	Protein KINESIN LIGHT CHAIN-RELATED 3
HORVU.MOREX.r3.2HG0172560	MElavenderblush1	root cap and meristem	6 h	Sugar transporter, putative
HORVU.MOREX.r3.7HG0747970	MElavenderblush1	root cap and meristem	6 h	Polyamine oxidase
HORVU.MOREX.r3.6HG0558410	MElavenderblush1	root cap and meristem	6 h	SAUR-like auxin-responsive protein family, putative
HORVU.MOREX.r3.1HG0017770	MElavenderblush1	root cap and meristem	6 h	Germin-like protein 1
HORVU.MOREX.r3.6HG0620940	MElavenderblush1	root cap and meristem	6 h	Lipid transfer protein
HORVU.MOREX.r3.5HG0442770	MElavenderblush1	root cap and meristem	6 h	Boron transporter
HORVU.MOREX.r3.6HG0596770	MElavenderblush1	root cap and meristem	6 h	Aquaporin
HORVU.MOREX.r3.4HG0384400	MElavenderblush1	root cap and meristem	6 h	Ethylene-overproduction protein 1
HORVU.MOREX.r3.4HG0407990	MElavenderblush1	root cap and meristem	6 h	C2 calcium/lipid-binding and GRAM domain protein
HORVU.MOREX.r3.7HG0701210	MElavenderblush1	root cap and meristem	6 h	Chaperone protein dnaJ, putative
HORVU.MOREX.r3.1HG0047110	MElavenderblush1	root cap and meristem	6 h	Epoxide hydrolase 2
HORVU.MOREX.r3.7HG0705860	MElavenderblush1	root cap and meristem	6 h	Non-lysosomal glucosylceramidase
HORVU.MOREX.r3.3HG0309530	MElavenderblush1	root cap and meristem	6 h	Basic helix-loop-helix transcription factor
HORVU.MOREX.r3.7HG0640710	MElavenderblush1	root cap and meristem	6 h	Sulfotransferase
HORVU.MOREX.r3.5HG0524560	MElavenderblush1	root cap and meristem	6 h	Methylenetetrahydrofolate reductase
HORVU.MOREX.r3.2HG0192000	MElavenderblush1	root cap and meristem	6 h	HXXXD-type acyl-transferase family protein, putative
HORVU.MOREX.r3.2HG0173750	MElavenderblush1	root cap and meristem	6 h	Aldehyde dehydrogenase
HORVU.MOREX.r3.2HG0101070	MElavenderblush1	root cap and meristem	6 h	HXXXD-type acyl-transferase family protein
HORVU.MOREX.r3.6HG0601160	MElavenderblush1	root cap and meristem	6 h	Expansin protein
HORVU.MOREX.r3.1HG0067970	MElavenderblush1	root cap and meristem	6 h	Peroxidase
HORVU.MOREX.r3.2HG0178520	MElavenderblush1	root cap and meristem	6 h	Endoglucanase
HORVU.MOREX.r3.6HG0610890	MElavenderblush1	root cap and meristem	6 h	KH domain-containing protein
HORVU.MOREX.r3.1HG0064030	MElavenderblush1	root cap and meristem	6 h	Tetratricopeptide repeat (TPR)-like superfamily protein
HORVU.MOREX.r3.2HG0204520	MElavenderblush1	root cap and meristem	6 h	Cysteine protease
HORVU.MOREX.r3.3HG0313120	MElavenderblush1	root cap and meristem	6 h	Acetolactate synthase
HORVU.MOREX.r3.7HG0726260	MElavenderblush1	root cap and meristem	6 h	Glycosyltransferase
HORVU.MOREX.r3.7HG0713610	MElavenderblush1	root cap and meristem	6 h	Core-2/I-branching beta-1,6-N-acetylglucosaminyltransferase family protein
HORVU.MOREX.r3.5HG0497770	MElavenderblush1	root cap and meristem	6 h	BAG family molecular chaperone regulator-like protein
HORVU.MOREX.r3.2HG0115380	MElavenderblush1	root cap and meristem	6 h	Short-chain dehydrogenase/reductase
HORVU.MOREX.r3.5HG0466060	MEnavajowhite3	root cap and meristem	24 h	2-oxoglutarate (2OG) and Fe(II)-dependent oxygenase superfamily protein
HORVU.MOREX.r3.2HG0113680	MEnavajowhite3	root cap and meristem	24 h	Iron-sulfur cluster assembly protein
HORVU.MOREX.r3.3HG0234190	MEnavajowhite3	root cap and meristem	24 h	TPR repeat protein
HORVU.MOREX.r3.2HG0205450	MEnavajowhite3	root cap and meristem	24 h	SHI-related sequence 7
HORVU.MOREX.r3.2HG0121950	MEnavajowhite3	root cap and meristem	24 h	RNA binding protein
HORVU.MOREX.r3.4HG0386900	MEdarkolivegreen	root cap and meristem	48 h	Plant protein 1589 of Uncharacterized protein function
HORVU.MOREX.r3.5HG0431990	MEdarkolivegreen	root cap and meristem	48 h	Acetyl-CoA carboxylase, putative
HORVU.MOREX.r3.3HG0253400	MEdarkolivegreen	root cap and meristem	48 h	Topless-related 1-like protein
HORVU.MOREX.r3.5HG0468600	MEdarkolivegreen	root cap and meristem	48 h	ATP-dependent DNA helicase
HORVU.MOREX.r3.2HG0113390	MEdarkolivegreen	root cap and meristem	48 h	Universal stress protein
HORVU.MOREX.r3.2HG0176250	MEdarkolivegreen	root cap and meristem	48 h	BTB/POZ and TAZ domain protein
HORVU.MOREX.r3.1HG0040790	MEdarkolivegreen	root cap and meristem	48 h	Plant/T7N9-9 protein
HORVU.MOREX.r3.1HG0014530	MEdarkolivegreen	root cap and meristem	48 h	Acyl-CoA dehydrogenase
HORVU.MOREX.r3.5HG0501600	MEdarkolivegreen	root cap and meristem	48 h	Protein kinase, putative
HORVU.MOREX.r3.7HG0658050	MEdarkolivegreen	root cap and meristem	48 h	Acyl-coenzyme A oxidase
HORVU.MOREX.r3.5HG0455150	MEdarkolivegreen	root cap and meristem	48 h	Transducin/WD-like repeat-protein
HORVU.MOREX.r3.1HG0073510	MEdarkolivegreen	root cap and meristem	48 h	ATP-dependent zinc metalloprotease FtsH
HORVU.MOREX.r3.3HG0294850	MEdarkolivegreen	root cap and meristem	48 h	E3 ubiquitin-protein ligase
HORVU.MOREX.r3.2HG0134900	MEdarkolivegreen	root cap and meristem	48 h	Sphingosine kinase, putative
HORVU.MOREX.r3.1HG0064890	MEdarkolivegreen	root cap and meristem	48 h	ATP-dependent zinc metalloprotease FtsH
HORVU.MOREX.r3.2HG0130620	MEdarkolivegreen	root cap and meristem	48 h	Aldehyde dehydrogenase
HORVU.MOREX.r3.3HG0288750	MEdarkolivegreen	root cap and meristem	48 h	Protein kinase, putative
HORVU.MOREX.r3.5HG0508270	MEdarkolivegreen	root cap and meristem	48 h	Aminotransferase
HORVU.MOREX.r3.7HG0677600	MEdarkolivegreen	root cap and meristem	48 h	E3 ubiquitin-protein ligase RGLG2
HORVU.MOREX.r3.1HG0066590	MEdarkolivegreen	root cap and meristem	48 h	F-box family protein
HORVU.MOREX.r3.1HG0049460	MEdarkolivegreen	root cap and meristem	48 h	Electron transfer flavoprotein-ubiquinone oxidoreductase, mitochondrial
HORVU.MOREX.r3.6HG0628090	MEdarkolivegreen	root cap and meristem	48 h	Cinnamoyl CoA reductase
HORVU.MOREX.r3.5HG0522240	MEdarkolivegreen	root cap and meristem	48 h	Squalene synthase
HORVU.MOREX.r3.4HG0336680	MEdarkolivegreen	root cap and meristem	48 h	Transmembrane fragile-X-F-associated protein
HORVU.MOREX.r3.3HG0302310	MEdarkolivegreen	root cap and meristem	48 h	Pumilio-like protein
HORVU.MOREX.r3.7HG0664800	MEdarkolivegreen	root cap and meristem	48 h	O-fucosyltransferase family protein
HORVU.MOREX.r3.4HG0343850	MEdarkolivegreen	root cap and meristem	48 h	La
HORVU.MOREX.r3.5HG0474060	MEdarkolivegreen	root cap and meristem	48 h	Pleiotropic drug resistance ABC transporter
HORVU.MOREX.r3.2HG0110860	MEdarkolivegreen	root cap and meristem	48 h	RINT1-like protein
HORVU.MOREX.r3.7HG0735850	MEdarkolivegreen	root cap and meristem	48 h	BTB/POZ domain-containing protein
HORVU.MOREX.r3.2HG0123790	MEdarkolivegreen	root cap and meristem	48 h	Calmodulin-binding transcription activator
HORVU.MOREX.r3.7HG0686010	MEdarkolivegreen	root cap and meristem	48 h	RING/U-box superfamily protein
HORVU.MOREX.r3.2HG0116380	MEdarkolivegreen	root cap and meristem	48 h	WD40 repeat-like protein
HORVU.MOREX.r3.7HG0726910	MEdarkolivegreen	root cap and meristem	48 h	3-phosphoinositide-dependent protein kinase-1-like
HORVU.MOREX.r3.7HG0745120	MEdarkolivegreen	root cap and meristem	48 h	Sucrose phosphate synthase
HORVU.MOREX.r3.7HG0656620	MEdarkolivegreen	root cap and meristem	48 h	debranching enzyme 1
HORVU.MOREX.r3.1HG0087880	MEdarkolivegreen	root cap and meristem	48 h	1-deoxy-D-xylulose-5-phosphate synthase
HORVU.MOREX.r3.6HG0618160	MEdarkolivegreen	root cap and meristem	48 h	Cyclic nucleotide gated channel
HORVU.MOREX.r3.5HG0522880	MEdarkolivegreen	root cap and meristem	48 h	Cellulose synthase
HORVU.MOREX.r3.6HG0546660	MEdarkolivegreen	root cap and meristem	48 h	Autophagy protein 5
HORVU.MOREX.r3.3HG0286540	MEdarkolivegreen	root cap and meristem	48 h	epstein-barr nuclear antigen
HORVU.MOREX.r3.2HG0144920	MEdarkolivegreen	root cap and meristem	48 h	Malic enzyme
HORVU.MOREX.r3.6HG0549550	MEdarkolivegreen	root cap and meristem	48 h	Methyltransferase-like protein
HORVU.MOREX.r3.7HG0746090	MEdarkolivegreen	root cap and meristem	48 h	E3 ubiquitin-protein ligase MARCH6
HORVU.MOREX.r3.5HG0437580	MEdarkolivegreen	root cap and meristem	48 h	SIT4 phosphatase-associated family protein
HORVU.MOREX.r3.7HG0664620	MEdarkolivegreen	root cap and meristem	48 h	Glucan 1,3-beta-glucosidase
HORVU.MOREX.r3.5HG0478600	MEdarkolivegreen	root cap and meristem	48 h	Transcription factor jumonji (jmjC) domain-containing protein
HORVU.MOREX.r3.4HG0400580	MEdarkolivegreen	root cap and meristem	48 h	Protein phosphatase 2c, putative
HORVU.MOREX.r3.5HG0531050	MEdarkolivegreen	root cap and meristem	48 h	NBS-LRR disease resistance protein family-1
HORVU.MOREX.r3.7HG0707060	MEdarkolivegreen	root cap and meristem	48 h	Ring finger protein, putative
HORVU.MOREX.r3.4HG0411110	MEdarkolivegreen	root cap and meristem	48 h	Galactose mutarotase-like superfamily protein
HORVU.MOREX.r3.5HG0530180	MEdarkolivegreen	root cap and meristem	48 h	Kelch repeat-containing family protein
HORVU.MOREX.r3.2HG0100990	MEdarkolivegreen	root cap and meristem	48 h	NBS-LRR disease resistance protein-like
HORVU.MOREX.r3.7HG0721200	MEdarkolivegreen	root cap and meristem	48 h	Alpha-amylase
HORVU.MOREX.r3.2HG0135120	MEdarkolivegreen	root cap and meristem	48 h	F-box protein
HORVU.MOREX.r3.1HG0022460	MEdarkolivegreen	root cap and meristem	48 h	Transport inhibitor response 1
HORVU.MOREX.r3.5HG0499120	MEdarkolivegreen	root cap and meristem	48 h	Lon protease homolog
HORVU.MOREX.r3.2HG0198720	MEdarkolivegreen	root cap and meristem	48 h	Aldehyde dehydrogenase
HORVU.MOREX.r3.7HG0670910	MEdarkolivegreen	root cap and meristem	48 h	Aluminum activated malate transporter family protein
HORVU.MOREX.r3.4HG0365270	MEdarkolivegreen	root cap and meristem	48 h	ABC transporter ATP-binding protein
HORVU.MOREX.r3.5HG0429930	MEdarkolivegreen	root cap and meristem	48 h	Protein DEK
HORVU.MOREX.r3.7HG0739520	MEdarkolivegreen	root cap and meristem	48 h	Kinase
HORVU.MOREX.r3.2HG0106640	MEdarkolivegreen	root cap and meristem	48 h	Acetyltransferase component of pyruvate dehydrogenase complex
HORVU.MOREX.r3.4HG0336600	MEdarkolivegreen	root cap and meristem	48 h	Glutamyl-tRNA(Gln) amidotransferase subunit A
HORVU.MOREX.r3.3HG0298740	MEdarkolivegreen	root cap and meristem	48 h	Erythroid differentiation-related factor 1-like protein
HORVU.MOREX.r3.1HG0014520	MEdarkolivegreen	root cap and meristem	48 h	Kinase family protein
HORVU.MOREX.r3.6HG0632320	MEdarkolivegreen	root cap and meristem	48 h	Leucine-rich repeat protein
HORVU.MOREX.r3.5HG0529240	MEdarkolivegreen	root cap and meristem	48 h	Acetyl-CoA carboxylase
HORVU.MOREX.r3.5HG0432290	MEdarkolivegreen	root cap and meristem	48 h	Phosphatidylinositol 3-kinase
HORVU.MOREX.r3.1HG0053120	MEdarkolivegreen	root cap and meristem	48 h	ADP-ribosylation factor GTPase-activating protein
HORVU.MOREX.r3.6HG0628590	MEdarkolivegreen	root cap and meristem	48 h	Glutathione reductase
HORVU.MOREX.r3.2HG0193070	MEdarkolivegreen	root cap and meristem	48 h	Aldose 1-epimerase family protein
HORVU.MOREX.r3.1HG0072880	MEdarkolivegreen	root cap and meristem	48 h	E3 ubiquitin-protein ligase
HORVU.MOREX.r3.7HG0683950	MEdarkolivegreen	root cap and meristem	48 h	Wd40-repeat-like protein
HORVU.MOREX.r3.5HG0490950	MEdarkolivegreen	root cap and meristem	48 h	Emsy N terminus domain-containing family protein
HORVU.MOREX.r3.6HG0606390	MEdarkolivegreen	root cap and meristem	48 h	Guanosine-3',5'-bis(Diphosphate) 3'-pyrophosphohydrolase
HORVU.MOREX.r3.5HG0467390	MEdarkolivegreen	root cap and meristem	48 h	Histone-lysine N-methyltransferase
HORVU.MOREX.r3.1HG0025620	MEdarkolivegreen	root cap and meristem	48 h	Acyl-CoA dehydrogenase, putative
HORVU.MOREX.r3.7HG0691980	MEdarkolivegreen	root cap and meristem	48 h	Conserved oligomeric Golgi complex subunit 3
HORVU.MOREX.r3.7HG0644630	MEdarkolivegreen	root cap and meristem	48 h	Katanin p60 ATPase-containing subunit, putative
HORVU.MOREX.r3.1HG0076280	MEdarkolivegreen	root cap and meristem	48 h	Transcription elongation factor Spt5-like protein, putative
HORVU.MOREX.r3.3HG0278120	MEdarkolivegreen	root cap and meristem	48 h	CTD small phosphatase-like protein
HORVU.MOREX.r3.1HG0032910	MEdarkolivegreen	root cap and meristem	48 h	Lysine-specific demethylase
HORVU.MOREX.r3.3HG0282600	MElavenderblush1	root cap and meristem	6 h	NA
HORVU.MOREX.r3.3HG0220930	MElavenderblush1	root cap and meristem	6 h	NA
HORVU.MOREX.r3.7HG0749080	MElavenderblush1	root cap and meristem	6 h	NA
HORVU.MOREX.r3.5HG0532850	MEdarkolivegreen	root cap and meristem	48 h	NA
HORVU.MOREX.r3.4HG0383530	MElavenderblush1	root cap and meristem	6 h	NA
HORVU.MOREX.r3.6HG0614470	MElavenderblush1	root cap and meristem	6 h	NA
HORVU.MOREX.r3.2HG0195590	MElavenderblush1	root cap and meristem	6 h	NA
HORVU.MOREX.r3.2HG0178600	MElavenderblush1	root cap and meristem	6 h	NA
HORVU.MOREX.r3.3HG0231510	MEdarkolivegreen	root cap and meristem	48 h	NA
HORVU.MOREX.r3.5HG0480430	MEdarkolivegreen	root cap and meristem	48 h	NA
HORVU.MOREX.r3.7HG0717970	MEdarkolivegreen	root cap and meristem	48 h	NA
HORVU.MOREX.r3.1HG0002450	MElavenderblush1	root cap and meristem	6 h	NA
HORVU.MOREX.r3.4HG0350220	MElavenderblush1	root cap and meristem	6 h	NA
HORVU.MOREX.r3.1HG0013820	MElavenderblush1	root cap and meristem	6 h	NA
HORVU.MOREX.r3.3HG0266310	MElavenderblush1	root cap and meristem	6 h	NA
HORVU.MOREX.r3.5HG0459370	MEdarkolivegreen	root cap and meristem	48 h	NA
HORVU.MOREX.r3.1HG0067020	MEdarkolivegreen	root cap and meristem	48 h	NA
HORVU.MOREX.r3.3HG0299810	MElavenderblush1	root cap and meristem	6 h	NA
HORVU.MOREX.r3.4HG0396140	MEdarkolivegreen	root cap and meristem	48 h	NA
HORVU.MOREX.r3.7HG0718930	MElavenderblush1	root cap and meristem	6 h	NA
HORVU.MOREX.r3.1HG0040000	MElavenderblush1	root cap and meristem	6 h	NA
HORVU.MOREX.r3.7HG0634720	MEdarkolivegreen	root cap and meristem	48 h	NA
HORVU.MOREX.r3.3HG0297430	MElavenderblush1	root cap and meristem	6 h	NA
HORVU.MOREX.r3.6HG0597870	MElavenderblush1	root cap and meristem	6 h	NA
HORVU.MOREX.r3.4HG0337820	MElavenderblush1	root cap and meristem	6 h	NA
HORVU.MOREX.r3.2HG0211730	MElavenderblush1	root cap and meristem	6 h	NA
HORVU.MOREX.r3.6HG0608490	MElavenderblush1	root cap and meristem	6 h	NA
HORVU.MOREX.r3.4HG0406710	MElavenderblush1	root cap and meristem	6 h	NA
HORVU.MOREX.r3.4HG0396480	MEnavajowhite3	root cap and meristem	24 h	NA
HORVU.MOREX.r3.5HG0520090	MElavenderblush1	root cap and meristem	6 h	NA
HORVU.MOREX.r3.2HG0201860	MEnavajowhite3	root cap and meristem	24 h	NA
HORVU.MOREX.r3.6HG0583020	MElavenderblush1	root cap and meristem	6 h	NA
HORVU.MOREX.r3.1HG0007200	MEdarkolivegreen	root cap and meristem	48 h	NA
HORVU.MOREX.r3.5HG0470560	MEnavajowhite3	root cap and meristem	24 h	NA
HORVU.MOREX.r3.2HG0168020	MEnavajowhite3	root cap and meristem	24 h	NA
HORVU.MOREX.r3.3HG0234240	MElavenderblush1	root cap and meristem	6 h	NA
HORVU.MOREX.r3.1HG0067500	MElavenderblush1	root cap and meristem	6 h	NA
HORVU.MOREX.r3.3HG0221240	MElavenderblush1	root cap and meristem	6 h	NA
HORVU.MOREX.r3.4HG0347710	MEdarkolivegreen	root cap and meristem	48 h	NA
HORVU.MOREX.r3.7HG0650530	MElavenderblush1	root cap and meristem	6 h	NA
HORVU.MOREX.r3.2HG0133340	MElavenderblush1	root cap and meristem	6 h	NA
HORVU.MOREX.r3.4HG0398970	MElavenderblush1	root cap and meristem	6 h	NA
HORVU.MOREX.r3.5HG0437560	MEdarkolivegreen	root cap and meristem	48 h	NA
HORVU.MOREX.r3.1HG0064770	MEdarkolivegreen	root cap and meristem	48 h	NA
HORVU.MOREX.r3.4HG0386150	MEnavajowhite3	root cap and meristem	24 h	NA
HORVU.MOREX.r3.3HG0312170	MElavenderblush1	root cap and meristem	6 h	NA
HORVU.MOREX.r3.3HG0274780	MElavenderblush1	root cap and meristem	6 h	NA
HORVU.MOREX.r3.4HG0402760	MEdarkolivegreen	root cap and meristem	48 h	NA
HORVU.MOREX.r3.3HG0294970	MElavenderblush1	root cap and meristem	6 h	NA
HORVU.MOREX.r3.7HG0728460	MElavenderblush1	root cap and meristem	6 h	NA
HORVU.MOREX.r3.5HG0463840	MEnavajowhite3	root cap and meristem	24 h	NA
HORVU.MOREX.r3.1HG0014190	MEdarkolivegreen	root cap and meristem	48 h	NA
HORVU.MOREX.r3.3HG0301040	MElavenderblush1	root cap and meristem	6 h	NA
HORVU.MOREX.r3.3HG0289720	MElavenderblush1	root cap and meristem	6 h	NA
HORVU.MOREX.r3.1HG0010770	MElavenderblush1	root cap and meristem	6 h	NA
HORVU.MOREX.r3.7HG0701460	MEdarkolivegreen	root cap and meristem	48 h	NA
HORVU.MOREX.r3.2HG0182210	MElavenderblush1	root cap and meristem	6 h	NA
HORVU.MOREX.r3.5HG0462580	MElightpink4	elongation zone	6 h	Cysteine proteinase
HORVU.MOREX.r3.1HG0087620	MElightpink4	elongation zone	6 h	Xyloglucan endotransglucosylase/hydrolase
HORVU.MOREX.r3.6HG0610500	MElightpink4	elongation zone	6 h	Eukaryotic aspartyl protease family protein
HORVU.MOREX.r3.7HG0675830	MElightpink4	elongation zone	6 h	Protein kinase
HORVU.MOREX.r3.2HG0205420	MElightpink4	elongation zone	6 h	Heavy metal transport/detoxification superfamily protein
HORVU.MOREX.r3.1HG0041280	MElightpink4	elongation zone	6 h	Cellulose synthase
HORVU.MOREX.r3.7HG0653380	MElightpink4	elongation zone	6 h	GDSL esterase/lipase
HORVU.MOREX.r3.5HG0419590	MElightpink4	elongation zone	6 h	Sucrose transporter protein
HORVU.MOREX.r3.6HG0600000	MElightpink4	elongation zone	6 h	Blue copper protein
HORVU.MOREX.r3.1HG0073550	MElightpink4	elongation zone	6 h	Laccase
HORVU.MOREX.r3.3HG0254940	MElightpink4	elongation zone	6 h	Peroxidase
HORVU.MOREX.r3.3HG0244080	MElightpink4	elongation zone	6 h	Homeobox leucine-zipper protein
HORVU.MOREX.r3.5HG0468600	MElightyellow	elongation zone	48 h	ATP-dependent DNA helicase
HORVU.MOREX.r3.2HG0113390	MElightyellow	elongation zone	48 h	Universal stress protein
HORVU.MOREX.r3.5HG0501600	MElightyellow	elongation zone	48 h	Protein kinase, putative
HORVU.MOREX.r3.1HG0073510	MElightyellow	elongation zone	48 h	ATP-dependent zinc metalloprotease FtsH
HORVU.MOREX.r3.7HG0677600	MElightyellow	elongation zone	48 h	E3 ubiquitin-protein ligase RGLG2
HORVU.MOREX.r3.1HG0049460	MElightyellow	elongation zone	48 h	Electron transfer flavoprotein-ubiquinone oxidoreductase, mitochondrial
HORVU.MOREX.r3.6HG0628090	MElightyellow	elongation zone	48 h	Cinnamoyl CoA reductase
HORVU.MOREX.r3.5HG0522240	MElightyellow	elongation zone	48 h	Squalene synthase
HORVU.MOREX.r3.2HG0116380	MElightyellow	elongation zone	48 h	WD40 repeat-like protein
HORVU.MOREX.r3.7HG0745120	MElightyellow	elongation zone	48 h	Sucrose phosphate synthase
HORVU.MOREX.r3.5HG0478600	MElightyellow	elongation zone	48 h	Transcription factor jumonji (jmjC) domain-containing protein
HORVU.MOREX.r3.5HG0531050	MElightyellow	elongation zone	48 h	NBS-LRR disease resistance protein family-1
HORVU.MOREX.r3.2HG0100990	MElightyellow	elongation zone	48 h	NBS-LRR disease resistance protein-like
HORVU.MOREX.r3.4HG0336600	MElightyellow	elongation zone	48 h	Glutamyl-tRNA(Gln) amidotransferase subunit A
HORVU.MOREX.r3.3HG0298740	MElightyellow	elongation zone	48 h	Erythroid differentiation-related factor 1-like protein
HORVU.MOREX.r3.5HG0467390	MElightyellow	elongation zone	48 h	Histone-lysine N-methyltransferase
HORVU.MOREX.r3.1HG0035400	MElightpink4	elongation zone	6 h	Ras-related protein, expressed
HORVU.MOREX.r3.1HG0038750	MElightpink4	elongation zone	6 h	Late embryogenesis abundant (LEA) hydroxyproline-rich glycoprotein family
HORVU.MOREX.r3.1HG0046400	MElightpink4	elongation zone	6 h	Plant basic secretory family protein
HORVU.MOREX.r3.1HG0051580	MElightpink4	elongation zone	6 h	Arogenate dehydratase
HORVU.MOREX.r3.1HG0052980	MElightpink4	elongation zone	6 h	RING/U-box superfamily protein, putative
HORVU.MOREX.r3.1HG0062220	MElightpink4	elongation zone	6 h	LIGHT-DEPENDENT SHORT HYPOCOTYLS-like protein (DUF640)
HORVU.MOREX.r3.1HG0063980	MElightpink4	elongation zone	6 h	CASP-like protein
HORVU.MOREX.r3.1HG0073880	MElightpink4	elongation zone	6 h	Transcription factor
HORVU.MOREX.r3.1HG0081490	MElightpink4	elongation zone	6 h	Calcineurin B-like protein
HORVU.MOREX.r3.1HG0089130	MElightpink4	elongation zone	6 h	Serine/Threonine-kinase pakA-like protein
HORVU.MOREX.r3.1HG0090290	MElightpink4	elongation zone	6 h	NBS-LRR-like resistance protein
HORVU.MOREX.r3.2HG0096540	MElightpink4	elongation zone	6 h	Glycosyltransferase
HORVU.MOREX.r3.2HG0099980	MElightpink4	elongation zone	6 h	Glyoxylate reductase/hydroxypyruvate reductase
HORVU.MOREX.r3.2HG0105080	MElightpink4	elongation zone	6 h	E3 ubiquitin-protein ligase
HORVU.MOREX.r3.2HG0105220	MElightpink4	elongation zone	6 h	3'-N-debenzoyl-2'-deoxytaxol N-benzoyltransferase
HORVU.MOREX.r3.2HG0108800	MElightpink4	elongation zone	6 h	Receptor-like protein kinase
HORVU.MOREX.r3.2HG0112410	MElightpink4	elongation zone	6 h	Non-specific serine/threonine protein kinase
HORVU.MOREX.r3.2HG0113010	MElightpink4	elongation zone	6 h	Pollen Ole e 1 allergen and extensin family protein, putative
HORVU.MOREX.r3.2HG0122620	MElightpink4	elongation zone	6 h	Chymotrypsin inhibitor
HORVU.MOREX.r3.2HG0123470	MElightpink4	elongation zone	6 h	Transducin/WD40 repeat protein
HORVU.MOREX.r3.2HG0126520	MElightpink4	elongation zone	6 h	Formin-like protein
HORVU.MOREX.r3.2HG0128810	MElightpink4	elongation zone	6 h	transmembrane protein
HORVU.MOREX.r3.2HG0130240	MElightpink4	elongation zone	6 h	Transferase
HORVU.MOREX.r3.2HG0130740	MElightpink4	elongation zone	6 h	Kinase family protein
HORVU.MOREX.r3.2HG0136340	MElightpink4	elongation zone	6 h	F-box domain containing protein
HORVU.MOREX.r3.2HG0147190	MElightpink4	elongation zone	6 h	Zinc finger A20 and AN1 domain stress-associated protein
HORVU.MOREX.r3.2HG0163380	MElightpink4	elongation zone	6 h	Bifunctional uridylyltransferase/uridylyl-removing enzyme
HORVU.MOREX.r3.2HG0168790	MElightpink4	elongation zone	6 h	Haloacid dehalogenase-like hydrolase family protein
HORVU.MOREX.r3.2HG0171910	MElightpink4	elongation zone	6 h	Gamma-glutamylcyclotransferase
HORVU.MOREX.r3.2HG0172870	MElightpink4	elongation zone	6 h	Receptor-like kinase
HORVU.MOREX.r3.2HG0173400	MElightpink4	elongation zone	6 h	NAC domain protein
HORVU.MOREX.r3.2HG0180090	MElightpink4	elongation zone	6 h	F-box protein
HORVU.MOREX.r3.2HG0181680	MElightpink4	elongation zone	6 h	CASP-like protein
HORVU.MOREX.r3.2HG0185460	MElightpink4	elongation zone	6 h	Alpha/beta-Hydrolases superfamily protein, putative
HORVU.MOREX.r3.2HG0187680	MElightpink4	elongation zone	6 h	Glutathione S-transferase
HORVU.MOREX.r3.2HG0196340	MElightpink4	elongation zone	6 h	senescence-associated family protein (DUF581)
HORVU.MOREX.r3.2HG0196550	MElightpink4	elongation zone	6 h	Ring finger protein, putative
HORVU.MOREX.r3.2HG0202250	MElightpink4	elongation zone	6 h	Kelch repeat-containing protein
HORVU.MOREX.r3.2HG0202810	MElightpink4	elongation zone	6 h	Receptor-like kinase
HORVU.MOREX.r3.2HG0216920	MElightpink4	elongation zone	6 h	Zn-dependent hydrolase (Beta-lactamase fold protein)
HORVU.MOREX.r3.3HG0224540	MElightpink4	elongation zone	6 h	GDSL esterase/lipase
HORVU.MOREX.r3.3HG0227890	MElightpink4	elongation zone	6 h	Lactation elevated protein 1
HORVU.MOREX.r3.3HG0232210	MElightpink4	elongation zone	6 h	Enolase-phosphatase E1
HORVU.MOREX.r3.3HG0237920	MElightpink4	elongation zone	6 h	Metacaspase-1
HORVU.MOREX.r3.3HG0240080	MElightpink4	elongation zone	6 h	Aminotransferase
HORVU.MOREX.r3.3HG0268400	MElightpink4	elongation zone	6 h	transmembrane protein, putative (DUF1118)
HORVU.MOREX.r3.3HG0270100	MElightpink4	elongation zone	6 h	MYB-related transcription factor
HORVU.MOREX.r3.3HG0277760	MElightpink4	elongation zone	6 h	Mannan endo-1,4-beta-mannosidase 1
HORVU.MOREX.r3.3HG0284000	MElightpink4	elongation zone	6 h	3'-N-debenzoyl-2'-deoxytaxol N-benzoyltransferase
HORVU.MOREX.r3.3HG0284690	MElightpink4	elongation zone	6 h	Cytidine deaminase
HORVU.MOREX.r3.3HG0287230	MElightpink4	elongation zone	6 h	Glycosyltransferase
HORVU.MOREX.r3.3HG0291100	MElightpink4	elongation zone	6 h	Glutathione S-transferase
HORVU.MOREX.r3.3HG0291790	MElightpink4	elongation zone	6 h	Subtilisin-like protease
HORVU.MOREX.r3.3HG0294390	MElightpink4	elongation zone	6 h	Pectinesterase
HORVU.MOREX.r3.3HG0294770	MElightpink4	elongation zone	6 h	Non-lysosomal glucosylceramidase
HORVU.MOREX.r3.3HG0299240	MElightpink4	elongation zone	6 h	TLC domain-containing protein 2
HORVU.MOREX.r3.3HG0300480	MElightpink4	elongation zone	6 h	GATA zinc finger protein
HORVU.MOREX.r3.3HG0301370	MElightpink4	elongation zone	6 h	HXXXD-type acyl-transferase family protein
HORVU.MOREX.r3.3HG0302340	MElightpink4	elongation zone	6 h	Eukaryotic aspartyl protease family protein, expressed
HORVU.MOREX.r3.3HG0305400	MElightpink4	elongation zone	6 h	S-adenosyl-L-methionine-dependent methyltransferases superfamily protein
HORVU.MOREX.r3.3HG0305810	MElightpink4	elongation zone	6 h	Ribonuclease
HORVU.MOREX.r3.3HG0306150	MElightpink4	elongation zone	6 h	RING/FYVE/PHD zinc finger superfamily protein
HORVU.MOREX.r3.3HG0306830	MElightpink4	elongation zone	6 h	Glycine-rich protein
HORVU.MOREX.r3.3HG0307040	MElightpink4	elongation zone	6 h	NAC domain-containing protein, putative
HORVU.MOREX.r3.3HG0307560	MElightpink4	elongation zone	6 h	Hexosyltransferase
HORVU.MOREX.r3.3HG0307740	MElightpink4	elongation zone	6 h	RING/U-box superfamily protein
HORVU.MOREX.r3.3HG0309200	MElightpink4	elongation zone	6 h	Rho GDP-dissociation inhibitor 1
HORVU.MOREX.r3.3HG0320150	MElightpink4	elongation zone	6 h	Glutathione S-transferase
HORVU.MOREX.r3.3HG0321700	MElightpink4	elongation zone	6 h	FMN-dependent NADPH-azoreductase
HORVU.MOREX.r3.3HG0329720	MElightpink4	elongation zone	6 h	Dof zinc finger protein
HORVU.MOREX.r3.4HG0333720	MElightpink4	elongation zone	6 h	SBP (S-ribonuclease-binding protein) family protein, putative
HORVU.MOREX.r3.4HG0335270	MElightpink4	elongation zone	6 h	DUF538 family protein, putative (Protein of unknown function, DUF538)
HORVU.MOREX.r3.4HG0335360	MElightpink4	elongation zone	6 h	Germin-like protein 1-1
HORVU.MOREX.r3.4HG0336840	MElightpink4	elongation zone	6 h	Myosin-binding protein 2
HORVU.MOREX.r3.4HG0340370	MElightpink4	elongation zone	6 h	Endoglucanase
HORVU.MOREX.r3.4HG0342000	MElightpink4	elongation zone	6 h	4-coumarate:CoA ligase-like protein
HORVU.MOREX.r3.4HG0343000	MElightpink4	elongation zone	6 h	Cyclin family protein
HORVU.MOREX.r3.4HG0347210	MElightpink4	elongation zone	6 h	RING/U-box superfamily protein
HORVU.MOREX.r3.4HG0349780	MElightpink4	elongation zone	6 h	F-box/LRR-repeat protein, putative
HORVU.MOREX.r3.4HG0349940	MElightpink4	elongation zone	6 h	Heavy metal transport/detoxification superfamily protein
HORVU.MOREX.r3.4HG0352050	MElightpink4	elongation zone	6 h	Lipid transfer protein
HORVU.MOREX.r3.4HG0354340	MElightpink4	elongation zone	6 h	Glucan endo-1,3-beta-glucosidase 1
HORVU.MOREX.r3.4HG0363380	MElightpink4	elongation zone	6 h	GRF1-interacting factor-like protein
HORVU.MOREX.r3.4HG0380080	MElightpink4	elongation zone	6 h	Lipid transfer protein
HORVU.MOREX.r3.4HG0384390	MElightpink4	elongation zone	6 h	Protein kinase family protein, putative, expressed
HORVU.MOREX.r3.4HG0386800	MElightpink4	elongation zone	6 h	Ankyrin repeat family protein, putative, expressed
HORVU.MOREX.r3.4HG0391160	MElightpink4	elongation zone	6 h	Patatin
HORVU.MOREX.r3.4HG0391470	MElightpink4	elongation zone	6 h	FAD-binding Berberine family protein, putative
HORVU.MOREX.r3.4HG0391690	MElightpink4	elongation zone	6 h	Oxidoreductase/ transition metal ion binding protein
HORVU.MOREX.r3.4HG0392800	MElightpink4	elongation zone	6 h	Subtilisin-like protease
HORVU.MOREX.r3.4HG0399940	MElightpink4	elongation zone	6 h	Aminotransferase
HORVU.MOREX.r3.4HG0400710	MElightpink4	elongation zone	6 h	ethylene-responsive transcription factor
HORVU.MOREX.r3.4HG0404270	MElightpink4	elongation zone	6 h	Pyridoxal 5'-phosphate synthase subunit PdxT
HORVU.MOREX.r3.4HG0409710	MElightpink4	elongation zone	6 h	Expansin-like protein
HORVU.MOREX.r3.4HG0411380	MElightpink4	elongation zone	6 h	Serine/threonine-protein kinase
HORVU.MOREX.r3.4HG0412830	MElightpink4	elongation zone	6 h	Transcription factor GATA-6
HORVU.MOREX.r3.4HG0415100	MElightpink4	elongation zone	6 h	rRNA N-glycosidase
HORVU.MOREX.r3.4HG0417250	MElightpink4	elongation zone	6 h	Heavy metal transport/detoxification superfamily protein
HORVU.MOREX.r3.5HG0420690	MElightpink4	elongation zone	6 h	Core-2/I-branching beta-1,6-N-acetylglucosaminyltransferase family protein
HORVU.MOREX.r3.5HG0420850	MElightpink4	elongation zone	6 h	transmembrane protein, putative (DUF707)
HORVU.MOREX.r3.5HG0429100	MElightpink4	elongation zone	6 h	Homeobox leucine-zipper protein
HORVU.MOREX.r3.5HG0429390	MElightpink4	elongation zone	6 h	Germin-like protein
HORVU.MOREX.r3.5HG0430490	MElightpink4	elongation zone	6 h	SAUR-like auxin-responsive protein family
HORVU.MOREX.r3.5HG0462870	MElightpink4	elongation zone	6 h	VQ motif family protein
HORVU.MOREX.r3.5HG0471320	MElightpink4	elongation zone	6 h	Amino acid transporter, putative
HORVU.MOREX.r3.5HG0473460	MElightpink4	elongation zone	6 h	Sugar transporter, putative
HORVU.MOREX.r3.5HG0474050	MElightpink4	elongation zone	6 h	CheY-like two-component responsive regulator family protein
HORVU.MOREX.r3.5HG0479640	MElightpink4	elongation zone	6 h	Dihydrolipoamide acetyltransferase component of pyruvate dehydrogenase complex
HORVU.MOREX.r3.5HG0480740	MElightpink4	elongation zone	6 h	sulfate transporter 1
HORVU.MOREX.r3.5HG0487030	MElightpink4	elongation zone	6 h	Alpha/beta-Hydrolases superfamily protein, putative
HORVU.MOREX.r3.5HG0488050	MElightpink4	elongation zone	6 h	Blue copper protein
HORVU.MOREX.r3.5HG0488170	MElightpink4	elongation zone	6 h	Homeobox protein, putative
HORVU.MOREX.r3.5HG0490990	MElightpink4	elongation zone	6 h	CCAAT/enhancer-binding protein delta
HORVU.MOREX.r3.5HG0497810	MElightpink4	elongation zone	6 h	RING/U-box superfamily protein
HORVU.MOREX.r3.5HG0498710	MElightpink4	elongation zone	6 h	Acidic endochitinase
HORVU.MOREX.r3.5HG0499890	MElightpink4	elongation zone	6 h	1-phosphatidylinositol phosphodiesterase
HORVU.MOREX.r3.5HG0501580	MElightpink4	elongation zone	6 h	Agmatine coumaroyltransferase-2
HORVU.MOREX.r3.5HG0501870	MElightpink4	elongation zone	6 h	Glycosyltransferase
HORVU.MOREX.r3.5HG0502200	MElightpink4	elongation zone	6 h	Aquaporin
HORVU.MOREX.r3.5HG0513990	MElightpink4	elongation zone	6 h	Nitrate transporter 1.1
HORVU.MOREX.r3.5HG0517490	MElightpink4	elongation zone	6 h	Protein kinase
HORVU.MOREX.r3.5HG0519200	MElightpink4	elongation zone	6 h	DUF506 family protein
HORVU.MOREX.r3.5HG0522340	MElightpink4	elongation zone	6 h	Acetyl-coenzyme A synthetase
HORVU.MOREX.r3.5HG0524920	MElightpink4	elongation zone	6 h	RING/U-box superfamily protein
HORVU.MOREX.r3.5HG0533650	MElightpink4	elongation zone	6 h	RING/U-box superfamily protein
HORVU.MOREX.r3.5HG0533790	MElightpink4	elongation zone	6 h	RPM1-interacting protein 4
HORVU.MOREX.r3.6HG0542320	MElightpink4	elongation zone	6 h	Kinase family protein
HORVU.MOREX.r3.6HG0550770	MElightpink4	elongation zone	6 h	Transferase, transferring glycosyl groups
HORVU.MOREX.r3.6HG0575530	MElightpink4	elongation zone	6 h	Alcohol dehydrogenase, putative
HORVU.MOREX.r3.6HG0591100	MElightpink4	elongation zone	6 h	Elongation factor Tu
HORVU.MOREX.r3.6HG0597630	MElightpink4	elongation zone	6 h	Nitrilase
HORVU.MOREX.r3.6HG0601820	MElightpink4	elongation zone	6 h	Alcohol dehydrogenase
HORVU.MOREX.r3.6HG0611210	MElightpink4	elongation zone	6 h	Dof zinc finger protein
HORVU.MOREX.r3.6HG0612680	MElightpink4	elongation zone	6 h	Myb factor
HORVU.MOREX.r3.6HG0627080	MElightpink4	elongation zone	6 h	Alcohol dehydrogenase, putative
HORVU.MOREX.r3.6HG0631700	MElightpink4	elongation zone	6 h	Aquaporin
HORVU.MOREX.r3.6HG0631710	MElightpink4	elongation zone	6 h	Aquaporin
HORVU.MOREX.r3.6HG0634080	MElightpink4	elongation zone	6 h	PRLI-interacting factor
HORVU.MOREX.r3.7HG0642560	MElightpink4	elongation zone	6 h	Glycosyltransferase
HORVU.MOREX.r3.7HG0646880	MElightpink4	elongation zone	6 h	Hypersensitive-induced response protein
HORVU.MOREX.r3.7HG0648370	MElightpink4	elongation zone	6 h	O-methyltransferase family protein, expressed
HORVU.MOREX.r3.7HG0648460	MElightpink4	elongation zone	6 h	Glycosyltransferase
HORVU.MOREX.r3.7HG0658760	MElightpink4	elongation zone	6 h	Calcineurin-like metallo-phosphoesterase superfamily protein
HORVU.MOREX.r3.7HG0660530	MElightpink4	elongation zone	6 h	Hexosyltransferase
HORVU.MOREX.r3.7HG0663690	MElightpink4	elongation zone	6 h	BZIP transcription factor family protein
HORVU.MOREX.r3.7HG0667790	MElightpink4	elongation zone	6 h	Pyridoxamine 5'-phosphate oxidase family protein
HORVU.MOREX.r3.7HG0670510	MElightpink4	elongation zone	6 h	Protein NRT1/ PTR FAMILY 1.1
HORVU.MOREX.r3.7HG0671590	MElightpink4	elongation zone	6 h	Subtilisin-like protease
HORVU.MOREX.r3.7HG0705680	MElightpink4	elongation zone	6 h	Pectinesterase
HORVU.MOREX.r3.7HG0707700	MElightpink4	elongation zone	6 h	Late embryogenesis abundant (LEA) hydroxyproline-rich glycoprotein family
HORVU.MOREX.r3.7HG0707860	MElightpink4	elongation zone	6 h	CASP-like protein
HORVU.MOREX.r3.7HG0711890	MElightpink4	elongation zone	6 h	O-methyltransferase
HORVU.MOREX.r3.7HG0717610	MElightpink4	elongation zone	6 h	Pollen-specific protein SF21
HORVU.MOREX.r3.7HG0717930	MElightpink4	elongation zone	6 h	Solute carrier family 40 member 1
HORVU.MOREX.r3.7HG0724140	MElightpink4	elongation zone	6 h	FAD-binding Berberine family protein
HORVU.MOREX.r3.7HG0729840	MElightpink4	elongation zone	6 h	Receptor protein kinase-like
HORVU.MOREX.r3.7HG0731160	MElightpink4	elongation zone	6 h	Remorin
HORVU.MOREX.r3.7HG0738570	MElightpink4	elongation zone	6 h	Myb family transcription factor APL
HORVU.MOREX.r3.7HG0740670	MElightpink4	elongation zone	6 h	Glutamine dumper, putative
HORVU.MOREX.r3.7HG0747230	MElightpink4	elongation zone	6 h	Non-specific serine/threonine protein kinase
HORVU.MOREX.r3.7HG0748530	MElightpink4	elongation zone	6 h	Dirigent protein
HORVU.MOREX.r3.1HG0055420	MElightpink2	elongation zone	24 h	Dual specificity phosphatase Cdc25
HORVU.MOREX.r3.2HG0127290	MElightpink2	elongation zone	24 h	Mitochondrial import inner membrane translocase subunit Tim17
HORVU.MOREX.r3.2HG0134640	MElightpink2	elongation zone	24 h	Internal alternative NAD(P)H-ubiquinone oxidoreductase A1, mitochondrial
HORVU.MOREX.r3.2HG0166590	MElightpink2	elongation zone	24 h	Mitochondrial fission protein ELM1
HORVU.MOREX.r3.2HG0197920	MElightpink2	elongation zone	24 h	BTB/POZ domain containing protein, expressed
HORVU.MOREX.r3.3HG0231930	MElightpink2	elongation zone	24 h	root FNR 2
HORVU.MOREX.r3.3HG0235010	MElightpink2	elongation zone	24 h	neuronal PAS domain protein
HORVU.MOREX.r3.3HG0237080	MElightpink2	elongation zone	24 h	Protodermal factor 1
HORVU.MOREX.r3.3HG0248000	MElightpink2	elongation zone	24 h	Replication protein A subunit
HORVU.MOREX.r3.3HG0250870	MElightpink2	elongation zone	24 h	Polynucleotidyl transferase ribonuclease H-like superfamily protein
HORVU.MOREX.r3.3HG0251950	MElightpink2	elongation zone	24 h	Polynucleotidyl transferase, ribonuclease H-like superfamily protein, putative
HORVU.MOREX.r3.3HG0256220	MElightpink2	elongation zone	24 h	Dihydrofolate reductase
HORVU.MOREX.r3.3HG0292260	MElightpink2	elongation zone	24 h	Mal d 1-associated protein
HORVU.MOREX.r3.3HG0299780	MElightpink2	elongation zone	24 h	NAC domain-containing protein
HORVU.MOREX.r3.3HG0309170	MElightpink2	elongation zone	24 h	Glyceraldehyde-3-phosphate dehydrogenase
HORVU.MOREX.r3.3HG0314730	MElightpink2	elongation zone	24 h	Glutaredoxin family protein
HORVU.MOREX.r3.3HG0319760	MElightpink2	elongation zone	24 h	Alpha-1,3-mannosyl-glycoprotein 2-beta-N-acetylglucosaminyltransferase
HORVU.MOREX.r3.3HG0330950	MElightpink2	elongation zone	24 h	Kinase-like protein
HORVU.MOREX.r3.4HG0338670	MElightpink2	elongation zone	24 h	marker for oxidative stress response protein
HORVU.MOREX.r3.4HG0364220	MElightpink2	elongation zone	24 h	RNA-binding protein
HORVU.MOREX.r3.4HG0411300	MElightpink2	elongation zone	24 h	dipeptide transport ATP-binding protein
HORVU.MOREX.r3.5HG0443300	MElightpink2	elongation zone	24 h	Disease resistance protein RPM1
HORVU.MOREX.r3.5HG0451550	MElightpink2	elongation zone	24 h	BTB/POZ domain-containing protein
HORVU.MOREX.r3.5HG0514290	MElightpink2	elongation zone	24 h	Chaperone protein dnaJ, putative
HORVU.MOREX.r3.6HG0598740	MElightpink2	elongation zone	24 h	Methyltransferase
HORVU.MOREX.r3.7HG0655880	MElightpink2	elongation zone	24 h	dipeptide transport ATP-binding protein
HORVU.MOREX.r3.7HG0656460	MElightpink2	elongation zone	24 h	Flavin-containing monooxygenase
HORVU.MOREX.r3.7HG0664810	MElightpink2	elongation zone	24 h	Heat-shock protein, putative
HORVU.MOREX.r3.7HG0664840	MElightpink2	elongation zone	24 h	Heat-shock protein, putative
HORVU.MOREX.r3.7HG0664850	MElightpink2	elongation zone	24 h	Heat-shock protein, putative
HORVU.MOREX.r3.7HG0664880	MElightpink2	elongation zone	24 h	Heat-shock protein, putative
HORVU.MOREX.r3.7HG0664900	MElightpink2	elongation zone	24 h	Heat-shock protein, putative
HORVU.MOREX.r3.7HG0676180	MElightpink2	elongation zone	24 h	Pyrophosphate--fructose 6-phosphate 1-phosphotransferase subunit alpha
HORVU.MOREX.r3.7HG0680430	MElightpink2	elongation zone	24 h	Cortactin-binding protein 2
HORVU.MOREX.r3.1HG0006210	MElightyellow	elongation zone	48 h	Protein kinase family protein
HORVU.MOREX.r3.1HG0017110	MElightyellow	elongation zone	48 h	Protein kinase
HORVU.MOREX.r3.1HG0043220	MElightyellow	elongation zone	48 h	MYB
HORVU.MOREX.r3.1HG0055460	MElightyellow	elongation zone	48 h	U2 small nuclear ribonucleoprotein auxiliary factor-like protein
HORVU.MOREX.r3.1HG0061460	MElightyellow	elongation zone	48 h	Werner syndrome-like exonuclease
HORVU.MOREX.r3.1HG0076530	MElightyellow	elongation zone	48 h	ATP-dependent 6-phosphofructokinase
HORVU.MOREX.r3.1HG0078260	MElightyellow	elongation zone	48 h	Protein PAT1-1-like protein
HORVU.MOREX.r3.1HG0082960	MElightyellow	elongation zone	48 h	Alcohol dehydrogenase
HORVU.MOREX.r3.1HG0091430	MElightyellow	elongation zone	48 h	Kinase family protein
HORVU.MOREX.r3.1HG0092880	MElightyellow	elongation zone	48 h	Calcium-dependent protein kinase
HORVU.MOREX.r3.1HG0093940	MElightyellow	elongation zone	48 h	RNA polymerase sigma factor
HORVU.MOREX.r3.2HG0114320	MElightyellow	elongation zone	48 h	DNA polymerase
HORVU.MOREX.r3.2HG0117090	MElightyellow	elongation zone	48 h	Rho GTPase-activating protein
HORVU.MOREX.r3.2HG0129980	MElightyellow	elongation zone	48 h	SUMO-activating enzyme 2
HORVU.MOREX.r3.2HG0134510	MElightyellow	elongation zone	48 h	Bromodomain protein
HORVU.MOREX.r3.2HG0144000	MElightyellow	elongation zone	48 h	Zeta-carotene desaturase
HORVU.MOREX.r3.2HG0164980	MElightyellow	elongation zone	48 h	Protein phosphatase 2C containing protein
HORVU.MOREX.r3.2HG0175210	MElightyellow	elongation zone	48 h	F-box protein
HORVU.MOREX.r3.2HG0175350	MElightyellow	elongation zone	48 h	C2 and GRAM domain-containing protein
HORVU.MOREX.r3.2HG0177240	MElightyellow	elongation zone	48 h	FAR1-related sequence 3
HORVU.MOREX.r3.2HG0177360	MElightyellow	elongation zone	48 h	Sn1-specific diacylglycerol lipase
HORVU.MOREX.r3.2HG0177420	MElightyellow	elongation zone	48 h	Protoporphyrinogen oxidase
HORVU.MOREX.r3.2HG0191810	MElightyellow	elongation zone	48 h	Zinc finger protein LSD1
HORVU.MOREX.r3.2HG0196010	MElightyellow	elongation zone	48 h	Protein SET DOMAIN GROUP 40
HORVU.MOREX.r3.2HG0203330	MElightyellow	elongation zone	48 h	Sec14p-like phosphatidylinositol transfer family protein
HORVU.MOREX.r3.3HG0271550	MElightyellow	elongation zone	48 h	Ubiquitin-like modifier-activating enzyme atg7
HORVU.MOREX.r3.3HG0280670	MElightyellow	elongation zone	48 h	Uridine kinase
HORVU.MOREX.r3.3HG0287360	MElightyellow	elongation zone	48 h	Cysteine proteinase inhibitor
HORVU.MOREX.r3.3HG0287630	MElightyellow	elongation zone	48 h	Dual specificity protein phosphatase family protein
HORVU.MOREX.r3.3HG0289300	MElightyellow	elongation zone	48 h	Vascular plant one zinc finger transcription factor protein
HORVU.MOREX.r3.3HG0290430	MElightyellow	elongation zone	48 h	Pentatricopeptide repeat-containing protein
HORVU.MOREX.r3.3HG0293880	MElightyellow	elongation zone	48 h	DNA cross-link repair protein
HORVU.MOREX.r3.3HG0300760	MElightyellow	elongation zone	48 h	F-box protein-like
HORVU.MOREX.r3.3HG0304540	MElightyellow	elongation zone	48 h	TOM1-like protein 2
HORVU.MOREX.r3.3HG0307140	MElightyellow	elongation zone	48 h	Wound-responsive family protein
HORVU.MOREX.r3.3HG0307340	MElightyellow	elongation zone	48 h	Receptor-like kinase
HORVU.MOREX.r3.3HG0309380	MElightyellow	elongation zone	48 h	Protein kinase family protein, putative, expressed
HORVU.MOREX.r3.3HG0320290	MElightyellow	elongation zone	48 h	Essential protein Yae1, N-terminal
HORVU.MOREX.r3.4HG0336730	MElightyellow	elongation zone	48 h	Phytanoyl-CoA dioxygenase domain protein
HORVU.MOREX.r3.4HG0338230	MElightyellow	elongation zone	48 h	SWI/SNF complex subunit SWI3D
HORVU.MOREX.r3.4HG0338910	MElightyellow	elongation zone	48 h	GDP-mannose transporter
HORVU.MOREX.r3.4HG0348810	MElightyellow	elongation zone	48 h	RING-finger E3 ubiquitin ligase, putative
HORVU.MOREX.r3.4HG0378780	MElightyellow	elongation zone	48 h	TPX2 (targeting protein for Xklp2) protein family
HORVU.MOREX.r3.4HG0401840	MElightyellow	elongation zone	48 h	Heat shock protein
HORVU.MOREX.r3.4HG0402490	MElightyellow	elongation zone	48 h	Glutathione reductase
HORVU.MOREX.r3.4HG0404690	MElightyellow	elongation zone	48 h	E3 Ubiquitin ligase
HORVU.MOREX.r3.4HG0410700	MElightyellow	elongation zone	48 h	Calcium dependent protein kinase
HORVU.MOREX.r3.5HG0430870	MElightyellow	elongation zone	48 h	Sulfurtransferase
HORVU.MOREX.r3.5HG0439530	MElightyellow	elongation zone	48 h	Pyrophosphate--fructose 6-phosphate 1-phosphotransferase subunit alpha
HORVU.MOREX.r3.5HG0440850	MElightyellow	elongation zone	48 h	Purple acid phosphatase
HORVU.MOREX.r3.5HG0442250	MElightyellow	elongation zone	48 h	Receptor-like protein kinase
HORVU.MOREX.r3.5HG0443020	MElightyellow	elongation zone	48 h	Protein kinase family protein, putative, expressed
HORVU.MOREX.r3.5HG0444890	MElightyellow	elongation zone	48 h	5'-adenylylsulfate reductase-like 5
HORVU.MOREX.r3.5HG0455240	MElightyellow	elongation zone	48 h	O-fucosyltransferase family protein
HORVU.MOREX.r3.5HG0467810	MElightyellow	elongation zone	48 h	Aspartate--tRNA ligase
HORVU.MOREX.r3.5HG0471920	MElightyellow	elongation zone	48 h	RNA binding protein, putative
HORVU.MOREX.r3.5HG0473900	MElightyellow	elongation zone	48 h	Galactose mutarotase-like superfamily protein
HORVU.MOREX.r3.5HG0480710	MElightyellow	elongation zone	48 h	Hypersensitive-induced response protein 1
HORVU.MOREX.r3.5HG0490380	MElightyellow	elongation zone	48 h	Calcium-binding EF-hand family protein-like
HORVU.MOREX.r3.5HG0496260	MElightyellow	elongation zone	48 h	RNA binding protein
HORVU.MOREX.r3.5HG0510470	MElightyellow	elongation zone	48 h	Cytosolic Fe-S cluster assembly factor NAR1
HORVU.MOREX.r3.5HG0517590	MElightyellow	elongation zone	48 h	Peptidase M50 family protein
HORVU.MOREX.r3.5HG0520960	MElightyellow	elongation zone	48 h	DDT domain-containing protein
HORVU.MOREX.r3.5HG0523000	MElightyellow	elongation zone	48 h	Hydrolase, NUDIX family protein, expressed
HORVU.MOREX.r3.5HG0530730	MElightyellow	elongation zone	48 h	Polyketide cyclase/dehydrase and lipid transporter
HORVU.MOREX.r3.6HG0573150	MElightyellow	elongation zone	48 h	Copper-transporting ATPase
HORVU.MOREX.r3.6HG0595110	MElightyellow	elongation zone	48 h	CLIP-associating family protein
HORVU.MOREX.r3.6HG0595860	MElightyellow	elongation zone	48 h	E3 ubiquitin-protein ligase
HORVU.MOREX.r3.6HG0617920	MElightyellow	elongation zone	48 h	Protein kinase family protein, putative, expressed
HORVU.MOREX.r3.6HG0622140	MElightyellow	elongation zone	48 h	Telomeric repeat-binding factor 1
HORVU.MOREX.r3.7HG0644540	MElightyellow	elongation zone	48 h	1-aminocyclopropane-1-carboxylate synthase
HORVU.MOREX.r3.7HG0649510	MElightyellow	elongation zone	48 h	Early nodulin 93
HORVU.MOREX.r3.7HG0650600	MElightyellow	elongation zone	48 h	Aminopeptidase, putative
HORVU.MOREX.r3.7HG0658560	MElightyellow	elongation zone	48 h	Kinase family protein
HORVU.MOREX.r3.7HG0671730	MElightyellow	elongation zone	48 h	Kanadaptin
HORVU.MOREX.r3.7HG0677990	MElightyellow	elongation zone	48 h	Transducin/WD40 repeat protein
HORVU.MOREX.r3.7HG0717950	MElightyellow	elongation zone	48 h	Oxidative stress 3, putative isoform 1
HORVU.MOREX.r3.7HG0718140	MElightyellow	elongation zone	48 h	Initiator tRNA phosphoribosyl transferase family protein
HORVU.MOREX.r3.7HG0742350	MElightyellow	elongation zone	48 h	Protein phosphatase 2c, putative
HORVU.MOREX.r3.1HG0038020	MElightpink2	elongation zone	24 h	NA
HORVU.MOREX.r3.3HG0266570	MElightyellow	elongation zone	48 h	NA
HORVU.MOREX.r3.1HG0062390	MElightpink2	elongation zone	24 h	NA
HORVU.MOREX.r3.4HG0382820	MElightpink2	elongation zone	24 h	NA
HORVU.MOREX.r3.2HG0134700	MElightpink2	elongation zone	24 h	NA
HORVU.MOREX.r3.2HG0142210	MElightpink2	elongation zone	24 h	NA
HORVU.MOREX.r3.2HG0147470	MElightpink2	elongation zone	24 h	NA
HORVU.MOREX.r3.2HG0190780	MElightpink2	elongation zone	24 h	NA
HORVU.MOREX.r3.6HG0552300	MElightpink2	elongation zone	24 h	NA
HORVU.MOREX.r3.1HG0092060	MElightpink4	elongation zone	6 h	NA
HORVU.MOREX.r3.3HG0250810	MElightpink2	elongation zone	24 h	NA
HORVU.MOREX.r3.3HG0251140	MElightpink2	elongation zone	24 h	NA
HORVU.MOREX.r3.3HG0252700	MElightpink2	elongation zone	24 h	NA
HORVU.MOREX.r3.3HG0255630	MElightpink2	elongation zone	24 h	NA
HORVU.MOREX.r3.2HG0121960	MElightpink4	elongation zone	6 h	NA
HORVU.MOREX.r3.4HG0416200	MElightpink2	elongation zone	24 h	NA
HORVU.MOREX.r3.7HG0742340	MElightyellow	elongation zone	48 h	NA
HORVU.MOREX.r3.4HG0417020	MElightpink4	elongation zone	6 h	NA
HORVU.MOREX.r3.1HG0016110	MElightpink4	elongation zone	6 h	NA
HORVU.MOREX.r3.4HG0376490	MElightpink2	elongation zone	24 h	NA
HORVU.MOREX.r3.4HG0377750	MElightpink2	elongation zone	24 h	NA
HORVU.MOREX.r3.3HG0234040	MElightpink4	elongation zone	6 h	NA
HORVU.MOREX.r3.4HG0416760	MElightpink2	elongation zone	24 h	NA
HORVU.MOREX.r3.1HG0057900	MElightpink4	elongation zone	6 h	NA
HORVU.MOREX.r3.2HG0198920	MElightpink4	elongation zone	6 h	NA
HORVU.MOREX.r3.5HG0455680	MElightpink2	elongation zone	24 h	NA
HORVU.MOREX.r3.5HG0478910	MElightpink2	elongation zone	24 h	NA
HORVU.MOREX.r3.7HG0670700	MElightpink4	elongation zone	6 h	NA
HORVU.MOREX.r3.6HG0575770	MElightpink2	elongation zone	24 h	NA
HORVU.MOREX.r3.6HG0578960	MElightpink2	elongation zone	24 h	NA
HORVU.MOREX.r3.6HG0587960	MElightpink2	elongation zone	24 h	NA
HORVU.MOREX.r3.2HG0159440	MElightyellow	elongation zone	48 h	NA
HORVU.MOREX.r3.3HG0278330	MElightpink4	elongation zone	6 h	NA
HORVU.MOREX.r3.2HG0170810	MElightyellow	elongation zone	48 h	NA
HORVU.MOREX.r3.4HG0406900	MElightyellow	elongation zone	48 h	NA
HORVU.MOREX.r3.7HG0745750	MElightpink4	elongation zone	6 h	NA
HORVU.MOREX.r3.2HG0184140	MElightyellow	elongation zone	48 h	NA
HORVU.MOREX.r3.1HG0014570	MElightpink2	elongation zone	24 h	NA
HORVU.MOREX.r3.7HG0683430	MElightpink2	elongation zone	24 h	NA
HORVU.MOREX.r3.2HG0178400	MElightpink4	elongation zone	6 h	NA
HORVU.MOREX.r3.2HG0099830	MElightpink2	elongation zone	24 h	NA
HORVU.MOREX.r3.3HG0272500	MElightyellow	elongation zone	48 h	NA
HORVU.MOREX.r3.1HG0068420	MElightyellow	elongation zone	48 h	NA
HORVU.MOREX.r3.2HG0139870	MElightpink2	elongation zone	24 h	NA
HORVU.MOREX.r3.2HG0145560	MElightpink2	elongation zone	24 h	NA
HORVU.MOREX.r3.2HG0198870	MElightpink4	elongation zone	6 h	NA
HORVU.MOREX.r3.7HG0654200	MElightpink4	elongation zone	6 h	NA
HORVU.MOREX.r3.2HG0184900	MElightpink2	elongation zone	24 h	NA
HORVU.MOREX.r3.2HG0111720	MElightyellow	elongation zone	48 h	NA
HORVU.MOREX.r3.2HG0203760	MElightpink2	elongation zone	24 h	NA
HORVU.MOREX.r3.2HG0177110	MElightyellow	elongation zone	48 h	NA
HORVU.MOREX.r3.5HG0492960	MElightpink4	elongation zone	6 h	NA
HORVU.MOREX.r3.7HG0702520	MElightpink4	elongation zone	6 h	NA
HORVU.MOREX.r3.2HG0139300	MElightyellow	elongation zone	48 h	NA
HORVU.MOREX.r3.6HG0582920	MElightpink2	elongation zone	24 h	NA
HORVU.MOREX.r3.4HG0389130	MElightyellow	elongation zone	48 h	NA
HORVU.MOREX.r3.6HG0613760	MElightpink2	elongation zone	24 h	NA
HORVU.MOREX.r3.7HG0721840	MElightpink4	elongation zone	6 h	NA
HORVU.MOREX.r3.3HG0286680	MElightpink2	elongation zone	24 h	NA
HORVU.MOREX.r3.7HG0651210	MElightpink2	elongation zone	24 h	NA
HORVU.MOREX.r3.3HG0315330	MElightpink4	elongation zone	6 h	NA
HORVU.MOREX.r3.7HG0739330	MElightyellow	elongation zone	48 h	NA
HORVU.MOREX.r3.1HG0031290	MElightpink2	elongation zone	24 h	NA
HORVU.MOREX.r3.4HG0346660	MElightpink2	elongation zone	24 h	NA
HORVU.MOREX.r3.4HG0363950	MElightpink2	elongation zone	24 h	NA
HORVU.MOREX.r3.5HG0470960	MElightyellow	elongation zone	48 h	NA
HORVU.MOREX.r3.4HG0372750	MElightpink2	elongation zone	24 h	NA
HORVU.MOREX.r3.3HG0314170	MElightyellow	elongation zone	48 h	NA
HORVU.MOREX.r3.2HG0168260	MElightyellow	elongation zone	48 h	NA
HORVU.MOREX.r3.1HG0088530	MElightpink4	elongation zone	6 h	NA
HORVU.MOREX.r3.6HG0544210	MElightpink2	elongation zone	24 h	NA
HORVU.MOREX.r3.2HG0182400	MElightpink4	elongation zone	6 h	NA
HORVU.MOREX.r3.5HG0437290	MElightpink2	elongation zone	24 h	NA
HORVU.MOREX.r3.2HG0146280	MElightpink2	elongation zone	24 h	NA
HORVU.MOREX.r3.6HG0629590	MElightyellow	elongation zone	48 h	NA
HORVU.MOREX.r3.2HG0172860	MElightpink2	elongation zone	24 h	NA
HORVU.MOREX.r3.4HG0335570	MElightpink4	elongation zone	6 h	NA
HORVU.MOREX.r3.5HG0478900	MElightpink2	elongation zone	24 h	NA
HORVU.MOREX.r3.2HG0122600	MElightpink4	elongation zone	6 h	NA
HORVU.MOREX.r3.3HG0250860	MElightyellow	elongation zone	48 h	NA
HORVU.MOREX.r3.4HG0349790	MElightpink4	elongation zone	6 h	NA
HORVU.MOREX.r3.3HG0302120	MElightpink2	elongation zone	24 h	NA
HORVU.MOREX.r3.6HG0555820	MElightyellow	elongation zone	48 h	NA
HORVU.MOREX.r3.5HG0438920	MElightpink2	elongation zone	24 h	NA
HORVU.MOREX.r3.4HG0411770	MElightpink4	elongation zone	6 h	NA
HORVU.MOREX.r3.6HG0626110	MElightyellow	elongation zone	48 h	NA
HORVU.MOREX.r3.7HG0698470	MElightpink2	elongation zone	24 h	NA
HORVU.MOREX.r3.6HG0620160	MElightpink2	elongation zone	24 h	NA
HORVU.MOREX.r3.1HG0007200	MElightyellow	elongation zone	48 h	NA
HORVU.MOREX.r3.2HG0164990	MElightyellow	elongation zone	48 h	NA
HORVU.MOREX.r3.6HG0563960	MElightpink2	elongation zone	24 h	NA
HORVU.MOREX.r3.6HG0556120	MElightyellow	elongation zone	48 h	NA
HORVU.MOREX.r3.6HG0578980	MElightpink2	elongation zone	24 h	NA
HORVU.MOREX.r3.1HG0079650	MElightpink4	elongation zone	6 h	NA
HORVU.MOREX.r3.4HG0343690	MElightpink2	elongation zone	24 h	NA
HORVU.MOREX.r3.7HG0727270	MElightyellow	elongation zone	48 h	NA
HORVU.MOREX.r3.1HG0044970	MElightpink2	elongation zone	24 h	NA
HORVU.MOREX.r3.4HG0353740	MElightyellow	elongation zone	48 h	NA
HORVU.MOREX.r3.5HG0488470	MElightpink2	elongation zone	24 h	NA
HORVU.MOREX.r3.7HG0748060	MElightyellow	elongation zone	48 h	NA
HORVU.MOREX.r3.7HG0677600	MEdarkgoldenrod4	differentiation zone	48 h	E3 ubiquitin-protein ligase RGLG2
HORVU.MOREX.r3.7HG0745120	MEdarkgoldenrod4	differentiation zone	48 h	Sucrose phosphate synthase
HORVU.MOREX.r3.1HG0082960	MEdarkgoldenrod4	differentiation zone	48 h	Alcohol dehydrogenase
HORVU.MOREX.r3.2HG0164980	MEdarkgoldenrod4	differentiation zone	48 h	Protein phosphatase 2C containing protein
HORVU.MOREX.r3.3HG0287360	MEdarkgoldenrod4	differentiation zone	48 h	Cysteine proteinase inhibitor
HORVU.MOREX.r3.3HG0309380	MEdarkgoldenrod4	differentiation zone	48 h	Protein kinase family protein, putative, expressed
HORVU.MOREX.r3.5HG0439530	MEdarkgoldenrod4	differentiation zone	48 h	Pyrophosphate--fructose 6-phosphate 1-phosphotransferase subunit alpha
HORVU.MOREX.r3.5HG0445970	MEblack	differentiation zone	6 h	RING finger and CHY zinc finger protein
HORVU.MOREX.r3.2HG0158180	MEblack	differentiation zone	6 h	Proline transporter
HORVU.MOREX.r3.6HG0620980	MEbrown3	differentiation zone	24 h	RING finger protein
HORVU.MOREX.r3.7HG0720750	MEbrown3	differentiation zone	24 h	E3 ubiquitin-protein ligase RGLG2
HORVU.MOREX.r3.4HG0400860	MEbrown3	differentiation zone	24 h	D-tagatose-1,6-bisphosphate aldolase subunit
HORVU.MOREX.r3.4HG0344340	MEbrown3	differentiation zone	24 h	Glycine-rich protein
HORVU.MOREX.r3.4HG0336020	MEbrown3	differentiation zone	24 h	RING finger protein
HORVU.MOREX.r3.6HG0550450	MEbrown3	differentiation zone	24 h	F-box family protein
HORVU.MOREX.r3.3HG0233970	MEbrown3	differentiation zone	24 h	Zinc finger protein 511
HORVU.MOREX.r3.3HG0300030	MEdarkgoldenrod4	differentiation zone	48 h	Uricase
HORVU.MOREX.r3.6HG0569550	MEdarkgoldenrod4	differentiation zone	48 h	Kinase
HORVU.MOREX.r3.6HG0628790	MEdarkgoldenrod4	differentiation zone	48 h	Myb-like transcription factor family protein
HORVU.MOREX.r3.6HG0629730	MEdarkgoldenrod4	differentiation zone	48 h	Inosine-5'-monophosphate dehydrogenase
HORVU.MOREX.r3.1HG0068020	MEdarkgoldenrod4	differentiation zone	48 h	Receptor kinase
HORVU.MOREX.r3.5HG0528310	MEdarkgoldenrod4	differentiation zone	48 h	SPX domain-containing family protein
HORVU.MOREX.r3.2HG0208960	MEdarkgoldenrod4	differentiation zone	48 h	Exocyst complex component EXO70B1
HORVU.MOREX.r3.4HG0340200	MEdarkgoldenrod4	differentiation zone	48 h	RING finger and CHY zinc finger protein
HORVU.MOREX.r3.4HG0396550	MEdarkgoldenrod4	differentiation zone	48 h	Mitotic checkpoint protein bub3.1
HORVU.MOREX.r3.6HG0589730	MEdarkgoldenrod4	differentiation zone	48 h	Fimbrin-like protein 2
HORVU.MOREX.r3.5HG0532650	MEdarkgoldenrod4	differentiation zone	48 h	Serine/threonine-protein kinase
HORVU.MOREX.r3.6HG0601780	MEdarkgoldenrod4	differentiation zone	48 h	BEACH domain-containing protein
HORVU.MOREX.r3.4HG0393950	MEdarkgoldenrod4	differentiation zone	48 h	Metal tolerance protein
HORVU.MOREX.r3.6HG0597130	MEdarkgoldenrod4	differentiation zone	48 h	Replication protein A subunit
HORVU.MOREX.r3.7HG0649540	MEdarkgoldenrod4	differentiation zone	48 h	Early nodulin 93
HORVU.MOREX.r3.2HG0164990	MEdarkgoldenrod4	differentiation zone	48 h	NA
HORVU.MOREX.r3.2HG0208860	MEdarkgoldenrod4	differentiation zone	48 h	NA
HORVU.MOREX.r3.2HG0139300	MEdarkgoldenrod4	differentiation zone	48 h	NA
HORVU.MOREX.r3.7HG0727270	MEdarkgoldenrod4	differentiation zone	48 h	NA
HORVU.MOREX.r3.1HG0061590	MEbrown3	differentiation zone	24 h	NA
HORVU.MOREX.r3.6HG0558240	MEdarkgoldenrod4	differentiation zone	48 h	NA
HORVU.MOREX.r3.7HG0665960	MEdarkgoldenrod4	differentiation zone	48 h	NA
